# Supplementary material for: Using sheep genomes from diverse U.S. breeds to identify missense variants in genes affecting fecundity
Source: F1000Res. 2017 Aug 2;6:1303. [Version 1] doi: 10.12688/f1000research.12216.1 (PMC5590088; doi:10.12688/f1000research.12216.1)
Supplement: Supplementary file 1 [file f1000research-6-13224-s0000.tgz › 6cddeb7f-eb51-4003-9ae5-1714c7812032.xlsx]

## Sheet: Genotype Score Sheet
Table S1. GDF9, BMP15, and BMPR1B genotypes recorded from WGS reads mapped to OAR_v3.1 assembly for the MSDPv2.4.
			GDF9																			BMP15															BMPR1B
					chr5:41,843,258a				chr5:41,841,675				chr5:41,841,402				chr5:41,841,285							chrX:50,977,397				chrX:50,977,228				chrX:50,971,365							chr6:29,401,381				chr6:29,380,795
					Genotypesb				Genotypes				Genotypes				Genotypes							Genotypesc				Genotypes				Genotypes							Genotypes				Genotypes
Group (breed)		Animal no.	WGS Dip.d	Concatenated polypeptide variants	G	A	R	Res.e	G	A	R	Res.	G	A	R	Res.	G	A	R	Res.		WGS Hap.	Concatenated polypeptide variants	I	Z		Res.	G	A		Res.	T	C		Res.		WGS Dip.	Concatenated polypeptide variants	G	A	R	Res.	C	A	M	Res.
View group #1 in IGV
	Dorper	199911904	1,2	R87 E241 (VI)332 V371	6	0	G	R87	13	0	G	E241	4	4	R	(VI)332	9	0	G	V371		3	ΔL R67 P252	0	10	Z	ΔL	7	0	G	R67	0	2	C	P252		1,1	M64 T345	10	0	G	M64	13	0	C	T345
	Dorset	199912068	1,2	R87 E241 (VI)332 V371	10	0	G	R87	9	0	G	E241	8	6	R	(VI)332	9	0	G	V371		1	L11 R67 L252	5	0	I	L11	2	0	G	R67	5	0	T	L252		1,1	M64 T345	12	0	G	M64	10	0	C	T345
	Finn	199916204	1,1	R87 E241 V332 V371	13	0	G	R87	12	0	G	E241	17	0	G	V332	17	0	G	V371		1	L11 R67 L252	6	0	I	L11	4	0	G	R67	10	0	T	L252		1,1	M64 T345	3	0	G	M64	17	0	C	T345
	Katahdin	200008100	2,2	R87 E241 I332 V371	9	0	G	R87	12	0	G	E241	1	16	A	I332	16	0	G	V371		1	L11 R67 L252	5	0	I	L11	4	0	G	R67	8	0	T	L252		1,1	M64 T345	9	0	G	M64	19	0	C	T345
	Rambouillet	199735001	1,1	R87 E241 V332 V371	13	0	G	R87	18	0	G	E241	14	0	G	V332	7	0	G	V371		2	ΔL R67 L252	0	5	Z	ΔL	7	0	G	R67	6	0	T	L252		1,1	M64 T345	10	0	G	M64	17	0	C	T345
	Romanov	199914218	2,3	(RH)87 (EK)241 (VI)332 V371	6	4	R	(RH)87	7	8	R	(EK)241	8	4	R	(VI)332	9	0	G	V371		2	ΔL R67 L252	0	12	Z	ΔL	9	0	G	R67	6	0	T	L252		1,1	M64 T345	15	0	G	M64	18	0	C	T345
	Suffolk	199910003	1,1	R87 E241 V332 V371	14	0	G	R87	12	0	G	E241	7	0	G	V332	9	0	G	V371		1	L11 R67 L252	8	0	I	L11	4	0	G	R67	5	0	T	L252		1,1	M64 T345	9	0	G	M64	15	0	C	T345
	Texel	199906022	1,2	R87 E241 (VI)332 V371	6	0	G	R87	15	0	G	E241	10	4	R	(VI)332	9	0	G	V371		1	L11 R67 L252	8	0	I	L11	6	0	G	R67	6	0	T	L252		1,1	M64 T345	16	0	G	M64	12	0	C	T345
View group #2 in IGV
	Dorper	200011945	2,2	R87 E241 I332 V371	20	0	G	R87	19	0	G	E241	1	16	A	I332	13	0	G	V371		2	ΔL R67 L252	0	15	Z	ΔL	11	0	G	R67	8	0	T	L252		1,1	M64 T345	12	0	G	M64	19	0	C	T345
	Dorset	199912079	1,1	R87 E241 V332 V371	16	0	G	R87	10	0	G	E241	10	0	G	V332	14	0	G	V371		1	L11 R67 L252	6	0	I	L11	7	0	G	R67	8	0	T	L252		1,1	M64 T345	9	0	G	M64	11	0	C	T345
	Finn	200016002	2,4	R87 E241 (VI)332 (VM)371	18	0	G	R87	8	0	G	E241	10	4	R	(VI)332	10	6	R	(VM)371		1	L11 R67 L252	4	0	I	L11	11	0	G	R67	7	0	T	L252		1,1	M64 T345	17	0	G	M64	18	0	C	T345
	Katahdin	200008764	1,1	R87 E241 V332 V371	9	0	G	R87	14	0	G	E241	12	0	G	V332	14	0	G	V371		1	L11 R67 L252	11	0	I	L11	4	0	G	R67	9	0	T	L252		1,1	M64 T345	19	0	G	M64	13	0	C	T345
	Rambouillet	199935902	1,1	R87 E241 V332 V371	66	0	G	R87	11	0	G	E241	11	0	G	V332	17	0	G	V371		2	ΔL R67 L252	0	3	Z	ΔL	4	0	G	R67	5	0	T	L252		1,1	M64 T345	11	0	G	M64	16	0	C	T345
	Romanov	199914942	1,2	R87 E241 (VI)332 V371	16	0	G	R87	11	0	G	E241	5	9	R	(VI)332	6	0	G	V371		2	ΔL R67 L252	0	13	Z	ΔL	12	0	G	R67	10	0	T	L252		1,1	M64 T345	10	0	G	M64	13	0	C	T345
	Suffolk	200117163	1,1	R87 E241 V332 V371	12	0	G	R87	15	0	G	E241	14	0	G	V332	12	0	G	V371		1	L11 R67 L252	11	0	I	L11	7	0	G	R67	18	0	T	L252		1,1	M64 T345	18	0	G	M64	21	0	C	T345
	Texel	200006024	3,3	H87 K241 V332 V371	0	7	A	H87	0	16	A	K241	13	0	G	V332	14	0	G	V371		1	L11 R67 L252	11	0	I	L11	6	0	G	R67	8	0	T	L252		1,1	M64 T345	6	0	G	M64	13	0	C	T345
View group #3 in IGV
	Dorper	200111910	1,2	R87 E241 (VI)332 V371	11	0	G	R87	15	0	G	E241	7	6	R	(VI)332	13	0	G	V371		3	ΔL R67 P252	0	5	Z	ΔL	6	0	G	R67	0	5	C	P252		1,1	M64 T345	10	0	G	M64	16	0	C	T345
	Dorset	200012903	1,2	R87 E241 (VI)332 V371	14	0	G	R87	9	0	G	E241	9	5	R	(VI)332	13	0	G	V371		1	L11 R67 L252	7	0	I	L11	3	0	G	R67	5	0	T	L252		1,1	M64 T345	6	0	G	M64	12	0	C	T345
	Finn	200016018	1,1	R87 E241 V332 V371	10	0	G	R87	14	0	G	E241	7	0	G	V332	14	0	G	V371		2	ΔL R67 L252	0	11	Z	ΔL	13	0	G	R67	10	0	T	L252		1,1	M64 T345	13	0	G	M64	28	0	C	T345
	Katahdin	200008947	1,1	R87 E241 V332 V371	12	0	G	R87	12	0	G	E241	21	0	G	V332	11	0	G	V371		1	L11 R67 L252	6	0	I	L11	4	0	G	R67	8	0	T	L252		1,1	M64 T345	14	0	G	M64	20	0	C	T345
	Rambouillet	199935923	1,1	R87 E241 V332 V371	8	0	G	R87	23	0	G	E241	22	0	G	V332	13	0	G	V371		2	ΔL R67 L252	0	8	Z	ΔL	4	0	G	R67	8	0	T	L252		1,1	M64 T345	7	0	G	M64	19	0	C	T345
	Romanov	200014943	2,2	R87 E241 I332 V371	13	0	G	R87	11	0	G	E241	0	5	A	I332	3	0	G	V371		1	L11 R67 L252	5	0	I	L11	8	0	G	R67	6	0	T	L252		1,1	M64 T345	11	0	G	M64	21	0	C	T345
	Suffolk	200117463	1,1	R87 E241 V332 V371	14	0	G	R87	18	0	G	E241	20	0	G	V332	12	0	G	V371		1	L11 R67 L252	15	0	I	L11	6	0	G	R67	9	0	T	L252		1,1	M64 T345	15	0	G	M64	21	0	C	T345
	Texel	200006910	1,1	R87 E241 V332 V371	19	0	G	R87	29	0	G	E241	12	0	G	V332	20	0	G	V371		2	ΔL R67 L252	0	10	Z	ΔL	6	0	G	R67	9	0	T	L252		1,1	M64 T345	11	0	G	M64	27	0	C	T345
View group #4 in IGV
	Dorper	200111912	1,2	R87 E241 (VI)332 V371	9	0	G	R87	11	0	G	E241	5	9	R	(VI)332	11	0	G	V371		2	ΔL R67 L252	0	4	Z	ΔL	6	0	G	R67	9	0	T	L252		1,1	M64 T345	6	0	G	M64	26	0	C	T345
	Dorset	200112907	1,1	R87 E241 V332 V371	12	0	G	R87	22	0	G	E241	8	0	G	V332	7	0	G	V371		1	L11 R67 L252	2	0	I	L11	6	0	G	R67	8	0	T	L252		1,1	M64 T345	9	0	G	M64	15	0	C	T345
	Finn	200016129	1,1	R87 E241 V332 V371	8	0	G	R87	15	0	G	E241	10	0	G	V332	11	0	G	V371		1	L11 R67 L252	5	0	I	L11	3	0	G	R67	7	1	T	L252		1,1	M64 T345	8	0	G	M64	11	0	C	T345
	Katahdin	200108933	1,2	R87 E241 (VI)332 V371	17	0	G	R87	17	0	G	E241	10	10	R	(VI)332	21	0	G	V371		1	L11 R67 L252	12	0	I	L11	9	1	G	R67	8	0	T	L252		1,1	M64 T345	10	0	G	M64	25	0	C	T345
	Rambouillet	200035920	1,1	R87 E241 V332 V371	10	0	G	R87	15	0	G	E241	13	0	G	V332	10	0	G	V371		2	ΔL R67 L252	0	9	Z	ΔL	8	0	G	R67	9	0	T	L252		1,1	M64 T345	15	0	G	M64	28	0	C	T345
	Romanov	200117137	1,3	(RH)87 (EK)241 V332 V371	9	6	R	(RH)87	7	9	R	(EK)241	9	0	G	V332	11	0	G	V371		2	ΔL R67 L252	0	5	Z	ΔL	9	0	G	R67	9	0	T	L252		1,3	M64 (TN)345	8	0	G	M64	12	6	M	(TN)345
	Suffolk	200210060	1,1	R87 E241 V332 V371	12	0	G	R87	19	0	G	E241	16	0	G	V332	15	0	G	V371		1	L11 R67 L252	6	0	I	L11	6	0	G	R67	9	0	T	L252		1,1	M64 T345	13	0	G	M64	17	0	C	T345
	Texel	200106931	1,3	(RH)87 (EK)241 V332 V371	5	4	R	(RH)87	7	11	R	(EK)241	21	0	G	V332	20	0	G	V371		1	L11 R67 L252	13	0	I	L11	9	0	G	R67	6	0	T	L252		1,1	M64 T345	18	0	G	M64	12	0	C	T345
View group #5 in IGV
	Dorper	200111916	2,2	R87 E241 I332 V371	13	0	G	R87	13	0	G	E241	0	17	A	I332	7	0	G	V371		2	ΔL R67 L252	0	7	Z	ΔL	11	0	G	R67	9	0	T	L252		1,1	M64 T345	13	0	G	M64	9	0	C	T345
	Dorset	200117009	2,2	R87 E241 I332 V371	24	0	G	R87	20	0	G	E241	0	20	A	I332	20	0	G	V371		1	L11 R67 L252	9	0	I	L11	11	0	G	R67	4	0	T	L252		1,1	M64 T345	12	0	G	M64	14	0	C	T345
	Finn	200016922	1,4	R87 E241 V332 (VM)371	9	0	G	R87	9	0	G	E241	12	0	G	V332	3	8	R	(VM)371		2	ΔL R67 L252	0	3	Z	ΔL	6	0	G	R67	3	0	T	L252		1,1	M64 T345	5	0	G	M64	10	0	C	T345
	Katahdin	200108934	1,1	R87 E241 V332 V371	15	0	G	R87	16	0	G	E241	23	0	G	V332	13	0	G	V371		1	L11 R67 L252	5	0	I	L11	4	0	G	R67	12	0	T	L252		1,2	(MI)64 T345	9	7	R	(MI)64	17	0	C	T345
	Rambouillet	200035921	1,1	R87 E241 V332 V371	25	0	G	R87	20	0	G	E241	12	0	G	V332	6	0	G	V371		1	L11 R67 L252	7	0	I	L11	4	0	G	R67	7	0	T	L252		1,1	M64 T345	8	0	G	M64	10	0	C	T345
	Romanov	200117140	2,2	R87 E241 I332 V371	12	0	G	R87	10	0	G	E241	0	10	A	I332	21	0	G	V371		1	L11 R67 L252	4	0	I	L11	10	0	G	R67	4	0	T	L252		1,1	M64 T345	10	0	G	M64	25	0	C	T345
	Suffolk	200210099	1,2	R87 E241 (VI)332 V371	10	0	G	R87	23	0	G	E241	14	7	R	(VI)332	12	0	G	V371		1	L11 R67 L252	4	0	I	L11	5	0	G	R67	7	0	T	L252		1,1	M64 T345	12	0	G	M64	15	0	C	T345
	Texel	200106932	1,2	R87 E241 (VI)332 V371	9	0	G	R87	13	0	G	E241	8	11	R	(VI)332	15	0	G	V371		1	L11 R67 L252	10	0	I	L11	7	0	G	R67	6	0	T	L252		1,1	M64 T345	12	0	G	M64	22	0	C	T345
View group #6 in IGV
	Dorper	200111917	1,2	R87 E241 (VI)332 V371	12	0	G	R87	18	0	G	E241	7	9	R	(VI)332	11	0	G	V371		1	L11 R67 L252	13	0	I	L11	9	0	G	R67	7	0	T	L252		1,1	M64 T345	13	0	G	M64	17	0	C	T345
	Dorset	200117016	2,2	R87 E241 I332 V371	21	0	G	R87	32	0	G	E241	1	24	A	I332	21	0	G	V371		1	L11 R67 L252	16	0	I	L11	8	0	G	R67	8	0	T	L252		1,1	M64 T345	13	0	G	M64	26	0	C	T345
	Finn	200016940	2,2	R87 E241 I332 V371	13	0	G	R87	12	0	G	E241	0	11	A	I332	10	0	G	V371		1	L11 R67 L252	5	0	I	L11	12	0	G	R67	5	0	T	L252		1,3	M64 (TN)345	5	0	G	M64	11	5	M	(TN)345
	Katahdin	200108935	1,1	R87 E241 V332 V371	12	0	G	R87	16	0	G	E241	12	0	G	V332	16	0	G	V371		1	L11 R67 L252	2	0	I	L11	4	0	G	R67	3	0	T	L252		2,2	I64 T345	0	12	A	I64	16	0	C	T345
	Rambouillet	200035922	1,1	R87 E241 V332 V371	15	0	G	R87	13	0	G	E241	12	0	G	V332	14	0	G	V371		1	L11 R67 L252	10	0	I	L11	7	0	G	R67	9	0	T	L252		1,1	M64 T345	14	0	G	M64	16	0	C	T345
	Romanov	200117160	2,2	R87 E241 I332 V371	12	0	G	R87	9	0	G	E241	0	8	A	I332	11	0	G	V371		2	ΔL R67 L252	0	8	Z	ΔL	4	0	G	R67	2	0	T	L252		1,1	M64 T345	8	0	G	M64	14	0	C	T345
	Suffolk	200210903	1,1	R87 E241 V332 V371	12	0	G	R87	28	0	G	E241	16	0	G	V332	21	0	G	V371		1	L11 R67 L252	4	0	I	L11	8	0	G	R67	14	0	T	L252		1,1	M64 T345	17	0	G	M64	21	0	C	T345
	Texel	200118018	1,1	R87 E241 V332 V371	9	0	G	R87	15	0	G	E241	6	0	G	V332	11	0	G	V371		1	L11 R67 L252	6	0	I	L11	4	0	G	R67	7	0	T	L252		1,1	M64 T345	5	0	G	M64	10	0	C	T345
View group #7 in IGV
	Dorper, white	200011259	1,2	R87 E241 (VI)332 V371	13	0	G	R87	15	0	G	E241	10	7	R	(VI)332	18	0	G	V371		3	ΔL R67 P252	0	5	Z	ΔL	5	0	G	R67	0	6	C	P252		1,1	M64 T345	11	0	G	M64	8	0	C	T345
	Dorset	200117080	1,1	R87 E241 V332 V371	14	0	G	R87	20	0	G	E241	16	0	G	V332	18	0	G	V371		4	ΔL Q67 L252	0	7	Z	ΔL	0	9	A	Q67	7	0	T	L252		1,1	M64 T345	17	0	G	M64	20	0	C	T345
	Finn	200116921	1,1	R87 E241 V332 V371	9	0	G	R87	7	0	G	E241	12	0	G	V332	8	0	G	V371		2	ΔL R67 L252	0	1	Z	ΔL	2	0	G	R67	1	0	T	L252		1,1	M64 T345	6	0	G	M64	15	0	C	T345
	Katahdin	200108936	1,1	R87 E241 V332 V371	9	0	G	R87	10	0	G	E241	7	0	G	V332	11	0	G	V371		1	L11 R67 L252	4	0	I	L11	8	0	G	R67	4	0	T	L252		1,1	M64 T345	12	0	G	M64	8	0	C	T345
	Rambouillet	200035924	1,1	R87 E241 V332 V371	13	0	G	R87	14	0	G	E241	14	0	G	V332	5	0	G	V371		2	ΔL R67 L252	0	8	Z	ΔL	7	0	G	R67	6	0	T	L252		1,1	M64 T345	9	0	G	M64	15	0	C	T345
	Romanov	200117201	2,2	R87 E241 I332 V371	13	0	G	R87	16	0	G	E241	0	19	A	I332	17	0	G	V371		2	ΔL R67 L252	0	10	Z	ΔL	14	0	G	R67	9	0	T	L252		1,1	M64 T345	11	0	G	M64	15	0	C	T345
	Suffolk	200210904	1,1	R87 E241 V332 V371	7	0	G	R87	7	0	G	E241	8	0	G	V332	14	0	G	V371		1	L11 R67 L252	4	0	I	L11	10	0	G	R67	13	0	T	L252		1,1	M64 T345	7	1	G	M64	18	0	C	T345
	Texel	200206039	1,3	(RH)87 (EK)241 V332 V371	11	9	R	(RH)87	13	18	R	(EK)241	25	0	G	V332	17	0	G	V371		1	L11 R67 L252	15	0	I	L11	13	0	G	R67	12	0	T	L252		1,1	M64 T345	24	0	G	M64	25	0	C	T345
View group #8 in IGV
	Dorper, white	200011900	1,1	R87 E241 V332 V371	16	0	G	R87	16	0	G	E241	12	0	G	V332	20	0	G	V371		3	ΔL R67 P252	0	6	Z	ΔL	17	0	G	R67	0	7	C	P252		1,1	M64 T345	14	0	G	M64	11	0	C	T345
	Dorset	200212081	1,2	R87 E241 (VI)332 V371	18	0	G	R87	18	0	G	E241	7	8	R	(VI)332	16	0	G	V371		1	L11 R67 L252	8	0	I	L11	6	0	G	R67	6	0	T	L252		1,1	M64 T345	9	0	G	M64	21	0	C	T345
	Finn	200116926	2,4	R87 E241 (VI)332 (VM)371	10	0	G	R87	14	0	G	E241	6	6	R	(VI)332	5	4	R	(VM)371		1	L11 R67 L252	7	0	I	L11	6	0	G	R67	8	0	T	L252		1,1	M64 T345	3	0	G	M64	13	0	C	T345
	Katahdin	200108938	1,2	R87 E241 (VI)332 V371	6	0	G	R87	11	0	G	E241	8	6	R	(VI)332	8	0	G	V371		1	L11 R67 L252	8	0	I	L11	6	0	G	R67	8	0	T	L252		1,1	M64 T345	8	0	G	M64	11	0	C	T345
	Rambouillet	200135902	1,2	R87 E241 (VI)332 V371	17	0	G	R87	16	1	G	E241	10	11	R	(VI)332	21	0	G	V371		2	ΔL R67 L252	0	6	Z	ΔL	4	0	G	R67	11	0	T	L252		1,1	M64 T345	18	0	G	M64	21	0	C	T345
	Romanov	200117419	1,1	R87 E241 V332 V371	3	0	G	R87	13	0	G	E241	16	0	G	V332	10	0	G	V371		2	ΔL R67 L252	0	3	Z	ΔL	3	0	G	R67	9	0	T	L252		1,1	M64 T345	14	0	G	M64	18	0	C	T345
	Suffolk	200210915	1,1	R87 E241 V332 V371	15	0	G	R87	11	0	G	E241	18	0	G	V332	13	0	G	V371		1	L11 R67 L252	10	0	I	L11	5	0	G	R67	4	0	T	L252		1,1	M64 T345	7	0	G	M64	9	0	C	T345
	Texel	200206902	1,1	R87 E241 V332 V371	10	0	G	R87	7	0	G	E241	21	0	G	V332	18	0	G	V371		1	L11 R67 L252	9	0	I	L11	8	0	G	R67	6	0	T	L252		1,1	M64 T345	16	0	G	M64	19	0	C	T345
View group #9 in IGV
	Dorper, white	200111923	1,1	R87 E241 V332 V371	14	0	G	R87	13	0	G	E241	8	0	G	V332	10	0	G	V371		3	ΔL R67 P252	0	3	Z	ΔL	6	0	G	R67	0	4	C	P252		1,1	M64 T345	6	0	G	M64	16	0	C	T345
	Dorset	200212908	1,2	R87 E241 (VI)332 V371	11	0	G	R87	6	0	G	E241	3	3	R	(VI)332	8	0	G	V371		1	L11 R67 L252	4	0	I	L11	9	0	G	R67	7	0	T	L252		1,1	M64 T345	4	0	G	M64	15	0	C	T345
	Finn	200117718	1,4	R87 E241 V332 (VM)371	20	0	G	R87	11	0	G	E241	16	0	G	V332	5	8	R	(VM)371		1	L11 R67 L252	7	0	I	L11	8	0	G	R67	9	0	T	L252		1,1	M64 T345	7	0	G	M64	24	0	C	T345
	Navajo-Churro	199950927	1,1	R87 E241 V332 V371	15	0	G	R87	18	0	G	E241	9	1	G	V332	11	0	G	V371		1	L11 R67 L252	7	0	I	L11	6	0	G	R67	11	0	T	L252		1,1	M64 T345	12	0	G	M64	22	0	C	T345
	Rambouillet	200235900	2,2	R87 E241 I332 V371	15	0	G	R87	9	0	G	E241	0	18	A	I332	9	0	G	V371		2	ΔL R67 L252	0	5	Z	ΔL	7	0	G	R67	9	0	T	L252		1,1	M64 T345	15	0	G	M64	16	0	C	T345
	Romanov	200117552	1,2	R87 E241 (VI)332 V371	37	0	G	R87	32	0	G	E241	14	17	R	(VI)332	35	0	G	V371		2	ΔL R67 L252	0	16	Z	ΔL	20	0	G	R67	12	0	T	L252		3,3	M64 N345	18	0	G	M64	0	41	A	N345
	Suffolk	200310906	1,1	R87 E241 V332 V371	7	0	G	R87	13	0	G	E241	12	0	G	V332	8	0	G	V371		1	L11 R67 L252	6	0	I	L11	4	0	G	R67	4	0	T	L252		1,1	M64 T345	5	0	G	M64	12	0	C	T345
	Texel	200206903	1,1	R87 E241 V332 V371	7	0	G	R87	19	0	G	E241	19	0	G	V332	23	0	G	V371		1	L11 R67 L252	9	0	I	L11	2	0	G	R67	6	0	T	L252		1,1	M64 T345	21	0	G	M64	21	0	C	T345
View group #10 in IGV
	Dorper, white	200111924	1,2	R87 E241 (VI)332 V371	17	0	G	R87	13	0	G	E241	4	7	R	(VI)332	13	0	G	V371		3	ΔL R67 P252	0	7	Z	ΔL	11	0	G	R67	0	6	C	P252		1,1	M64 T345	14	0	G	M64	16	0	C	T345
	Dorset	200212909	1,1	R87 E241 V332 V371	12	0	G	R87	16	0	G	E241	18	0	G	V332	16	0	G	V371		1	L11 R67 L252	8	0	I	L11	6	0	G	R67	10	0	T	L252		1,1	M64 T345	11	0	G	M64	19	1	C	T345
	Finn	200316905	1,4	R87 E241 V332 (VM)371	16	0	G	R87	12	0	G	E241	15	0	G	V332	7	5	R	(VM)371		1	L11 R67 L252	5	0	I	L11	5	0	G	R67	7	0	T	L252		1,1	M64 T345	8	0	G	M64	14	0	C	T345
	Rambouillet	200235901	1,1	R87 E241 V332 V371	19	0	G	R87	19	0	G	E241	8	0	G	V332	15	0	G	V371		2	ΔL R67 L252	0	5	Z	ΔL	7	0	G	R67	4	0	T	L252		1,1	M64 T345	9	0	G	M64	24	0	C	T345
	Romanov	200314904	1,2	R87 E241 (VI)332 V371	17	0	G	R87	20	0	G	E241	10	6	R	(VI)332	14	0	G	V371		1	L11 R67 L252	6	0	I	L11	7	0	G	R67	6	0	T	L252		1,3	M64 (TN)345	11	0	G	M64	9	8	M	(TN)345
	USMARC Composite	200103335	1,1	R87 E241 V332 V371	15	0	G	R87	5	0	G	E241	11	0	G	V332	12	0	G	V371		1	L11 R67 L252	3	0	I	L11	6	0	G	R67	7	0	T	L252		1,1	M64 T345	10	0	G	M64	12	0	C	T345
	USMARC Composite	200103367	1,2	R87 E241 (VI)332 V371	14	0	G	R87	13	0	G	E241	5	8	R	(VI)332	14	0	G	V371		1	L11 R67 L252	8	0	I	L11	11	0	G	R67	7	0	T	L252		1,1	M64 T345	13	0	G	M64	10	0	C	T345
	USMARC Composite	200103459	1,1	R87 E241 V332 V371	10	0	G	R87	24	0	G	E241	13	0	G	V332	10	0	G	V371		1	L11 R67 L252	12	0	I	L11	10	0	G	R67	10	0	T	L252		1,1	M64 T345	3	0	G	M64	23	0	C	T345
View group #11 in IGV
	Dorset	200212919	1,1	R87 E241 V332 V371	17	0	G	R87	25	0	G	E241	19	0	G	V332	19	0	G	V371		2	ΔL R67 L252	0	8	Z	ΔL	10	0	G	R67	10	0	T	L252		1,1	M64 T345	16	0	G	M64	24	0	C	T345
	Texel	200206906	1,1	R87 E241 V332 V371	9	0	G	R87	13	0	G	E241	8	0	G	V332	21	0	G	V371		1	L11 R67 L252	4	0	I	L11	4	0	G	R67	3	0	T	L252		1,1	M64 T345	7	0	G	M64	10	0	C	T345
	USMARC Composite	200203048	1,1	R87 E241 V332 V371	16	0	G	R87	20	0	G	E241	17	0	G	V332	10	0	G	V371		1	L11 R67 L252	9	0	I	L11	5	0	G	R67	6	0	T	L252		1,2	(MI)64 T345	5	7	R	(MI)64	24	0	C	T345
	USMARC Composite	200203128	1,1	R87 E241 V332 V371	11	0	G	R87	6	0	G	E241	10	0	G	V332	11	0	G	V371		1	L11 R67 L252	7	0	I	L11	8	0	G	R67	2	0	T	L252		1,1	M64 T345	11	0	G	M64	13	0	C	T345
	USMARC Composite	200203170	1,1	R87 E241 V332 V371	8	0	G	R87	11	0	G	E241	10	0	G	V332	9	0	G	V371		2	ΔL R67 L252	0	7	Z	ΔL	8	0	G	R67	10	0	T	L252		1,1	M64 T345	5	0	G	M64	12	0	C	T345
	USMARC Composite	200203179	1,2	R87 E241 (VI)332 V371	14	0	G	R87	22	0	G	E241	7	8	R	(VI)332	17	0	G	V371		1	L11 R67 L252	5	0	I	L11	5	0	G	R67	7	0	T	L252		1,1	M64 T345	6	0	G	M64	13	0	C	T345
	USMARC Composite	200203278	1,2	R87 E241 (VI)332 V371	9	0	G	R87	16	0	G	E241	6	3	R	(VI)332	9	0	G	V371		3	ΔL R67 P252	0	7	Z	ΔL	8	0	G	R67	0	7	C	P252		1,2	(MI)64 T345	4	2	R	(MI)64	14	0	C	T345
	USMARC Composite	200203310	1,1	R87 E241 V332 V371	20	0	G	R87	14	0	G	E241	11	0	G	V332	12	0	G	V371		1	L11 R67 L252	5	0	I	L11	10	0	G	R67	9	0	T	L252		1,1	M64 T345	6	0	G	M64	17	0	C	T345
View group #12 in IGV
	USMARC Composite	200303158	1,1	R87 E241 V332 V371	18	0	G	R87	21	0	G	E241	19	0	G	V332	14	0	G	V371		3	ΔL R67 P252	0	10	Z	ΔL	9	0	G	R67	0	8	C	P252		1,1	M64 T345	10	0	G	M64	22	0	C	T345
	USMARC Composite	200303163	1,1	R87 E241 V332 V371	15	0	G	R87	24	0	G	E241	16	0	G	V332	11	0	G	V371		1	L11 R67 L252	8	0	I	L11	7	0	G	R67	11	0	T	L252		1,1	M64 T345	12	0	G	M64	21	0	C	T345
	USMARC Composite	200303183	1,1	R87 E241 V332 V371	12	0	G	R87	17	0	G	E241	19	0	G	V332	15	0	G	V371		1	L11 R67 L252	6	0	I	L11	5	0	G	R67	9	0	T	L252		1,1	M64 T345	14	0	G	M64	14	0	C	T345
	USMARC Composite	200303220	1,1	R87 E241 V332 V371	12	0	G	R87	13	0	G	E241	13	0	G	V332	11	0	G	V371		1	L11 R67 L252	9	0	I	L11	8	0	G	R67	9	0	T	L252		1,1	M64 T345	6	0	G	M64	20	0	C	T345
	USMARC Composite	200303274	1,3	(RH)87 (EK)241 V332 V371	5	7	R	(RH)87	5	8	R	(EK)241	12	0	G	V332	3	0	G	V371		1	L11 R67 L252	4	0	I	L11	3	0	G	R67	6	0	T	L252		1,1	M64 T345	5	0	G	M64	13	0	C	T345
	USMARC Composite	200303289	1,1	R87 E241 V332 V371	14	0	G	R87	12	0	G	E241	10	0	G	V332	16	0	G	V371		1	L11 R67 L252	7	0	I	L11	3	0	G	R67	4	0	T	L252		1,1	M64 T345	7	0	G	M64	11	0	C	T345
	USMARC Composite	200303326	1,1	R87 E241 V332 V371	14	0	G	R87	12	0	G	E241	12	0	G	V332	13	0	G	V371		1	L11 R67 L252	4	0	I	L11	5	0	G	R67	10	0	T	L252		1,1	M64 T345	14	0	G	M64	23	0	C	T345
	USMARC Composite	200203286	1,1	R87 E241 V332 V371	15	0	G	R87	12	0	G	E241	12	0	G	V332	9	0	G	V371		1	L11 R67 L252	5	0	I	L11	3	0	G	R67	10	0	T	L252		1,1	M64 T345	10	0	G	M64	15	0	C	T345
a Coordinates correspond to Oar_V3.1 reference assembly
b Numbers denote genotype counts from alligned reads at the variable site. Homozygotes are denoted with the one-letter nucleotide code. Heterozygotes are denoted with IUPAC/IUBMB ambiguity codes: R = a/g, Y = c/t, M = a/c, K = g/t, S = c/g, W = a/t.
c Since all the animals were male and the BMP15 locus is on the X-chromosome, all the genotypes are haploid. The "I" and "Z" letters denote the inserted and deleted form of the allele, respectively.
d Diplotype numbers for each gene correspond to protein variants shown in Table 3 and Figure 4A.
e Residues predicted based on the genotype. Homozygotes are denoted with the one-letter amino acid code. Heterozygotes are denoted in parentheses.
