# Supplementary material for: Using sheep genomes from diverse U.S. breeds to identify missense variants in genes affecting fecundity
Source: F1000Res. 2017 Aug 2;6:1303. [Version 1] doi: 10.12688/f1000research.12216.1 (PMC5590088; doi:10.12688/f1000research.12216.1)
Supplement: Supplementary file 2 [file f1000research-6-13224-s0001.tgz › 9f1ddedb-244e-4275-af5e-91b376aea624.xlsx]

## Sheet: Phased Genotypes MSDPv2.4
Table S2. Haplotype phased genotypes (diplotypes) for GDF9, BMP15, and BMPR1B genes in the MSDPv2.4a.
Breed	Animal no.	GDF9	BMP15	BMPR1B
Dorper	199911904	1,2	3	1,1
Dorper	200011945	2,2	2	1,1
Dorper	200111910	1,2	3	1,1
Dorper	200111912	1,2	2	1,1
Dorper	200111916	2,2	2	1,1
Dorper	200111917	1,2	1	1,1
Dorper, white	200111924	1,2	3	1,1
Dorper, white	200011259	1,2	3	1,1
Dorper, white	200011900	1,1	3	1,1
Dorper, white	200111923	1,1	3	1,1
Dorset	199912068	1,2	1	1,1
Dorset	199912079	1,1	1	1,1
Dorset	200012903	1,2	1	1,1
Dorset	200112907	1,1	1	1,1
Dorset	200117009	2,2	1	1,1
Dorset	200117016	2,2	1	1,1
Dorset	200117080	1,1	4	1,1
Dorset	200212081	1,2	1	1,1
Dorset	200212908	1,2	1	1,1
Dorset	200212909	1,1	1	1,1
Dorset	200212919	1,1	2	1,1
Finn	199916204	1,1	1	1,1
Finn	200016002	2,4	1	1,1
Finn	200016018	1,1	2	1,1
Finn	200016129	1,1	1	1,1
Finn	200016922	1,4	2	1,1
Finn	200016940	2,2	1	1,3
Finn	200116921	1,1	2	1,1
Finn	200116926	2,4	1	1,1
Finn	200117718	1,4	1	1,1
Finn	200316905	1,4	1	1,1
Katahdin	200008100	2,2	1	1,1
Katahdin	200008764	1,1	1	1,1
Katahdin	200008947	1,1	1	1,1
Katahdin	200108933	1,2	1	1,1
Katahdin	200108934	1,1	1	1,2
Katahdin	200108935	1,1	1	2,2
Katahdin	200108936	1,1	1	1,1
Katahdin	200108938	1,2	1	1,1
Navajo-Churro	199950927	1,1	1	1,1
Rambouillet	199735001	1,1	2	1,1
Rambouillet	199935902	1,1	2	1,1
Rambouillet	199935923	1,1	2	1,1
Rambouillet	200035920	1,1	2	1,1
Rambouillet	200035921	1,1	1	1,1
Rambouillet	200035922	1,1	1	1,1
Rambouillet	200035924	1,1	2	1,1
Rambouillet	200135902	1,2	2	1,1
Rambouillet	200235900	2,2	2	1,1
Rambouillet	200235901	1,1	2	1,1
Romanov	199914218	2,3	2	1,1
Romanov	199914942	1,2	2	1,1
Romanov	200014943	2,2	1	1,1
Romanov	200117137	1,3	2	1,3
Romanov	200117140	2,2	1	1,1
Romanov	200117160	2,2	2	1,1
Romanov	200117201	2,2	2	1,1
Romanov	200117419	1,1	2	1,1
Romanov	200117552	1,2	2	3,3
Romanov	200314904	1,2	1	1,3
Suffolk	199910003	1,1	1	1,1
Suffolk	200117163	1,1	1	1,1
Suffolk	200117463	1,1	1	1,1
Suffolk	200210060	1,1	1	1,1
Suffolk	200210099	1,2	1	1,1
Suffolk	200210903	1,1	1	1,1
Suffolk	200210904	1,1	1	1,1
Suffolk	200210915	1,1	1	1,1
Suffolk	200310906	1,1	1	1,1
Texel	199906022	1,2	1	1,1
Texel	200006024	3,3	1	1,1
Texel	200006910	1,1	2	1,1
Texel	200106931	1,3	1	1,1
Texel	200106932	1,2	1	1,1
Texel	200118018	1,1	1	1,1
Texel	200206039	1,3	1	1,1
Texel	200206902	1,1	1	1,1
Texel	200206903	1,1	1	1,1
Texel	200206906	1,1	1	1,1
USMARC Composite	200103335	1,1	1	1,1
USMARC Composite	200103367	1,2	1	1,1
USMARC Composite	200103459	1,1	1	1,1
USMARC Composite	200203048	1,1	1	1,2
USMARC Composite	200203128	1,1	1	1,1
USMARC Composite	200203170	1,1	2	1,1
USMARC Composite	200203179	1,2	1	1,1
USMARC Composite	200203278	1,2	3	1,2
USMARC Composite	200203286	1,1	1	1,1
USMARC Composite	200203310	1,1	1	1,1
USMARC Composite	200303158	1,1	3	1,1
USMARC Composite	200303163	1,1	1	1,1
USMARC Composite	200303183	1,1	1	1,1
USMARC Composite	200303220	1,1	1	1,1
USMARC Composite	200303274	1,3	1	1,1
USMARC Composite	200303289	1,1	1	1,1
USMARC Composite	200303326	1,1	1	1,1
aA summary of the haplotype codes are listed in Table 3 and shown in Figure 4B.
