# Supplementary material for: Using sheep genomes from diverse U.S. breeds to identify missense variants in genes affecting fecundity
Source: F1000Res. 2017 Aug 2;6:1303. [Version 1] doi: 10.12688/f1000research.12216.1 (PMC5590088; doi:10.12688/f1000research.12216.1)
Supplement: Supplementary file 3 [file f1000research-6-13224-s0002.tgz]

Archive with 1 entries (1 files):
- 3cdc78e2-30aa-4013-9af6-4710d13d4f69.xlsx
