# Supplementary material for: Using sheep genomes from diverse U.S. breeds to identify missense variants in genes affecting fecundity
Source: F1000Res. 2017 Aug 2;6:1303. [Version 1] doi: 10.12688/f1000research.12216.1 (PMC5590088; doi:10.12688/f1000research.12216.1)
Supplement: Supplementary file 3 [file f1000research-6-13224-s0002.tgz › 3cdc78e2-30aa-4013-9af6-4710d13d4f69.xlsx]

## Sheet: Sheet1
Table S3. Effect of sire copies of BMP15 P252 alleles ("Variant 3") on daughter litter size.
Siresa	Sire copies of P252	Daughters	Lambings	Lambs born
4	0	34b	140	2.04
2	1	22b	97	2.19
9	0	72c	220	1.66
2	1	15c	43	1.49
aEleven Dorper sires
bRomanov dams, daughters born between 2002 and 2003
cUSMARC III composite dams, daughters born between 2002 and 2007
