# Supplementary material for: Using sheep genomes from diverse U.S. breeds to identify missense variants in genes affecting fecundity
Source: F1000Res. 2017 Aug 2;6:1303. [Version 1] doi: 10.12688/f1000research.12216.1 (PMC5590088; doi:10.12688/f1000research.12216.1)
Supplement: Supplementary file 4 [file f1000research-6-13224-s0003.tgz › acefd541-f53f-432b-ae40-712d293def17.xlsx]

## Sheet: Sheet1
Table S4. Effect of sire copies of BMP15 Q67 alleles ("Variant 4") on daughter litter size.
Siresa	Sire copies of Q67	Daughters	Lambings	Lambs born
3	0	24b	68	1.44
1	1	19b	59	1.58
3	0	32c	121	2.1
1	1	8c	34	2.18
aSeven Dorset sires
bDorset dams, daughters born between 2002 and 2005
cDorset X Romanov dams
