# Supplementary material for: Using sheep genomes from diverse U.S. breeds to identify missense variants in genes affecting fecundity
Source: F1000Res. 2017 Aug 2;6:1303. [Version 1] doi: 10.12688/f1000research.12216.1 (PMC5590088; doi:10.12688/f1000research.12216.1)
Supplement: Supplementary file 5 [file f1000research-6-13224-s0004.tgz › 91bff2c0-41f9-40c4-a38d-d25d76a2211a.xlsx]

## Sheet: Sheet1
Table S5. Effect of sire copies of BMPR1B I64 alleles ("Variant 2") on daughter litter size.
Siresa	Sire copies of I64	Daughtersb	Lambings	Lambs born
6	0	73	307	2.16
1	1	11	47	2.13
1	2	17	65	2.03
aEight Katahdin sires
b15 Katahdin dams, 101 Katahdin X Romanov dams, daughters born between 2001 and 2007
