# Supplementary material for: Using sheep genomes from diverse U.S. breeds to identify missense variants in genes affecting fecundity
Source: F1000Res. 2017 Aug 2;6:1303. [Version 1] doi: 10.12688/f1000research.12216.1 (PMC5590088; doi:10.12688/f1000research.12216.1)
Supplement: Supplementary file 6 [file f1000research-6-13224-s0005.tgz › 679b5507-7973-4cd6-b904-3b7f6fcef6a3.xlsx]

## Sheet: Sheet1
Table S6. Effect of sire copies of BMPR1B N345 alleles ("Variant 3") on litter size.
Siresa	Sire copies of N345	Daughters	Lambings	Lambs born
5	0	71b	265	3.04
1	1	6b	25	2.96
1	2	9b	31	3.03
5	0	67c	374	2.3
2	1	26c	138	2.38
1	2	24c	137	2.36
aEight Romanov sires
bRomanov dams, daughters born between 2004 and 2005
cRomanov X Rambouillet dams, daughters born between 2004 and 2005
