# Supplementary material for: Using sheep genomes from diverse U.S. breeds to identify missense variants in genes affecting fecundity
Source: F1000Res. 2017 Aug 2;6:1303. [Version 1] doi: 10.12688/f1000research.12216.1 (PMC5590088; doi:10.12688/f1000research.12216.1)
Supplement: Supplementary file 8 [file f1000research-6-13224-s0007.tgz › c871a8f1-b6e9-49e0-8770-090ea757d67c.vcf]

##fileformat=VCFv4.0
##fileDate=20121123
##source=Illumina Ovine 50k SNP chip
##reference=file:///Bt_UMD3.1
##INFO=<ID=NS,Number=1,Type=Integer,Description="Number of Samples With Data">
##INFO=<ID=DP,Number=1,Type=Integer,Description="Total Depth">
##INFO=<ID=AF,Number=A,Type=Float,Description="Allele Frequency">
#CHROM	POS	ID	REF	ALT	QUAL	FILTER	INFO	FORMAT	Sample
chr1	7495	s57123.1	T	C	.	.	NS=1	GT	0/1
chr1	52854	s64199.1	A	G	.	.	NS=1	GT	0/1
chr1	81978	OAR19_64675012.1	C	G	.	.	NS=1	GT	0/1
chr1	120098	OAR19_64715327.1	A	G	.	.	NS=1	GT	0/1
chr1	204694	OAR19_64803054.1	T	C	.	.	NS=1	GT	0/1
chr1	315497	DU281551_498.1	T	C	.	.	NS=1	GT	0/1
chr1	357652	s18939.1	G	A	.	.	NS=1	GT	0/1
chr1	401196	OAR1_88143.1	G	A	.	.	NS=1	GT	0/1
chr1	468268	s21131.1	C	T	.	.	NS=1	GT	0/1
chr1	489045	s09912.1	G	C	.	.	NS=1	GT	0/1
chr1	580814	s36301.1	A	G	.	.	NS=1	GT	0/1
chr1	643628	s34880.1	A	G	.	.	NS=1	GT	0/1
chr1	748143	s64747.1	A	C	.	.	NS=1	GT	0/1
chr1	785434	s68493.1	T	C	.	.	NS=1	GT	0/1
chr1	792698	OAR1_420114.1	G	A	.	.	NS=1	GT	0/1
chr1	912507	OAR1_537224_X.1	A	G	.	.	NS=1	GT	0/1
chr1	954073	s43636.1	G	A	.	.	NS=1	GT	0/1
chr1	999877	s35460.1	C	G	.	.	NS=1	GT	0/1
chr1	1155400	s48804.1	T	C	.	.	NS=1	GT	0/1
chr1	1180263	s41127.1	G	T	.	.	NS=1	GT	0/1
chr1	1193562	s18466.1	C	T	.	.	NS=1	GT	0/1
chr1	1245222	s40172.1	T	C	.	.	NS=1	GT	0/1
chr1	1390945	s26718.1	T	G	.	.	NS=1	GT	0/1
chr1	1406764	s31488.1	C	G	.	.	NS=1	GT	0/1
chr1	1563484	s00523.1	C	T	.	.	NS=1	GT	0/1
chr1	1618342	s38369.1	G	A	.	.	NS=1	GT	0/1
chr1	1675087	s09524.1	A	G	.	.	NS=1	GT	0/1
chr1	1738285	s43961.1	C	T	.	.	NS=1	GT	0/1
chr1	1815740	s22577.1	C	A	.	.	NS=1	GT	0/1
chr1	1883334	s48510.1	G	A	.	.	NS=1	GT	0/1
chr1	1904126	s51465.1	C	A	.	.	NS=1	GT	0/1
chr1	1949413	s64926.1	C	T	.	.	NS=1	GT	0/1
chr1	2002117	s32855.1	G	A	.	.	NS=1	GT	0/1
chr1	2038137	s44902.1	G	A	.	.	NS=1	GT	0/1
chr1	2104223	s05397.1	T	C	.	.	NS=1	GT	0/1
chr1	2147622	s39783.1	A	G	.	.	NS=1	GT	0/1
chr1	2166422	s49245.1	T	C	.	.	NS=1	GT	0/1
chr1	2194569	s74937.1	T	C	.	.	NS=1	GT	0/1
chr1	2203962	s09433.1	T	C	.	.	NS=1	GT	0/1
chr1	2225681	OAR1_1447599.1	C	T	.	.	NS=1	GT	0/1
chr1	2268988	OAR1_1492710.1	G	A	.	.	NS=1	GT	0/1
chr1	2317262	s41716.1	C	T	.	.	NS=1	GT	0/1
chr1	2354943	s43513.1	A	G	.	.	NS=1	GT	0/1
chr1	2407510	s55450.1	C	T	.	.	NS=1	GT	0/1
chr1	2484946	s46580.1	G	T	.	.	NS=1	GT	0/1
chr1	2657803	s47644.1	T	C	.	.	NS=1	GT	0/1
chr1	2698407	s68534.1	A	C	.	.	NS=1	GT	0/1
chr1	2760050	OAR1_1898903.1	T	C	.	.	NS=1	GT	0/1
chr1	2808944	s63837.1	T	C	.	.	NS=1	GT	0/1
chr1	2838035	s18439.1	A	C	.	.	NS=1	GT	0/1
chr1	2870378	s41913.1	C	A	.	.	NS=1	GT	0/1
chr1	2906205	s32107.1	G	A	.	.	NS=1	GT	0/1
chr1	2960877	s16836.1	G	A	.	.	NS=1	GT	0/1
chr1	3089274	s11984.1	G	A	.	.	NS=1	GT	0/1
chr1	3124748	DU441304_232.1	T	C	.	.	NS=1	GT	0/1
chr1	3132186	s50787.1	T	C	.	.	NS=1	GT	0/1
chr1	3253438	s72449.1	G	A	.	.	NS=1	GT	0/1
chr1	3314910	s32559.1	A	G	.	.	NS=1	GT	0/1
chr1	3336925	s04088.1	A	G	.	.	NS=1	GT	0/1
chr1	3398222	s10771.1	A	C	.	.	NS=1	GT	0/1
chr1	3420990	s01515.1	C	A	.	.	NS=1	GT	0/1
chr1	3460454	s56011.1	G	T	.	.	NS=1	GT	0/1
chr1	3512999	s30529.1	T	C	.	.	NS=1	GT	0/1
chr1	3520169	s22855.1	T	G	.	.	NS=1	GT	0/1
chr1	3585807	s40377.1	T	C	.	.	NS=1	GT	0/1
chr1	3599190	s25860.1	T	G	.	.	NS=1	GT	0/1
chr1	3656263	s11250.1	C	T	.	.	NS=1	GT	0/1
chr1	3666516	s47513.1	T	C	.	.	NS=1	GT	0/1
chr1	3688215	OAR1_2921089.1	C	A	.	.	NS=1	GT	0/1
chr1	3735231	OAR1_2968995.1	A	C	.	.	NS=1	GT	0/1
chr1	3764637	s07618.1	T	G	.	.	NS=1	GT	0/1
chr1	3815116	s30369.1	T	C	.	.	NS=1	GT	0/1
chr1	3839440	OAR1_3066756.1	C	T	.	.	NS=1	GT	0/1
chr1	3876116	OAR1_3102603.1	T	C	.	.	NS=1	GT	0/1
chr1	3929834	s53777.1	C	A	.	.	NS=1	GT	0/1
chr1	3979626	s52352.1	C	T	.	.	NS=1	GT	0/1
chr1	4002045	s21404.1	A	G	.	.	NS=1	GT	0/1
chr1	4067600	s32601.1	A	G	.	.	NS=1	GT	0/1
chr1	4098040	s16211.1	G	A	.	.	NS=1	GT	0/1
chr1	4154546	s38787.1	G	A	.	.	NS=1	GT	0/1
chr1	4174901	OAR1_3412866.1	A	G	.	.	NS=1	GT	0/1
chr1	4246644	s11992.1	G	A	.	.	NS=1	GT	0/1
chr1	4254004	s50475.1	C	A	.	.	NS=1	GT	0/1
chr1	4263142	s45085.1	T	C	.	.	NS=1	GT	0/1
chr1	4291733	s03153.1	A	G	.	.	NS=1	GT	0/1
chr1	4301344	s63511.1	C	T	.	.	NS=1	GT	0/1
chr1	4363968	s00019.1	A	G	.	.	NS=1	GT	0/1
chr1	4387121	s08980.1	C	T	.	.	NS=1	GT	0/1
chr1	4426292	OAR1_3702014.1	A	G	.	.	NS=1	GT	0/1
chr1	4561875	DU299578_392.1	C	T	.	.	NS=1	GT	0/1
chr1	4600417	OAR1_3903520.1	C	T	.	.	NS=1	GT	0/1
chr1	4605863	OAR1_3909359.1	A	G	.	.	NS=1	GT	0/1
chr1	4632159	OAR1_3934952.1	A	G	.	.	NS=1	GT	0/1
chr1	4703905	OAR1_4003461.1	A	G	.	.	NS=1	GT	0/1
chr1	4807696	s40352.1	A	C	.	.	NS=1	GT	0/1
chr1	4887716	s65509.1	G	A	.	.	NS=1	GT	0/1
chr1	4951877	s15090.1	A	G	.	.	NS=1	GT	0/1
chr1	4998140	OAR1_4285092.1	T	C	.	.	NS=1	GT	0/1
chr1	5016766	OAR1_4303667.1	C	T	.	.	NS=1	GT	0/1
chr1	5078059	s03424.1	G	A	.	.	NS=1	GT	0/1
chr1	5145828	s09057.1	T	C	.	.	NS=1	GT	0/1
chr1	5184375	OAR1_4467432.1	G	A	.	.	NS=1	GT	0/1
chr1	5231809	s05524.1	A	G	.	.	NS=1	GT	0/1
chr1	5238612	OAR1_4523214.1	C	T	.	.	NS=1	GT	0/1
chr1	5258389	s51981.1	A	C	.	.	NS=1	GT	0/1
chr1	5272648	s45048.1	G	A	.	.	NS=1	GT	0/1
chr1	5336729	s08276.1	C	G	.	.	NS=1	GT	0/1
chr1	5401708	s05306.1	G	T	.	.	NS=1	GT	0/1
chr1	5418102	s40431.1	G	A	.	.	NS=1	GT	0/1
chr1	5473827	s73618.1	G	A	.	.	NS=1	GT	0/1
chr1	5529775	s35298.1	A	G	.	.	NS=1	GT	0/1
chr1	5562664	OAR1_4935598.1	T	C	.	.	NS=1	GT	0/1
chr1	5605415	DU393582_347.1	T	C	.	.	NS=1	GT	0/1
chr1	5682196	OAR1_5058639.1	T	C	.	.	NS=1	GT	0/1
chr1	5729978	OAR1_5106728.1	T	C	.	.	NS=1	GT	0/1
chr1	5750260	s60381.1	C	T	.	.	NS=1	GT	0/1
chr1	5783685	OAR1_5206930.1	T	C	.	.	NS=1	GT	0/1
chr1	5843188	s62307.1	T	C	.	.	NS=1	GT	0/1
chr1	5903125	s71625.1	A	G	.	.	NS=1	GT	0/1
chr1	5974588	s24029.1	G	A	.	.	NS=1	GT	0/1
chr1	6024724	OAR1_5436991.1	A	G	.	.	NS=1	GT	0/1
chr1	6068719	OAR1_5481707.1	T	C	.	.	NS=1	GT	0/1
chr1	6094606	OAR1_5509605.1	G	A	.	.	NS=1	GT	0/1
chr1	6148701	s35058.1	C	T	.	.	NS=1	GT	0/1
chr1	6182033	s57929.1	T	C	.	.	NS=1	GT	0/1
chr1	6231252	s62012.1	A	G	.	.	NS=1	GT	0/1
chr1	6286448	s23238.1	A	G	.	.	NS=1	GT	0/1
chr1	6366323	DU453866_552.1	A	G	.	.	NS=1	GT	0/1
chr1	6408448	s61127.1	A	G	.	.	NS=1	GT	0/1
chr1	6468322	s01591.1	T	C	.	.	NS=1	GT	0/1
chr1	6480529	s23059.1	G	A	.	.	NS=1	GT	0/1
chr1	6504031	OAR1_5950376.1	C	T	.	.	NS=1	GT	0/1
chr1	6555570	s43563.1	G	A	.	.	NS=1	GT	0/1
chr1	6596126	OAR1_6050410.1	C	T	.	.	NS=1	GT	0/1
chr1	6625308	s09379.1	T	C	.	.	NS=1	GT	0/1
chr1	6695233	s22471.1	T	C	.	.	NS=1	GT	0/1
chr1	6708911	s67547.1	T	C	.	.	NS=1	GT	0/1
chr1	6716374	s61167.1	A	C	.	.	NS=1	GT	0/1
chr1	6803550	s20120.1	C	T	.	.	NS=1	GT	0/1
chr1	6810500	s52761.1	G	A	.	.	NS=1	GT	0/1
chr1	6816172	s58937.1	C	T	.	.	NS=1	GT	0/1
chr1	6832517	s49628.1	G	A	.	.	NS=1	GT	0/1
chr1	6867954	OAR1_6316082.1	A	G	.	.	NS=1	GT	0/1
chr1	6925078	OAR1_6373388.1	A	G	.	.	NS=1	GT	0/1
chr1	6965862	OAR1_6410322.1	T	C	.	.	NS=1	GT	0/1
chr1	7007092	s13861.1	G	A	.	.	NS=1	GT	0/1
chr1	7031409	OAR1_6444725_X.1	A	G	.	.	NS=1	GT	0/1
chr1	7080496	OAR1_6531315.1	T	G	.	.	NS=1	GT	0/1
chr1	7171846	s30581.1	T	G	.	.	NS=1	GT	0/1
chr1	7192190	OAR1_6722309.1	C	T	.	.	NS=1	GT	0/1
chr1	7214735	OAR1_6744659.1	T	C	.	.	NS=1	GT	0/1
chr1	7362347	OAR1_6888977.1	T	C	.	.	NS=1	GT	0/1
chr1	7374669	OAR1_6901051.1	G	A	.	.	NS=1	GT	0/1
chr1	7444909	OAR1_6968054.1	G	A	.	.	NS=1	GT	0/1
chr1	7494503	OAR1_7018250.1	G	A	.	.	NS=1	GT	0/1
chr1	7556697	s24646.1	A	G	.	.	NS=1	GT	0/1
chr1	7572815	s03149.1	G	A	.	.	NS=1	GT	0/1
chr1	7578311	OAR1_7104917.1	A	G	.	.	NS=1	GT	0/1
chr1	7709936	s74740.1	G	A	.	.	NS=1	GT	0/1
chr1	7748239	s53274.1	T	C	.	.	NS=1	GT	0/1
chr1	7766706	OAR1_7376329.1	C	A	.	.	NS=1	GT	0/1
chr1	7822385	OAR1_7428857.1	T	G	.	.	NS=1	GT	0/1
chr1	7874458	s31458.1	G	A	.	.	NS=1	GT	0/1
chr1	7939149	OAR1_7546163.1	T	C	.	.	NS=1	GT	0/1
chr1	7956997	OAR1_7563736.1	T	C	.	.	NS=1	GT	0/1
chr1	8059661	DU290101_408.1	T	C	.	.	NS=1	GT	0/1
chr1	8068287	OAR1_7717464.1	T	C	.	.	NS=1	GT	0/1
chr1	8128844	OAR1_7776185.1	C	T	.	.	NS=1	GT	0/1
chr1	8215106	s54948.1	T	G	.	.	NS=1	GT	0/1
chr1	8251348	OAR1_7897015.1	A	G	.	.	NS=1	GT	0/1
chr1	8293625	s38038.1	G	A	.	.	NS=1	GT	0/1
chr1	8320942	s29615.1	G	A	.	.	NS=1	GT	0/1
chr1	8332050	s18895.1	A	G	.	.	NS=1	GT	0/1
chr1	8364799	s05493.1	T	C	.	.	NS=1	GT	0/1
chr1	8429256	OAR1_8082265.1	C	T	.	.	NS=1	GT	0/1
chr1	8469331	OAR1_8123245.1	A	C	.	.	NS=1	GT	0/1
chr1	8504278	s63488.1	C	T	.	.	NS=1	GT	0/1
chr1	8590717	s39567.1	A	G	.	.	NS=1	GT	0/1
chr1	8632095	s49872.1	A	G	.	.	NS=1	GT	0/1
chr1	8673690	s18552.1	T	C	.	.	NS=1	GT	0/1
chr1	8712926	s47936.1	C	T	.	.	NS=1	GT	0/1
chr1	8734126	s37400.1	C	T	.	.	NS=1	GT	0/1
chr1	8796040	s05140.1	C	T	.	.	NS=1	GT	0/1
chr1	8826615	s61237.1	G	A	.	.	NS=1	GT	0/1
chr1	8835276	s68090.1	A	C	.	.	NS=1	GT	0/1
chr1	8873587	OAR1_8530247.1	T	G	.	.	NS=1	GT	0/1
chr1	8914372	s00447.1	G	A	.	.	NS=1	GT	0/1
chr1	8978097	s26362.1	G	A	.	.	NS=1	GT	0/1
chr1	9023748	s54418.1	G	A	.	.	NS=1	GT	0/1
chr1	9059225	s68509.1	T	C	.	.	NS=1	GT	0/1
chr1	9128107	s56679.1	C	T	.	.	NS=1	GT	0/1
chr1	9163620	s54247.1	G	A	.	.	NS=1	GT	0/1
chr1	9172683	s71926.1	C	A	.	.	NS=1	GT	0/1
chr1	9205489	s73085.1	C	A	.	.	NS=1	GT	0/1
chr1	9216738	s67178.1	A	G	.	.	NS=1	GT	0/1
chr1	9225672	OAR1_8918549.1	G	A	.	.	NS=1	GT	0/1
chr1	9241769	OAR1_8932175.1	G	A	.	.	NS=1	GT	0/1
chr1	9293276	s68925.1	C	T	.	.	NS=1	GT	0/1
chr1	9324949	OAR1_9020566.1	T	C	.	.	NS=1	GT	0/1
chr1	9390496	s12854.1	C	T	.	.	NS=1	GT	0/1
chr1	9441381	s52639.1	G	A	.	.	NS=1	GT	0/1
chr1	9493388	OAR1_9179437_X.1	A	G	.	.	NS=1	GT	0/1
chr1	9514890	s30516.1	G	A	.	.	NS=1	GT	0/1
chr1	9558392	s11687.1	G	A	.	.	NS=1	GT	0/1
chr1	9577866	OAR1_9265710.1	C	T	.	.	NS=1	GT	0/1
chr1	9636590	s60303.1	G	A	.	.	NS=1	GT	0/1
chr1	9651298	OAR1_9339043.1	G	A	.	.	NS=1	GT	0/1
chr1	9715560	s59084.1	A	G	.	.	NS=1	GT	0/1
chr1	9789228	s22866.1	T	C	.	.	NS=1	GT	0/1
chr1	9829472	s10625.1	A	G	.	.	NS=1	GT	0/1
chr1	9866329	OAR1_9563208.1	A	C	.	.	NS=1	GT	0/1
chr1	9957541	s18647.1	T	C	.	.	NS=1	GT	0/1
chr1	10023298	OAR1_9747314.1	G	A	.	.	NS=1	GT	0/1
chr1	10084179	OAR1_9804499.1	G	A	.	.	NS=1	GT	0/1
chr1	10103593	OAR1_9822302.1	G	A	.	.	NS=1	GT	0/1
chr1	10158329	OAR1_9881817.1	T	G	.	.	NS=1	GT	0/1
chr1	10227224	OAR1_9944815.1	A	G	.	.	NS=1	GT	0/1
chr1	10341090	s35616.1	T	C	.	.	NS=1	GT	0/1
chr1	10372472	s09058.1	C	A	.	.	NS=1	GT	0/1
chr1	10381628	OAR1_10097556.1	A	G	.	.	NS=1	GT	0/1
chr1	10436009	s13591.1	G	T	.	.	NS=1	GT	0/1
chr1	10487594	s38983.1	A	G	.	.	NS=1	GT	0/1
chr1	10546581	OAR1_10275031.1	T	C	.	.	NS=1	GT	0/1
chr1	10557584	s05797.1	A	G	.	.	NS=1	GT	0/1
chr1	10622983	OAR1_10344180.1	C	T	.	.	NS=1	GT	0/1
chr1	10641864	OAR1_10362883.1	A	C	.	.	NS=1	GT	0/1
chr1	10728279	OAR1_10454967.1	T	C	.	.	NS=1	GT	0/1
chr1	10775824	s62349.1	T	C	.	.	NS=1	GT	0/1
chr1	10802010	s41093.1	G	A	.	.	NS=1	GT	0/1
chr1	10825577	OAR1_10554666.1	A	G	.	.	NS=1	GT	0/1
chr1	10853425	OAR1_10582459.1	C	T	.	.	NS=1	GT	0/1
chr1	10898148	OAR1_10627827.1	T	C	.	.	NS=1	GT	0/1
chr1	11006964	s32343.1	G	T	.	.	NS=1	GT	0/1
chr1	11064957	s63019.1	T	C	.	.	NS=1	GT	0/1
chr1	11106023	s08485.1	A	G	.	.	NS=1	GT	0/1
chr1	11128584	s07460.1	T	C	.	.	NS=1	GT	0/1
chr1	11155061	s44128.1	G	A	.	.	NS=1	GT	0/1
chr1	11193919	s64317.1	C	T	.	.	NS=1	GT	0/1
chr1	11233635	s50136.1	G	A	.	.	NS=1	GT	0/1
chr1	11240410	s54667.1	T	C	.	.	NS=1	GT	0/1
chr1	11277100	OAR1_10940722_X.1	C	T	.	.	NS=1	GT	0/1
chr1	11305521	OAR1_10974811.1	T	C	.	.	NS=1	GT	0/1
chr1	11347838	s55981.1	G	A	.	.	NS=1	GT	0/1
chr1	11382274	s04683.1	G	A	.	.	NS=1	GT	0/1
chr1	11396852	s27280.1	C	T	.	.	NS=1	GT	0/1
chr1	11411955	OAR1_11087132.1	C	T	.	.	NS=1	GT	0/1
chr1	11513707	s53592.1	A	G	.	.	NS=1	GT	0/1
chr1	11527242	s57753.1	T	C	.	.	NS=1	GT	0/1
chr1	11569144	s62446.1	A	G	.	.	NS=1	GT	0/1
chr1	11603004	s68301.1	A	G	.	.	NS=1	GT	0/1
chr1	11618911	s62112.1	C	T	.	.	NS=1	GT	0/1
chr1	11668576	s36441.1	G	A	.	.	NS=1	GT	0/1
chr1	11722412	s45518.1	A	G	.	.	NS=1	GT	0/1
chr1	11747642	s18449.1	C	T	.	.	NS=1	GT	0/1
chr1	11768264	s18875.1	T	G	.	.	NS=1	GT	0/1
chr1	11830112	s01320.1	C	A	.	.	NS=1	GT	0/1
chr1	11852254	OAR1_11563293.1	G	A	.	.	NS=1	GT	0/1
chr1	11914995	s60471.1	T	C	.	.	NS=1	GT	0/1
chr1	11941633	s68370.1	G	A	.	.	NS=1	GT	0/1
chr1	11982306	OAR1_11691321.1	T	C	.	.	NS=1	GT	0/1
chr1	12037166	s74534.1	C	T	.	.	NS=1	GT	0/1
chr1	12057574	OAR1_11766718.1	C	T	.	.	NS=1	GT	0/1
chr1	12071038	OAR1_11780663.1	C	T	.	.	NS=1	GT	0/1
chr1	12178419	s08257.1	C	T	.	.	NS=1	GT	0/1
chr1	12216650	s15481.1	G	A	.	.	NS=1	GT	0/1
chr1	12259952	s58882.1	T	C	.	.	NS=1	GT	0/1
chr1	12301645	s00977.1	A	G	.	.	NS=1	GT	0/1
chr1	12330774	s76021.1	T	G	.	.	NS=1	GT	0/1
chr1	12388712	OAR1_12120651.1	C	T	.	.	NS=1	GT	0/1
chr1	12429989	OAR1_12153898.1	C	T	.	.	NS=1	GT	0/1
chr1	12475934	s26666.1	C	T	.	.	NS=1	GT	0/1
chr1	12522260	s29002.1	C	A	.	.	NS=1	GT	0/1
chr1	12550378	s45057.1	G	A	.	.	NS=1	GT	0/1
chr1	12600754	s70737.1	G	A	.	.	NS=1	GT	0/1
chr1	12706004	s70576.1	T	C	.	.	NS=1	GT	0/1
chr1	12716280	OAR1_12451373.1	C	T	.	.	NS=1	GT	0/1
chr1	12775585	s64523.1	A	C	.	.	NS=1	GT	0/1
chr1	12786356	s60191.1	C	G	.	.	NS=1	GT	0/1
chr1	12823388	OAR1_12656583.1	A	G	.	.	NS=1	GT	0/1
chr1	12848870	s37833.1	C	T	.	.	NS=1	GT	0/1
chr1	12875848	s68421.1	T	C	.	.	NS=1	GT	0/1
chr1	12935982	OAR1_12803672.1	T	C	.	.	NS=1	GT	0/1
chr1	12987139	s73231.1	G	A	.	.	NS=1	GT	0/1
chr1	13014104	OAR1_12889517.1	C	T	.	.	NS=1	GT	0/1
chr1	13062345	OAR1_12937617.1	A	G	.	.	NS=1	GT	0/1
chr1	13119585	s62610.1	C	A	.	.	NS=1	GT	0/1
chr1	13151409	OAR1_13026908.1	G	A	.	.	NS=1	GT	0/1
chr1	13158858	OAR1_13033760.1	T	C	.	.	NS=1	GT	0/1
chr1	13167313	OAR1_13042261.1	G	A	.	.	NS=1	GT	0/1
chr1	13226888	s62110.1	G	A	.	.	NS=1	GT	0/1
chr1	13258435	s38971.1	C	T	.	.	NS=1	GT	0/1
chr1	13309608	s07985.1	A	C	.	.	NS=1	GT	0/1
chr1	13358209	DU400167_253.1	G	T	.	.	NS=1	GT	0/1
chr1	13424665	s08475.1	G	A	.	.	NS=1	GT	0/1
chr1	13479337	OAR1_13365877.1	C	T	.	.	NS=1	GT	0/1
chr1	13502382	OAR1_13393044.1	A	T	.	.	NS=1	GT	0/1
chr1	13604065	s02503.1	A	G	.	.	NS=1	GT	0/1
chr1	13629822	s51453.1	T	C	.	.	NS=1	GT	0/1
chr1	13683389	OAR1_13574541.1	G	A	.	.	NS=1	GT	0/1
chr1	13691064	OAR1_13582660.1	A	G	.	.	NS=1	GT	0/1
chr1	13716153	OAR1_13627234.1	C	A	.	.	NS=1	GT	0/1
chr1	13761431	s14277.1	C	T	.	.	NS=1	GT	0/1
chr1	13787866	s66530.1	A	G	.	.	NS=1	GT	0/1
chr1	13805495	OAR1_13714304.1	A	G	.	.	NS=1	GT	0/1
chr1	13863183	OAR1_13772761.1	A	C	.	.	NS=1	GT	0/1
chr1	13880999	OAR1_13790348.1	G	T	.	.	NS=1	GT	0/1
chr1	13955997	s52117.1	A	G	.	.	NS=1	GT	0/1
chr1	14017062	s58309.1	T	C	.	.	NS=1	GT	0/1
chr1	14060408	s61250.1	C	T	.	.	NS=1	GT	0/1
chr1	14068312	s45194.1	C	T	.	.	NS=1	GT	0/1
chr1	14093224	OAR1_13964618.1	A	G	.	.	NS=1	GT	0/1
chr1	14099180	OAR1_13970060.1	A	T	.	.	NS=1	GT	0/1
chr1	14242876	s41432.1	A	C	.	.	NS=1	GT	0/1
chr1	14281316	OAR1_14131916.1	G	A	.	.	NS=1	GT	0/1
chr1	14316730	DU518561_359.1	G	A	.	.	NS=1	GT	0/1
chr1	14350183	s57394.1	G	A	.	.	NS=1	GT	0/1
chr1	14372243	s45720.1	G	T	.	.	NS=1	GT	0/1
chr1	14421144	OAR1_14273769.1	A	G	.	.	NS=1	GT	0/1
chr1	14454422	OAR1_14315581.1	C	T	.	.	NS=1	GT	0/1
chr1	14505823	OAR1_14361732.1	C	A	.	.	NS=1	GT	0/1
chr1	14562006	OAR1_14414267.1	T	C	.	.	NS=1	GT	0/1
chr1	14691551	OAR1_14544239.1	A	G	.	.	NS=1	GT	0/1
chr1	14722371	s43849.1	C	T	.	.	NS=1	GT	0/1
chr1	14764585	OAR1_14614448.1	C	T	.	.	NS=1	GT	0/1
chr1	14771579	OAR1_14620644.1	G	A	.	.	NS=1	GT	0/1
chr1	14806278	OAR1_14688836.1	T	C	.	.	NS=1	GT	0/1
chr1	14844219	OAR1_14717841.1	C	T	.	.	NS=1	GT	0/1
chr1	14898732	OAR1_14777475.1	T	C	.	.	NS=1	GT	0/1
chr1	14935560	s70168.1	A	G	.	.	NS=1	GT	0/1
chr1	14970746	s71739.1	G	A	.	.	NS=1	GT	0/1
chr1	15017620	OAR1_14973022.1	G	A	.	.	NS=1	GT	0/1
chr1	15117118	s55606.1	G	T	.	.	NS=1	GT	0/1
chr1	15135359	s49207.1	C	T	.	.	NS=1	GT	0/1
chr1	15143338	s01338.1	G	A	.	.	NS=1	GT	0/1
chr1	15237402	OAR1_15188542.1	T	C	.	.	NS=1	GT	0/1
chr1	15274271	OAR1_15228673.1	T	G	.	.	NS=1	GT	0/1
chr1	15306352	OAR1_15256499.1	A	G	.	.	NS=1	GT	0/1
chr1	15357384	OAR1_15307955.1	A	G	.	.	NS=1	GT	0/1
chr1	15371516	s37755.1	G	A	.	.	NS=1	GT	0/1
chr1	15447703	OAR1_15399182.1	G	A	.	.	NS=1	GT	0/1
chr1	15527286	OAR1_15484095.1	T	C	.	.	NS=1	GT	0/1
chr1	15566031	OAR1_15525913.1	G	A	.	.	NS=1	GT	0/1
chr1	15619006	OAR1_15578534.1	A	G	.	.	NS=1	GT	0/1
chr1	15672557	s02521.1	G	A	.	.	NS=1	GT	0/1
chr1	15697768	s19593.1	G	A	.	.	NS=1	GT	0/1
chr1	15711727	OAR1_15670251.1	A	G	.	.	NS=1	GT	0/1
chr1	15765887	OAR1_15762141.1	A	G	.	.	NS=1	GT	0/1
chr1	15821739	s52476.1	C	T	.	.	NS=1	GT	0/1
chr1	15853511	s00481.1	T	C	.	.	NS=1	GT	0/1
chr1	15881949	s44894.1	C	T	.	.	NS=1	GT	0/1
chr1	15889525	s04753.1	A	G	.	.	NS=1	GT	0/1
chr1	15948720	s28376.1	G	C	.	.	NS=1	GT	0/1
chr1	16008656	s05916.1	T	C	.	.	NS=1	GT	0/1
chr1	16064349	s49722.1	A	G	.	.	NS=1	GT	0/1
chr1	16100207	OAR1_16098841.1	T	C	.	.	NS=1	GT	0/1
chr1	16176988	s01031.1	G	A	.	.	NS=1	GT	0/1
chr1	16229069	s71517.1	G	A	.	.	NS=1	GT	0/1
chr1	16272811	OAR1_16274081.1	G	A	.	.	NS=1	GT	0/1
chr1	16343115	OAR1_16348823_X.1	A	G	.	.	NS=1	GT	0/1
chr1	16378991	OAR1_16391522.1	C	T	.	.	NS=1	GT	0/1
chr1	16465248	s46756.1	G	A	.	.	NS=1	GT	0/1
chr1	16474302	OAR1_16480770.1	A	C	.	.	NS=1	GT	0/1
chr1	16586526	OAR1_16572940.1	G	A	.	.	NS=1	GT	0/1
chr1	16650999	OAR1_16635393.1	G	A	.	.	NS=1	GT	0/1
chr1	16712240	OAR1_16697706.1	T	C	.	.	NS=1	GT	0/1
chr1	16721832	s67593.1	G	A	.	.	NS=1	GT	0/1
chr1	16766315	OAR1_16750809.1	T	C	.	.	NS=1	GT	0/1
chr1	16801673	OAR1_16786326.1	G	A	.	.	NS=1	GT	0/1
chr1	16810918	OAR1_16795469.1	A	G	.	.	NS=1	GT	0/1
chr1	16899077	OAR1_16852861.1	T	C	.	.	NS=1	GT	0/1
chr1	16948266	OAR1_16975351.1	G	A	.	.	NS=1	GT	0/1
chr1	17003571	s62022.1	A	G	.	.	NS=1	GT	0/1
chr1	17038771	s23433.1	C	T	.	.	NS=1	GT	0/1
chr1	17097896	OAR1_17163931.1	G	A	.	.	NS=1	GT	0/1
chr1	17151167	s38279.1	T	C	.	.	NS=1	GT	0/1
chr1	17180199	s60080.1	C	T	.	.	NS=1	GT	0/1
chr1	17278400	s58391.1	T	C	.	.	NS=1	GT	0/1
chr1	17283773	OAR1_17351278.1	A	G	.	.	NS=1	GT	0/1
chr1	17354256	OAR1_17421390.1	T	C	.	.	NS=1	GT	0/1
chr1	17361209	OAR1_17426826.1	C	T	.	.	NS=1	GT	0/1
chr1	17403806	OAR1_17466323.1	G	A	.	.	NS=1	GT	0/1
chr1	17473274	s25913.1	G	T	.	.	NS=1	GT	0/1
chr1	17503500	s02685.1	A	G	.	.	NS=1	GT	0/1
chr1	17615257	OAR1_17755700.1	G	A	.	.	NS=1	GT	0/1
chr1	17701635	s04684.1	G	A	.	.	NS=1	GT	0/1
chr1	17729311	s54037.1	C	T	.	.	NS=1	GT	0/1
chr1	17776437	s50514.1	T	G	.	.	NS=1	GT	0/1
chr1	17884528	s35095.1	A	G	.	.	NS=1	GT	0/1
chr1	17904198	OAR1_18052854.1	T	C	.	.	NS=1	GT	0/1
chr1	17964972	s61691.1	C	T	.	.	NS=1	GT	0/1
chr1	17984045	s21944.1	G	A	.	.	NS=1	GT	0/1
chr1	18049756	s62337.1	A	G	.	.	NS=1	GT	0/1
chr1	18097028	s58659.1	C	T	.	.	NS=1	GT	0/1
chr1	18135356	OAR1_18293636.1	A	G	.	.	NS=1	GT	0/1
chr1	18141837	OAR1_18300122.1	A	T	.	.	NS=1	GT	0/1
chr1	18240132	s74275.1	G	A	.	.	NS=1	GT	0/1
chr1	18298255	OAR1_18449705.1	G	A	.	.	NS=1	GT	0/1
chr1	18320945	OAR1_18512294.1	T	C	.	.	NS=1	GT	0/1
chr1	18360283	s06310.1	G	A	.	.	NS=1	GT	0/1
chr1	18469241	OAR1_18664902.1	A	G	.	.	NS=1	GT	0/1
chr1	18494158	OAR1_18691972.1	T	C	.	.	NS=1	GT	0/1
chr1	18522490	s20207.1	T	A	.	.	NS=1	GT	0/1
chr1	18582753	s14459.1	C	T	.	.	NS=1	GT	0/1
chr1	18632538	s72347.1	A	C	.	.	NS=1	GT	0/1
chr1	18668192	s00086.1	C	T	.	.	NS=1	GT	0/1
chr1	18695502	s32983.1	C	T	.	.	NS=1	GT	0/1
chr1	18757147	s26398.1	C	T	.	.	NS=1	GT	0/1
chr1	18773114	OAR1_18966270.1	G	A	.	.	NS=1	GT	0/1
chr1	18800532	s11269.1	C	G	.	.	NS=1	GT	0/1
chr1	18803224	DU202534_254.1	G	A	.	.	NS=1	GT	0/1
chr1	18846651	s21409.1	G	A	.	.	NS=1	GT	0/1
chr1	18908522	s40222.1	T	A	.	.	NS=1	GT	0/1
chr1	18960866	s54068.1	G	A	.	.	NS=1	GT	0/1
chr1	19003874	s10307.1	G	A	.	.	NS=1	GT	0/1
chr1	19027134	OAR1_19152280.1	A	C	.	.	NS=1	GT	0/1
chr1	19048510	OAR1_19174177.1	C	T	.	.	NS=1	GT	0/1
chr1	19087646	OAR1_19214328_X.1	C	T	.	.	NS=1	GT	0/1
chr1	19146157	s27712.1	A	C	.	.	NS=1	GT	0/1
chr1	19214192	s68238.1	A	G	.	.	NS=1	GT	0/1
chr1	19277933	s29702.1	C	A	.	.	NS=1	GT	0/1
chr1	19294016	OAR1_19425357.1	C	T	.	.	NS=1	GT	0/1
chr1	19319317	OAR1_19444938.1	G	C	.	.	NS=1	GT	0/1
chr1	19395411	OAR1_19517811.1	G	A	.	.	NS=1	GT	0/1
chr1	19474701	s36898.1	C	T	.	.	NS=1	GT	0/1
chr1	19534848	OAR1_19651513.1	A	C	.	.	NS=1	GT	0/1
chr1	19600047	OAR1_19710996.1	C	T	.	.	NS=1	GT	0/1
chr1	19642265	OAR1_19750493.1	T	C	.	.	NS=1	GT	0/1
chr1	19654996	OAR1_19761666.1	T	C	.	.	NS=1	GT	0/1
chr1	19716867	OAR1_19817567.1	T	C	.	.	NS=1	GT	0/1
chr1	19742061	s32787.1	G	T	.	.	NS=1	GT	0/1
chr1	19774888	OAR1_19875829.1	T	C	.	.	NS=1	GT	0/1
chr1	19882225	OAR1_19945652.1	T	C	.	.	NS=1	GT	0/1
chr1	19939524	OAR1_20007545.1	T	G	.	.	NS=1	GT	0/1
chr1	19970769	OAR1_20035449.1	T	C	.	.	NS=1	GT	0/1
chr1	20014904	s05208.1	C	T	.	.	NS=1	GT	0/1
chr1	20049561	OAR1_20118195.1	C	A	.	.	NS=1	GT	0/1
chr1	20130161	s37676.1	G	C	.	.	NS=1	GT	0/1
chr1	20250859	OAR1_20375019.1	C	T	.	.	NS=1	GT	0/1
chr1	20305262	OAR1_20432933.1	A	G	.	.	NS=1	GT	0/1
chr1	20737305	s06490.1	C	T	.	.	NS=1	GT	0/1
chr1	20792252	OAR1_20926901.1	T	C	.	.	NS=1	GT	0/1
chr1	20860757	s31459.1	G	A	.	.	NS=1	GT	0/1
chr1	20948352	OAR1_21078445.1	A	G	.	.	NS=1	GT	0/1
chr1	21034048	s53426.1	T	C	.	.	NS=1	GT	0/1
chr1	21085565	s72819.1	G	T	.	.	NS=1	GT	0/1
chr1	21132185	s68037.1	G	A	.	.	NS=1	GT	0/1
chr1	21338000	OAR1_21408870.1	A	G	.	.	NS=1	GT	0/1
chr1	21485616	s21134.1	A	G	.	.	NS=1	GT	0/1
chr1	21520656	s14078.1	T	G	.	.	NS=1	GT	0/1
chr1	21557161	OAR1_21607699.1	T	C	.	.	NS=1	GT	0/1
chr1	21598497	OAR1_21646425.1	C	T	.	.	NS=1	GT	0/1
chr1	21837886	s34237.1	G	A	.	.	NS=1	GT	0/1
chr1	21899028	s33844.1	G	A	.	.	NS=1	GT	0/1
chr1	21950469	s07849.1	A	G	.	.	NS=1	GT	0/1
chr1	21959783	s05262.1	C	T	.	.	NS=1	GT	0/1
chr1	21973809	s19691.1	C	T	.	.	NS=1	GT	0/1
chr1	22071304	s61132.1	C	A	.	.	NS=1	GT	0/1
chr1	22106683	s72342.1	G	A	.	.	NS=1	GT	0/1
chr1	22122845	s01249.1	G	A	.	.	NS=1	GT	0/1
chr1	22136099	OAR1_22183990.1	A	C	.	.	NS=1	GT	0/1
chr1	22141488	OAR1_22189406.1	A	G	.	.	NS=1	GT	0/1
chr1	22217108	s75232.1	C	T	.	.	NS=1	GT	0/1
chr1	22280192	OAR1_22330907.1	C	T	.	.	NS=1	GT	0/1
chr1	22314998	s73188.1	G	A	.	.	NS=1	GT	0/1
chr1	22443318	s33540.1	C	T	.	.	NS=1	GT	0/1
chr1	22521412	s00707.1	G	T	.	.	NS=1	GT	0/1
chr1	22529742	s75089.1	C	T	.	.	NS=1	GT	0/1
chr1	22544268	s63953.1	C	T	.	.	NS=1	GT	0/1
chr1	22567752	OAR1_22656259.1	T	C	.	.	NS=1	GT	0/1
chr1	22600348	OAR1_22697949.1	G	A	.	.	NS=1	GT	0/1
chr1	22611877	OAR1_22710021.1	C	T	.	.	NS=1	GT	0/1
chr1	22642211	OAR1_22739177.1	C	A	.	.	NS=1	GT	0/1
chr1	22709544	OAR1_22803831.1	A	G	.	.	NS=1	GT	0/1
chr1	22737885	s26645.1	C	T	.	.	NS=1	GT	0/1
chr1	22782029	s27454.1	G	A	.	.	NS=1	GT	0/1
chr1	22837032	s65534.1	T	C	.	.	NS=1	GT	0/1
chr1	22895020	OAR1_22985927.1	A	G	.	.	NS=1	GT	0/1
chr1	22972628	s26299.1	G	A	.	.	NS=1	GT	0/1
chr1	22999661	s32095.1	T	C	.	.	NS=1	GT	0/1
chr1	23026552	s10605.1	G	A	.	.	NS=1	GT	0/1
chr1	23044548	OAR1_23123932.1	G	A	.	.	NS=1	GT	0/1
chr1	23101966	s67590.1	A	G	.	.	NS=1	GT	0/1
chr1	23117038	OAR1_23195620.1	T	C	.	.	NS=1	GT	0/1
chr1	23163034	OAR1_23240676.1	T	C	.	.	NS=1	GT	0/1
chr1	23213302	OAR1_23288187.1	T	C	.	.	NS=1	GT	0/1
chr1	23262754	s43410.1	G	A	.	.	NS=1	GT	0/1
chr1	23294379	OAR1_23369763.1	T	G	.	.	NS=1	GT	0/1
chr1	23335525	OAR1_23412198.1	T	C	.	.	NS=1	GT	0/1
chr1	23438825	s02131.1	C	T	.	.	NS=1	GT	0/1
chr1	23486511	OAR1_23560552.1	C	T	.	.	NS=1	GT	0/1
chr1	23529383	OAR1_23607883.1	A	C	.	.	NS=1	GT	0/1
chr1	23540948	OAR1_23620328.1	T	C	.	.	NS=1	GT	0/1
chr1	23552875	OAR1_23632541.1	A	G	.	.	NS=1	GT	0/1
chr1	23651580	OAR1_23734999.1	G	A	.	.	NS=1	GT	0/1
chr1	23700883	OAR1_23794443.1	C	T	.	.	NS=1	GT	0/1
chr1	23709900	OAR1_23804013_X.1	T	C	.	.	NS=1	GT	0/1
chr1	23739280	OAR1_23837231.1	G	T	.	.	NS=1	GT	0/1
chr1	23846290	OAR1_23937981.1	T	C	.	.	NS=1	GT	0/1
chr1	23878767	OAR1_23977779.1	C	T	.	.	NS=1	GT	0/1
chr1	23888952	OAR1_23990063.1	C	T	.	.	NS=1	GT	0/1
chr1	23952498	DU379505_529.1	G	T	.	.	NS=1	GT	0/1
chr1	24015521	OAR1_24089462.1	T	C	.	.	NS=1	GT	0/1
chr1	24104855	OAR1_24165388.1	T	G	.	.	NS=1	GT	0/1
chr1	24135839	OAR1_24228078.1	C	T	.	.	NS=1	GT	0/1
chr1	24149451	OAR1_24242896.1	C	T	.	.	NS=1	GT	0/1
chr1	24181124	OAR1_24326418.1	A	T	.	.	NS=1	GT	0/1
chr1	24332025	OAR1_24546509.1	G	T	.	.	NS=1	GT	0/1
chr1	24362394	OAR1_24574732.1	C	T	.	.	NS=1	GT	0/1
chr1	24422906	OAR1_24633611.1	A	G	.	.	NS=1	GT	0/1
chr1	24453219	OAR1_24663779.1	T	G	.	.	NS=1	GT	0/1
chr1	24538073	s21860.1	T	G	.	.	NS=1	GT	0/1
chr1	24578785	OAR1_24797111.1	T	C	.	.	NS=1	GT	0/1
chr1	24593299	OAR1_24812678.1	C	T	.	.	NS=1	GT	0/1
chr1	24652810	s72632.1	A	G	.	.	NS=1	GT	0/1
chr1	24832808	OAR1_25052307.1	A	G	.	.	NS=1	GT	0/1
chr1	24856670	OAR1_25075310.1	C	G	.	.	NS=1	GT	0/1
chr1	24901207	OAR1_25121292.1	T	A	.	.	NS=1	GT	0/1
chr1	25190083	OAR1_25426384.1	G	A	.	.	NS=1	GT	0/1
chr1	25206423	OAR1_25442521.1	G	A	.	.	NS=1	GT	0/1
chr1	25319915	OAR1_25604801.1	A	G	.	.	NS=1	GT	0/1
chr1	25458108	OAR1_25728954.1	A	G	.	.	NS=1	GT	0/1
chr1	25520349	s00731.1	A	G	.	.	NS=1	GT	0/1
chr1	25552735	OAR1_25834328.1	G	A	.	.	NS=1	GT	0/1
chr1	25561238	OAR1_25842722.1	A	G	.	.	NS=1	GT	0/1
chr1	25643415	OAR1_25922572.1	C	T	.	.	NS=1	GT	0/1
chr1	25666754	OAR1_25947606.1	A	C	.	.	NS=1	GT	0/1
chr1	25750178	OAR1_26031175.1	C	T	.	.	NS=1	GT	0/1
chr1	25783422	OAR1_26064552.1	A	G	.	.	NS=1	GT	0/1
chr1	25807080	OAR1_26088084.1	T	C	.	.	NS=1	GT	0/1
chr1	25850121	OAR1_26129820.1	G	A	.	.	NS=1	GT	0/1
chr1	25854799	OAR1_26135770.1	G	A	.	.	NS=1	GT	0/1
chr1	25879029	OAR1_26340680.1	C	T	.	.	NS=1	GT	0/1
chr1	25925373	OAR1_26198156.1	A	G	.	.	NS=1	GT	0/1
chr1	25932152	s31015.1	T	G	.	.	NS=1	GT	0/1
chr1	25994480	OAR1_26268431.1	G	A	.	.	NS=1	GT	0/1
chr1	26222577	s61544.1	A	G	.	.	NS=1	GT	0/1
chr1	26395324	OAR1_26667396.1	T	C	.	.	NS=1	GT	0/1
chr1	26431692	OAR1_26705881.1	A	G	.	.	NS=1	GT	0/1
chr1	26441707	OAR1_26716186.1	G	A	.	.	NS=1	GT	0/1
chr1	26518912	s69439.1	G	T	.	.	NS=1	GT	0/1
chr1	26558958	OAR1_26833075.1	T	C	.	.	NS=1	GT	0/1
chr1	26639102	OAR1_26910607.1	T	C	.	.	NS=1	GT	0/1
chr1	26662513	OAR1_26961444.1	C	T	.	.	NS=1	GT	0/1
chr1	26751408	OAR1_27060195.1	A	G	.	.	NS=1	GT	0/1
chr1	26812077	s74202.1	G	T	.	.	NS=1	GT	0/1
chr1	26849693	OAR1_27161849.1	C	T	.	.	NS=1	GT	0/1
chr1	26889226	OAR1_27200925.1	A	C	.	.	NS=1	GT	0/1
chr1	26901948	OAR1_27215234.1	T	C	.	.	NS=1	GT	0/1
chr1	26952987	OAR1_27269648.1	C	A	.	.	NS=1	GT	0/1
chr1	26975517	OAR1_27291243.1	T	G	.	.	NS=1	GT	0/1
chr1	27039579	OAR1_27347434.1	G	A	.	.	NS=1	GT	0/1
chr1	27120678	OAR1_27431644.1	T	C	.	.	NS=1	GT	0/1
chr1	27155241	OAR1_27460193.1	A	G	.	.	NS=1	GT	0/1
chr1	27185908	s29707.1	G	A	.	.	NS=1	GT	0/1
chr1	27255901	s71356.1	T	C	.	.	NS=1	GT	0/1
chr1	27275897	OAR1_27539263.1	A	G	.	.	NS=1	GT	0/1
chr1	27287535	OAR1_27632403.1	T	C	.	.	NS=1	GT	0/1
chr1	27333681	s02259.1	C	T	.	.	NS=1	GT	0/1
chr1	27378677	s58336.1	A	G	.	.	NS=1	GT	0/1
chr1	27398178	s71629.1	C	A	.	.	NS=1	GT	0/1
chr1	27468042	OAR1_27815024.1	G	A	.	.	NS=1	GT	0/1
chr1	27602180	OAR1_27947371.1	T	A	.	.	NS=1	GT	0/1
chr1	27653531	s57436.1	T	C	.	.	NS=1	GT	0/1
chr1	27713751	s69885.1	G	A	.	.	NS=1	GT	0/1
chr1	27726177	s02497.1	T	G	.	.	NS=1	GT	0/1
chr1	27779337	s46623.1	G	A	.	.	NS=1	GT	0/1
chr1	27795693	s50354.1	G	A	.	.	NS=1	GT	0/1
chr1	27855241	s43900.1	G	A	.	.	NS=1	GT	0/1
chr1	27895772	s61441.1	C	T	.	.	NS=1	GT	0/1
chr1	27998157	s47478.1	C	T	.	.	NS=1	GT	0/1
chr1	28039980	OAR1_28497973.1	G	A	.	.	NS=1	GT	0/1
chr1	28053649	OAR1_28512428.1	C	A	.	.	NS=1	GT	0/1
chr1	28117547	OAR1_28575856.1	T	C	.	.	NS=1	GT	0/1
chr1	28125498	s03528.1	G	A	.	.	NS=1	GT	0/1
chr1	28171796	OAR1_28632121.1	T	C	.	.	NS=1	GT	0/1
chr1	28191610	OAR1_28670724.1	C	T	.	.	NS=1	GT	0/1
chr1	28221350	OAR1_28678534.1	C	T	.	.	NS=1	GT	0/1
chr1	28318326	s38237.1	C	A	.	.	NS=1	GT	0/1
chr1	28342811	s43026.1	A	G	.	.	NS=1	GT	0/1
chr1	28351421	OAR1_28807538.1	A	G	.	.	NS=1	GT	0/1
chr1	28392308	OAR1_28982601.1	A	G	.	.	NS=1	GT	0/1
chr1	28442294	s03859.1	A	G	.	.	NS=1	GT	0/1
chr1	28475105	s52292.1	G	A	.	.	NS=1	GT	0/1
chr1	28513856	s48867.1	T	C	.	.	NS=1	GT	0/1
chr1	28558011	OAR1_29148829.1	T	C	.	.	NS=1	GT	0/1
chr1	28591520	s47050.1	G	A	.	.	NS=1	GT	0/1
chr1	28706320	OAR1_29299710.1	T	G	.	.	NS=1	GT	0/1
chr1	28748336	s01632.1	A	G	.	.	NS=1	GT	0/1
chr1	28785578	s02548.1	T	C	.	.	NS=1	GT	0/1
chr1	28795354	s75178.1	T	C	.	.	NS=1	GT	0/1
chr1	28979692	s45910.1	T	G	.	.	NS=1	GT	0/1
chr1	29058211	s70733.1	A	G	.	.	NS=1	GT	0/1
chr1	29081376	s49028.1	A	C	.	.	NS=1	GT	0/1
chr1	29110758	s71447.1	A	G	.	.	NS=1	GT	0/1
chr1	29139418	s43731.1	C	T	.	.	NS=1	GT	0/1
chr1	29201615	OAR1_29821208.1	C	T	.	.	NS=1	GT	0/1
chr1	29252531	OAR1_29872607.1	C	A	.	.	NS=1	GT	0/1
chr1	29283748	s32583.1	T	C	.	.	NS=1	GT	0/1
chr1	29347753	OAR1_30001452.1	C	A	.	.	NS=1	GT	0/1
chr1	29384093	DU469761_335.1	T	C	.	.	NS=1	GT	0/1
chr1	29407784	s24782.1	A	C	.	.	NS=1	GT	0/1
chr1	29503793	OAR1_30154789.1	G	T	.	.	NS=1	GT	0/1
chr1	29555014	OAR1_30207692.1	T	C	.	.	NS=1	GT	0/1
chr1	29581185	s36900.1	G	T	.	.	NS=1	GT	0/1
chr1	29587606	OAR1_30241364.1	A	T	.	.	NS=1	GT	0/1
chr1	29668504	OAR1_30320883.1	A	G	.	.	NS=1	GT	0/1
chr1	29695048	s34112.1	T	G	.	.	NS=1	GT	0/1
chr1	29732489	OAR1_30388117.1	A	C	.	.	NS=1	GT	0/1
chr1	29742664	OAR1_30397578.1	G	A	.	.	NS=1	GT	0/1
chr1	29815556	OAR1_30457351.1	A	C	.	.	NS=1	GT	0/1
chr1	29914606	OAR1_30552484.1	T	C	.	.	NS=1	GT	0/1
chr1	29985634	s21812.1	A	G	.	.	NS=1	GT	0/1
chr1	30006659	OAR1_30619559.1	G	A	.	.	NS=1	GT	0/1
chr1	30096508	OAR1_30673378.1	C	T	.	.	NS=1	GT	0/1
chr1	30143388	OAR1_30798950.1	C	T	.	.	NS=1	GT	0/1
chr1	30230748	OAR1_30877408.1	G	T	.	.	NS=1	GT	0/1
chr1	30261156	OAR1_30909500.1	A	G	.	.	NS=1	GT	0/1
chr1	30289572	OAR1_30938989.1	G	A	.	.	NS=1	GT	0/1
chr1	30326020	OAR1_30968801.1	G	A	.	.	NS=1	GT	0/1
chr1	30362395	s15443.1	A	G	.	.	NS=1	GT	0/1
chr1	30425582	OAR1_31068766.1	C	T	.	.	NS=1	GT	0/1
chr1	30433365	OAR1_31076790.1	T	C	.	.	NS=1	GT	0/1
chr1	30493193	OAR1_31126491.1	A	G	.	.	NS=1	GT	0/1
chr1	30549250	s42235.1	A	G	.	.	NS=1	GT	0/1
chr1	30599438	s74273.1	C	T	.	.	NS=1	GT	0/1
chr1	30634108	OAR1_31287571.1	G	T	.	.	NS=1	GT	0/1
chr1	30664376	OAR1_31319029.1	C	T	.	.	NS=1	GT	0/1
chr1	30721079	s19645.1	T	C	.	.	NS=1	GT	0/1
chr1	30731456	OAR1_31385712.1	G	T	.	.	NS=1	GT	0/1
chr1	30753893	OAR1_31410797.1	C	A	.	.	NS=1	GT	0/1
chr1	30814041	OAR1_31470501.1	G	A	.	.	NS=1	GT	0/1
chr1	30840800	OAR1_31497808.1	T	C	.	.	NS=1	GT	0/1
chr1	31007858	OAR1_31693459.1	A	C	.	.	NS=1	GT	0/1
chr1	31064860	OAR1_31750547_X.1	T	C	.	.	NS=1	GT	0/1
chr1	31102078	OAR1_31791056.1	T	C	.	.	NS=1	GT	0/1
chr1	31172198	s57286.1	G	A	.	.	NS=1	GT	0/1
chr1	31191159	OAR1_31872926.1	T	C	.	.	NS=1	GT	0/1
chr1	31234220	OAR1_31915752.1	A	G	.	.	NS=1	GT	0/1
chr1	31288760	s13326.1	G	A	.	.	NS=1	GT	0/1
chr1	31332026	OAR1_32012362_X.1	G	A	.	.	NS=1	GT	0/1
chr1	31359136	OAR1_32040848.1	A	C	.	.	NS=1	GT	0/1
chr1	31397543	OAR1_32080179.1	C	A	.	.	NS=1	GT	0/1
chr1	31490350	OAR1_32169633.1	C	T	.	.	NS=1	GT	0/1
chr1	31522785	OAR1_32201653.1	T	C	.	.	NS=1	GT	0/1
chr1	31561046	s51521.1	C	A	.	.	NS=1	GT	0/1
chr1	31587474	s57223.1	T	C	.	.	NS=1	GT	0/1
chr1	31631166	s20982.1	G	T	.	.	NS=1	GT	0/1
chr1	31654151	OAR1_32336568.1	A	G	.	.	NS=1	GT	0/1
chr1	31705135	OAR1_32383113.1	C	T	.	.	NS=1	GT	0/1
chr1	31730380	s45780.1	T	C	.	.	NS=1	GT	0/1
chr1	31768869	OAR1_32448869.1	G	A	.	.	NS=1	GT	0/1
chr1	31839689	s09556.1	T	C	.	.	NS=1	GT	0/1
chr1	31870673	OAR1_32611128_X.1	G	A	.	.	NS=1	GT	0/1
chr1	31918917	s71991.1	C	A	.	.	NS=1	GT	0/1
chr1	31986697	s48022.1	T	C	.	.	NS=1	GT	0/1
chr1	31993079	OAR1_32552631.1	C	T	.	.	NS=1	GT	0/1
chr1	32034706	s23738.1	T	G	.	.	NS=1	GT	0/1
chr1	32068787	s12059.1	T	C	.	.	NS=1	GT	0/1
chr1	32089372	s54055.1	G	A	.	.	NS=1	GT	0/1
chr1	32125973	OAR1_32866715.1	G	T	.	.	NS=1	GT	0/1
chr1	32165462	OAR1_32906689.1	C	A	.	.	NS=1	GT	0/1
chr1	32210437	s70438.1	G	A	.	.	NS=1	GT	0/1
chr1	32242731	OAR1_32984769.1	G	A	.	.	NS=1	GT	0/1
chr1	32266016	OAR1_33007740.1	G	A	.	.	NS=1	GT	0/1
chr1	32301465	OAR1_33043220.1	A	G	.	.	NS=1	GT	0/1
chr1	32341489	s65440.1	T	G	.	.	NS=1	GT	0/1
chr1	32383459	s66067.1	G	A	.	.	NS=1	GT	0/1
chr1	32427554	OAR1_33161254.1	T	C	.	.	NS=1	GT	0/1
chr1	32468399	s52869.1	T	G	.	.	NS=1	GT	0/1
chr1	32522770	s35788.1	C	T	.	.	NS=1	GT	0/1
chr1	32555703	OAR1_33287572.1	A	C	.	.	NS=1	GT	0/1
chr1	32593767	OAR1_33323393.1	A	G	.	.	NS=1	GT	0/1
chr1	32629936	OAR1_33359684_X.1	G	A	.	.	NS=1	GT	0/1
chr1	32665395	OAR1_33393829.1	A	G	.	.	NS=1	GT	0/1
chr1	32731085	s50290.1	A	G	.	.	NS=1	GT	0/1
chr1	32775568	OAR1_33511295.1	C	T	.	.	NS=1	GT	0/1
chr1	32810494	OAR1_33544806.1	A	C	.	.	NS=1	GT	0/1
chr1	32871895	s51949.1	T	G	.	.	NS=1	GT	0/1
chr1	32915213	OAR1_33644654.1	G	A	.	.	NS=1	GT	0/1
chr1	33019228	OAR1_33752813.1	T	C	.	.	NS=1	GT	0/1
chr1	33071830	OAR1_33804014.1	T	C	.	.	NS=1	GT	0/1
chr1	33134760	OAR1_33864798.1	G	C	.	.	NS=1	GT	0/1
chr1	33218923	OAR1_33948233.1	T	C	.	.	NS=1	GT	0/1
chr1	33236108	OAR1_33966627.1	T	C	.	.	NS=1	GT	0/1
chr1	33295297	OAR1_34027998.1	G	A	.	.	NS=1	GT	0/1
chr1	33308065	OAR1_34041305.1	G	A	.	.	NS=1	GT	0/1
chr1	33355888	s26829.1	A	G	.	.	NS=1	GT	0/1
chr1	33411858	OAR1_34153975.1	T	C	.	.	NS=1	GT	0/1
chr1	33449730	s11900.1	A	G	.	.	NS=1	GT	0/1
chr1	33493053	s40404.1	A	G	.	.	NS=1	GT	0/1
chr1	33536955	s45674.1	G	T	.	.	NS=1	GT	0/1
chr1	33596869	s15094.1	A	G	.	.	NS=1	GT	0/1
chr1	33644281	s26451.1	A	G	.	.	NS=1	GT	0/1
chr1	33683222	OAR1_34451730.1	C	T	.	.	NS=1	GT	0/1
chr1	33745198	s32858.1	C	A	.	.	NS=1	GT	0/1
chr1	33806609	OAR1_34571240.1	G	A	.	.	NS=1	GT	0/1
chr1	33829792	OAR1_34595582.1	A	G	.	.	NS=1	GT	0/1
chr1	33972724	OAR1_34737700.1	G	A	.	.	NS=1	GT	0/1
chr1	34057911	OAR1_34814178.1	A	G	.	.	NS=1	GT	0/1
chr1	34067382	OAR1_34823051.1	C	T	.	.	NS=1	GT	0/1
chr1	34118937	OAR1_34876908.1	C	T	.	.	NS=1	GT	0/1
chr1	34142026	s15419.1	T	C	.	.	NS=1	GT	0/1
chr1	34179162	OAR1_34937374.1	C	T	.	.	NS=1	GT	0/1
chr1	34246092	s48655.1	A	G	.	.	NS=1	GT	0/1
chr1	34301440	OAR1_35059392.1	A	G	.	.	NS=1	GT	0/1
chr1	34428884	OAR1_35419260.1	T	C	.	.	NS=1	GT	0/1
chr1	34480574	OAR1_35367095.1	T	C	.	.	NS=1	GT	0/1
chr1	34659473	OAR1_35606506.1	T	G	.	.	NS=1	GT	0/1
chr1	34689399	OAR1_35643275.1	T	C	.	.	NS=1	GT	0/1
chr1	34731590	OAR1_35680080.1	C	T	.	.	NS=1	GT	0/1
chr1	34769254	OAR1_35717733.1	A	G	.	.	NS=1	GT	0/1
chr1	34815815	OAR1_35762815.1	T	C	.	.	NS=1	GT	0/1
chr1	34828018	OAR1_35774685.1	C	T	.	.	NS=1	GT	0/1
chr1	34864190	OAR1_35826022.1	C	T	.	.	NS=1	GT	0/1
chr1	34903072	OAR1_35866895_X.1	G	A	.	.	NS=1	GT	0/1
chr1	34917135	OAR1_35880392.1	A	G	.	.	NS=1	GT	0/1
chr1	34965090	OAR1_35929107.1	G	A	.	.	NS=1	GT	0/1
chr1	34984758	OAR1_35949478.1	G	A	.	.	NS=1	GT	0/1
chr1	35037755	OAR1_36005563_X.1	T	G	.	.	NS=1	GT	0/1
chr1	35085108	s71554.1	T	C	.	.	NS=1	GT	0/1
chr1	35121626	OAR1_36080883.1	G	A	.	.	NS=1	GT	0/1
chr1	35171601	s75656.1	C	T	.	.	NS=1	GT	0/1
chr1	35229200	OAR1_36193466.1	A	C	.	.	NS=1	GT	0/1
chr1	35287583	OAR1_36249180_X.1	T	C	.	.	NS=1	GT	0/1
chr1	35305689	OAR1_36268411.1	A	G	.	.	NS=1	GT	0/1
chr1	35381250	OAR1_36351741.1	A	C	.	.	NS=1	GT	0/1
chr1	35619965	OAR1_36581483.1	T	C	.	.	NS=1	GT	0/1
chr1	35661180	OAR1_36621076.1	A	G	.	.	NS=1	GT	0/1
chr1	35711795	s47685.1	A	G	.	.	NS=1	GT	0/1
chr1	35833194	s21447.1	T	C	.	.	NS=1	GT	0/1
chr1	35856500	OAR1_36827621.1	A	G	.	.	NS=1	GT	0/1
chr1	35911413	s56088.1	C	T	.	.	NS=1	GT	0/1
chr1	35921824	OAR1_36892031.1	A	G	.	.	NS=1	GT	0/1
chr1	35973028	OAR1_36944451.1	G	C	.	.	NS=1	GT	0/1
chr1	36083524	OAR1_37049145.1	G	A	.	.	NS=1	GT	0/1
chr1	36134736	s28190.1	G	T	.	.	NS=1	GT	0/1
chr1	36174703	OAR1_37143987.1	G	A	.	.	NS=1	GT	0/1
chr1	36207781	OAR1_37175864.1	T	C	.	.	NS=1	GT	0/1
chr1	36254772	s19275.1	G	T	.	.	NS=1	GT	0/1
chr1	36310036	s01842.1	G	A	.	.	NS=1	GT	0/1
chr1	36315734	OAR1_37282541.1	C	T	.	.	NS=1	GT	0/1
chr1	36376231	s48148.1	C	T	.	.	NS=1	GT	0/1
chr1	36391159	OAR1_37360072.1	A	G	.	.	NS=1	GT	0/1
chr1	36443661	s30526.1	C	T	.	.	NS=1	GT	0/1
chr1	36524386	s24450.1	C	T	.	.	NS=1	GT	0/1
chr1	36579980	OAR1_37557999.1	C	T	.	.	NS=1	GT	0/1
chr1	36780273	OAR1_37756785.1	T	C	.	.	NS=1	GT	0/1
chr1	36813076	OAR1_37820087.1	G	A	.	.	NS=1	GT	0/1
chr1	36866270	OAR1_37868706.1	A	G	.	.	NS=1	GT	0/1
chr1	36893614	OAR1_37896369_X.1	A	G	.	.	NS=1	GT	0/1
chr1	36951943	OAR1_37951202.1	A	G	.	.	NS=1	GT	0/1
chr1	36969515	OAR1_37970060.1	C	T	.	.	NS=1	GT	0/1
chr1	37007146	OAR1_38005791.1	C	T	.	.	NS=1	GT	0/1
chr1	37297296	s15031.1	T	C	.	.	NS=1	GT	0/1
chr1	37304186	s13613.1	T	C	.	.	NS=1	GT	0/1
chr1	37328210	OAR1_38366696.1	T	C	.	.	NS=1	GT	0/1
chr1	37354245	OAR1_38393616.1	C	T	.	.	NS=1	GT	0/1
chr1	37434408	OAR1_38477503.1	C	T	.	.	NS=1	GT	0/1
chr1	37481382	OAR1_38526208.1	G	A	.	.	NS=1	GT	0/1
chr1	37504986	OAR1_38551279.1	T	C	.	.	NS=1	GT	0/1
chr1	37533058	OAR1_38581202.1	C	T	.	.	NS=1	GT	0/1
chr1	37577304	OAR1_38627380.1	A	G	.	.	NS=1	GT	0/1
chr1	37613840	OAR1_38661311.1	G	A	.	.	NS=1	GT	0/1
chr1	37638661	OAR1_38686643.1	T	C	.	.	NS=1	GT	0/1
chr1	37697116	OAR1_38742405.1	G	A	.	.	NS=1	GT	0/1
chr1	37738909	OAR1_38783627.1	T	C	.	.	NS=1	GT	0/1
chr1	37776100	OAR1_38816972.1	G	A	.	.	NS=1	GT	0/1
chr1	37827930	OAR1_38872562.1	A	G	.	.	NS=1	GT	0/1
chr1	37876507	OAR1_38920459.1	T	C	.	.	NS=1	GT	0/1
chr1	37888645	OAR1_39192533.1	T	C	.	.	NS=1	GT	0/1
chr1	37914792	OAR1_38970455.1	G	A	.	.	NS=1	GT	0/1
chr1	37949929	OAR1_39054176.1	C	T	.	.	NS=1	GT	0/1
chr1	38003251	OAR1_39106935.1	C	T	.	.	NS=1	GT	0/1
chr1	38049463	OAR1_39154871.1	C	T	.	.	NS=1	GT	0/1
chr1	38056915	OAR1_39162234_X.1	A	G	.	.	NS=1	GT	0/1
chr1	38095589	s01639.1	C	T	.	.	NS=1	GT	0/1
chr1	38127685	OAR1_39269616.1	G	A	.	.	NS=1	GT	0/1
chr1	38170719	OAR1_39311722.1	T	G	.	.	NS=1	GT	0/1
chr1	38191431	OAR1_39378088.1	C	T	.	.	NS=1	GT	0/1
chr1	38202816	OAR1_39362302.1	A	G	.	.	NS=1	GT	0/1
chr1	38247279	OAR1_39449473.1	G	T	.	.	NS=1	GT	0/1
chr1	38284914	OAR1_39492494.1	A	G	.	.	NS=1	GT	0/1
chr1	38295575	OAR1_39502527.1	T	C	.	.	NS=1	GT	0/1
chr1	38313103	OAR1_39518757.1	G	A	.	.	NS=1	GT	0/1
chr1	38337673	OAR1_39540579.1	T	C	.	.	NS=1	GT	0/1
chr1	38363048	OAR1_39566435.1	C	G	.	.	NS=1	GT	0/1
chr1	38467737	OAR1_39674755.1	A	G	.	.	NS=1	GT	0/1
chr1	38512700	OAR1_39725206.1	T	C	.	.	NS=1	GT	0/1
chr1	38544440	OAR1_39763346.1	T	C	.	.	NS=1	GT	0/1
chr1	38589079	OAR1_39806322.1	A	G	.	.	NS=1	GT	0/1
chr1	38633519	OAR1_39850200.1	C	T	.	.	NS=1	GT	0/1
chr1	38690672	s06710.1	G	A	.	.	NS=1	GT	0/1
chr1	38713856	s70539.1	C	T	.	.	NS=1	GT	0/1
chr1	38758317	OAR1_39983102.1	T	C	.	.	NS=1	GT	0/1
chr1	38809812	OAR1_40030112.1	A	G	.	.	NS=1	GT	0/1
chr1	38842224	OAR1_40061890.1	A	G	.	.	NS=1	GT	0/1
chr1	38868294	OAR1_40088131.1	C	T	.	.	NS=1	GT	0/1
chr1	38896655	OAR1_40116778.1	G	A	.	.	NS=1	GT	0/1
chr1	38960363	s33893.1	G	A	.	.	NS=1	GT	0/1
chr1	39002554	s69959.1	G	A	.	.	NS=1	GT	0/1
chr1	39113171	OAR1_40342997.1	G	T	.	.	NS=1	GT	0/1
chr1	39147338	OAR1_40376821.1	G	A	.	.	NS=1	GT	0/1
chr1	39155079	OAR1_40384708.1	G	A	.	.	NS=1	GT	0/1
chr1	39163386	OAR1_40393522.1	C	T	.	.	NS=1	GT	0/1
chr1	39170317	OAR1_40400919.1	G	A	.	.	NS=1	GT	0/1
chr1	39226937	OAR1_40463470.1	A	G	.	.	NS=1	GT	0/1
chr1	39280480	OAR1_40517497.1	A	G	.	.	NS=1	GT	0/1
chr1	39292694	s69444.1	A	G	.	.	NS=1	GT	0/1
chr1	39305439	OAR1_40581620.1	A	G	.	.	NS=1	GT	0/1
chr1	39333421	OAR1_40651944_X.1	A	G	.	.	NS=1	GT	0/1
chr1	39376128	OAR1_40686911.1	C	T	.	.	NS=1	GT	0/1
chr1	39415988	OAR1_40732785.1	G	A	.	.	NS=1	GT	0/1
chr1	39455736	OAR1_40768615.1	T	G	.	.	NS=1	GT	0/1
chr1	39487206	OAR1_40795862.1	G	A	.	.	NS=1	GT	0/1
chr1	39510589	OAR1_40813548.1	T	C	.	.	NS=1	GT	0/1
chr1	39575615	s72748.1	C	T	.	.	NS=1	GT	0/1
chr1	39668878	OAR1_40975836.1	C	T	.	.	NS=1	GT	0/1
chr1	39740431	OAR1_41047950.1	G	A	.	.	NS=1	GT	0/1
chr1	39829283	s16767.1	A	G	.	.	NS=1	GT	0/1
chr1	39862092	OAR1_41166835.1	G	A	.	.	NS=1	GT	0/1
chr1	39908351	OAR1_41210828.1	A	G	.	.	NS=1	GT	0/1
chr1	39918446	OAR1_41220308.1	T	C	.	.	NS=1	GT	0/1
chr1	40006226	OAR1_41306759.1	T	C	.	.	NS=1	GT	0/1
chr1	40045871	s42543.1	T	C	.	.	NS=1	GT	0/1
chr1	40070699	OAR1_41371451.1	A	G	.	.	NS=1	GT	0/1
chr1	40126436	OAR1_41430163.1	T	C	.	.	NS=1	GT	0/1
chr1	40138825	OAR1_41444289.1	G	A	.	.	NS=1	GT	0/1
chr1	40190989	OAR1_41497208.1	T	A	.	.	NS=1	GT	0/1
chr1	40223705	OAR1_41530331.1	C	T	.	.	NS=1	GT	0/1
chr1	40258923	OAR1_41568455.1	A	G	.	.	NS=1	GT	0/1
chr1	40294532	OAR1_41607999.1	T	C	.	.	NS=1	GT	0/1
chr1	40358818	OAR1_41661218.1	G	A	.	.	NS=1	GT	0/1
chr1	40403784	OAR1_41816754.1	C	T	.	.	NS=1	GT	0/1
chr1	40410060	OAR1_41824180.1	T	C	.	.	NS=1	GT	0/1
chr1	40438064	OAR1_41851018.1	A	G	.	.	NS=1	GT	0/1
chr1	40519569	OAR1_41709088.1	G	A	.	.	NS=1	GT	0/1
chr1	40535514	s28657.1	C	T	.	.	NS=1	GT	0/1
chr1	40617392	s30054.1	G	A	.	.	NS=1	GT	0/1
chr1	40632790	OAR1_42038601.1	A	C	.	.	NS=1	GT	0/1
chr1	40649784	OAR1_42065742.1	C	T	.	.	NS=1	GT	0/1
chr1	40710509	s54383.1	T	C	.	.	NS=1	GT	0/1
chr1	40724628	OAR1_42138778.1	T	G	.	.	NS=1	GT	0/1
chr1	40761554	OAR1_42168539.1	C	T	.	.	NS=1	GT	0/1
chr1	40787782	OAR1_42191539.1	T	C	.	.	NS=1	GT	0/1
chr1	40823201	OAR1_42228129.1	G	A	.	.	NS=1	GT	0/1
chr1	41045334	OAR1_42467729_X.1	C	T	.	.	NS=1	GT	0/1
chr1	41057142	OAR1_42478835.1	A	G	.	.	NS=1	GT	0/1
chr1	41143987	OAR1_42618998.1	G	A	.	.	NS=1	GT	0/1
chr1	41178968	OAR1_42655563.1	C	T	.	.	NS=1	GT	0/1
chr1	41217126	OAR1_42690178.1	A	G	.	.	NS=1	GT	0/1
chr1	41272267	OAR1_42743506.1	T	C	.	.	NS=1	GT	0/1
chr1	41287082	OAR1_42759185.1	C	T	.	.	NS=1	GT	0/1
chr1	41335132	OAR1_42809521.1	T	G	.	.	NS=1	GT	0/1
chr1	41383840	OAR1_42858124.1	C	T	.	.	NS=1	GT	0/1
chr1	41424489	OAR1_42899127.1	C	T	.	.	NS=1	GT	0/1
chr1	41456605	OAR1_42933481.1	T	C	.	.	NS=1	GT	0/1
chr1	41492360	OAR1_42968648.1	T	C	.	.	NS=1	GT	0/1
chr1	41545764	OAR1_43022391.1	G	A	.	.	NS=1	GT	0/1
chr1	41564355	OAR1_43042460.1	G	A	.	.	NS=1	GT	0/1
chr1	41602942	OAR1_43083702.1	G	A	.	.	NS=1	GT	0/1
chr1	41644220	OAR1_43124870.1	G	A	.	.	NS=1	GT	0/1
chr1	41687916	s73145.1	C	T	.	.	NS=1	GT	0/1
chr1	41714742	OAR1_43197562.1	C	T	.	.	NS=1	GT	0/1
chr1	41761360	OAR1_43245367.1	A	G	.	.	NS=1	GT	0/1
chr1	41787987	OAR1_43274517.1	C	A	.	.	NS=1	GT	0/1
chr1	41837170	OAR1_43323062.1	T	C	.	.	NS=1	GT	0/1
chr1	41922812	OAR1_43407936.1	T	C	.	.	NS=1	GT	0/1
chr1	41961495	OAR1_43448305.1	G	A	.	.	NS=1	GT	0/1
chr1	41997167	OAR1_43483994.1	C	T	.	.	NS=1	GT	0/1
chr1	42048391	s03718.1	C	T	.	.	NS=1	GT	0/1
chr1	42108474	OAR1_43591299.1	T	C	.	.	NS=1	GT	0/1
chr1	42128684	OAR1_43609775.1	G	A	.	.	NS=1	GT	0/1
chr1	42383135	OAR1_43868196.1	C	A	.	.	NS=1	GT	0/1
chr1	42431526	s37285.1	C	T	.	.	NS=1	GT	0/1
chr1	42470458	s54617.1	A	G	.	.	NS=1	GT	0/1
chr1	42495087	OAR1_43994216.1	A	G	.	.	NS=1	GT	0/1
chr1	42594579	OAR1_44090814.1	T	C	.	.	NS=1	GT	0/1
chr1	42656182	s54796.1	G	A	.	.	NS=1	GT	0/1
chr1	42686806	OAR1_44185492.1	A	G	.	.	NS=1	GT	0/1
chr1	42737432	OAR1_44241542.1	A	G	.	.	NS=1	GT	0/1
chr1	42805325	OAR1_44290160.1	A	G	.	.	NS=1	GT	0/1
chr1	42856505	s04347.1	G	A	.	.	NS=1	GT	0/1
chr1	42866899	OAR1_44353297.1	A	C	.	.	NS=1	GT	0/1
chr1	42883692	OAR1_44413743.1	T	C	.	.	NS=1	GT	0/1
chr1	42890145	OAR1_44420033.1	T	A	.	.	NS=1	GT	0/1
chr1	42954585	s00418.1	T	C	.	.	NS=1	GT	0/1
chr1	43008192	OAR1_44544083.1	G	T	.	.	NS=1	GT	0/1
chr1	43022408	s33077.1	G	T	.	.	NS=1	GT	0/1
chr1	43069450	s49519.1	A	G	.	.	NS=1	GT	0/1
chr1	43120030	s31243.1	A	G	.	.	NS=1	GT	0/1
chr1	43127535	OAR1_44681265.1	A	G	.	.	NS=1	GT	0/1
chr1	43223584	OAR1_44780695.1	G	A	.	.	NS=1	GT	0/1
chr1	43279373	OAR1_44840101.1	T	C	.	.	NS=1	GT	0/1
chr1	43289777	OAR1_44848802.1	T	C	.	.	NS=1	GT	0/1
chr1	43376092	s58926.1	T	C	.	.	NS=1	GT	0/1
chr1	43412715	s17842.1	T	C	.	.	NS=1	GT	0/1
chr1	43452165	OAR1_45014772.1	C	T	.	.	NS=1	GT	0/1
chr1	43480604	OAR1_45043922.1	C	T	.	.	NS=1	GT	0/1
chr1	43561184	s21142.1	A	G	.	.	NS=1	GT	0/1
chr1	43738147	OAR1_45327694.1	G	T	.	.	NS=1	GT	0/1
chr1	43808890	OAR1_45408089.1	G	A	.	.	NS=1	GT	0/1
chr1	43827197	OAR1_45428149.1	G	A	.	.	NS=1	GT	0/1
chr1	43914646	OAR1_45507542.1	C	T	.	.	NS=1	GT	0/1
chr1	44026375	OAR1_45559516.1	C	T	.	.	NS=1	GT	0/1
chr1	44058136	OAR1_45622394.1	A	G	.	.	NS=1	GT	0/1
chr1	44116873	OAR1_45679268.1	T	C	.	.	NS=1	GT	0/1
chr1	44190462	OAR1_45752051.1	C	T	.	.	NS=1	GT	0/1
chr1	44226437	OAR1_45788763.1	C	T	.	.	NS=1	GT	0/1
chr1	44262410	OAR1_45835401.1	G	A	.	.	NS=1	GT	0/1
chr1	44322623	OAR1_45896510.1	T	A	.	.	NS=1	GT	0/1
chr1	44438055	OAR1_46015898.1	A	G	.	.	NS=1	GT	0/1
chr1	44477844	OAR1_46055595.1	G	A	.	.	NS=1	GT	0/1
chr1	44521375	OAR1_46206178_X.1	A	C	.	.	NS=1	GT	0/1
chr1	44556454	OAR1_46249324.1	A	G	.	.	NS=1	GT	0/1
chr1	44603325	OAR1_46289114.1	T	G	.	.	NS=1	GT	0/1
chr1	44681816	OAR1_46324129.1	T	C	.	.	NS=1	GT	0/1
chr1	44750512	OAR1_46385796.1	C	T	.	.	NS=1	GT	0/1
chr1	44779226	OAR1_46417199_X.1	C	T	.	.	NS=1	GT	0/1
chr1	44825237	OAR1_46456653.1	C	T	.	.	NS=1	GT	0/1
chr1	44859968	OAR1_46497525.1	A	G	.	.	NS=1	GT	0/1
chr1	44932568	OAR1_46640007.1	G	A	.	.	NS=1	GT	0/1
chr1	44966662	OAR1_46676235.1	A	G	.	.	NS=1	GT	0/1
chr1	45000954	OAR1_46704784.1	A	C	.	.	NS=1	GT	0/1
chr1	45051513	OAR1_46749482.1	A	G	.	.	NS=1	GT	0/1
chr1	45070786	s06021.1	G	A	.	.	NS=1	GT	0/1
chr1	45088861	OAR1_46793091.1	C	T	.	.	NS=1	GT	0/1
chr1	45161695	OAR1_46854842.1	G	T	.	.	NS=1	GT	0/1
chr1	45196769	OAR1_46890376.1	A	G	.	.	NS=1	GT	0/1
chr1	45243918	OAR1_46934368.1	G	C	.	.	NS=1	GT	0/1
chr1	45300804	OAR1_46988035.1	A	G	.	.	NS=1	GT	0/1
chr1	45347887	OAR1_47033695_X.1	A	G	.	.	NS=1	GT	0/1
chr1	45398046	OAR1_47087569.1	G	A	.	.	NS=1	GT	0/1
chr1	45445043	OAR1_47140392.1	A	C	.	.	NS=1	GT	0/1
chr1	45510988	OAR1_47194601.1	A	G	.	.	NS=1	GT	0/1
chr1	45566434	s28129.1	A	C	.	.	NS=1	GT	0/1
chr1	45606454	OAR1_47291615.1	G	T	.	.	NS=1	GT	0/1
chr1	45661974	OAR1_47348433.1	G	A	.	.	NS=1	GT	0/1
chr1	45692057	OAR1_47377110.1	A	G	.	.	NS=1	GT	0/1
chr1	45758020	OAR1_47449016.1	C	A	.	.	NS=1	GT	0/1
chr1	45803728	OAR1_47495026.1	C	T	.	.	NS=1	GT	0/1
chr1	45842845	OAR1_47560140.1	G	A	.	.	NS=1	GT	0/1
chr1	45866593	OAR1_47578504.1	A	G	.	.	NS=1	GT	0/1
chr1	45950085	OAR1_47654797.1	G	T	.	.	NS=1	GT	0/1
chr1	46013940	OAR1_47719852.1	C	T	.	.	NS=1	GT	0/1
chr1	46099328	OAR1_47862668.1	G	A	.	.	NS=1	GT	0/1
chr1	46142764	OAR1_47912038.1	G	T	.	.	NS=1	GT	0/1
chr1	46183594	OAR1_47955876.1	G	A	.	.	NS=1	GT	0/1
chr1	46197717	OAR1_47969746.1	T	C	.	.	NS=1	GT	0/1
chr1	46251743	s33659.1	T	C	.	.	NS=1	GT	0/1
chr1	46354569	OAR1_48122363.1	G	A	.	.	NS=1	GT	0/1
chr1	46405823	OAR1_48175544.1	C	T	.	.	NS=1	GT	0/1
chr1	46419637	OAR1_48189618.1	G	A	.	.	NS=1	GT	0/1
chr1	46443244	OAR1_48213459.1	G	A	.	.	NS=1	GT	0/1
chr1	46511856	OAR1_48277895.1	A	G	.	.	NS=1	GT	0/1
chr1	46542493	OAR1_48311255.1	A	G	.	.	NS=1	GT	0/1
chr1	46675988	OAR1_48373831.1	G	A	.	.	NS=1	GT	0/1
chr1	46818281	OAR1_48547376.1	T	C	.	.	NS=1	GT	0/1
chr1	46874115	OAR1_48599629.1	C	T	.	.	NS=1	GT	0/1
chr1	46922650	OAR1_48647695.1	G	T	.	.	NS=1	GT	0/1
chr1	46956837	OAR1_48683893.1	T	C	.	.	NS=1	GT	0/1
chr1	46988666	OAR1_48720750.1	T	C	.	.	NS=1	GT	0/1
chr1	47026546	s14904.1	G	A	.	.	NS=1	GT	0/1
chr1	47048984	s25087.1	C	A	.	.	NS=1	GT	0/1
chr1	47119719	OAR1_48858120.1	A	G	.	.	NS=1	GT	0/1
chr1	47166473	OAR1_48901255.1	A	G	.	.	NS=1	GT	0/1
chr1	47199195	s73242.1	C	T	.	.	NS=1	GT	0/1
chr1	47230218	OAR1_48960585.1	G	A	.	.	NS=1	GT	0/1
chr1	47300571	OAR1_49032119.1	G	A	.	.	NS=1	GT	0/1
chr1	47348063	OAR1_49079223.1	G	A	.	.	NS=1	GT	0/1
chr1	47417210	s55284.1	A	G	.	.	NS=1	GT	0/1
chr1	47471165	s68890.1	G	A	.	.	NS=1	GT	0/1
chr1	47543632	OAR1_49281958.1	T	C	.	.	NS=1	GT	0/1
chr1	47555156	OAR1_49294129.1	G	A	.	.	NS=1	GT	0/1
chr1	47578607	OAR1_49317310.1	G	A	.	.	NS=1	GT	0/1
chr1	47636818	OAR1_49378253.1	T	C	.	.	NS=1	GT	0/1
chr1	47710802	OAR1_49456350.1	G	A	.	.	NS=1	GT	0/1
chr1	47747760	OAR1_49492036.1	T	C	.	.	NS=1	GT	0/1
chr1	47803936	OAR1_49545500_X.1	T	C	.	.	NS=1	GT	0/1
chr1	47811544	OAR1_49553224.1	T	C	.	.	NS=1	GT	0/1
chr1	47892591	OAR1_49634137.1	C	T	.	.	NS=1	GT	0/1
chr1	47904031	OAR1_49646686.1	G	A	.	.	NS=1	GT	0/1
chr1	48071822	s38356.1	G	T	.	.	NS=1	GT	0/1
chr1	48232943	OAR1_50098577.1	C	T	.	.	NS=1	GT	0/1
chr1	48262273	OAR1_50137413.1	C	T	.	.	NS=1	GT	0/1
chr1	48274172	OAR1_50166131.1	G	A	.	.	NS=1	GT	0/1
chr1	48332675	OAR1_50219468.1	T	C	.	.	NS=1	GT	0/1
chr1	48354976	OAR1_50246968.1	A	G	.	.	NS=1	GT	0/1
chr1	48393355	OAR1_50287726.1	C	A	.	.	NS=1	GT	0/1
chr1	48452612	OAR1_50348647.1	A	G	.	.	NS=1	GT	0/1
chr1	48491110	OAR1_50383125.1	T	G	.	.	NS=1	GT	0/1
chr1	48509514	OAR1_50400193.1	A	C	.	.	NS=1	GT	0/1
chr1	48531535	OAR1_50420842.1	C	T	.	.	NS=1	GT	0/1
chr1	48584166	s02479.1	C	T	.	.	NS=1	GT	0/1
chr1	48621125	OAR1_50511061.1	A	C	.	.	NS=1	GT	0/1
chr1	48636255	OAR1_50528543.1	G	A	.	.	NS=1	GT	0/1
chr1	48710862	OAR1_50614635.1	T	C	.	.	NS=1	GT	0/1
chr1	48717174	OAR1_50620264.1	T	G	.	.	NS=1	GT	0/1
chr1	48769836	OAR1_50682135.1	A	G	.	.	NS=1	GT	0/1
chr1	48843181	OAR1_50742248.1	G	T	.	.	NS=1	GT	0/1
chr1	48937503	OAR1_50915802.1	A	C	.	.	NS=1	GT	0/1
chr1	48976600	OAR1_50971080.1	G	A	.	.	NS=1	GT	0/1
chr1	49056164	OAR1_51158880.1	C	G	.	.	NS=1	GT	0/1
chr1	49123644	OAR1_51226693.1	C	T	.	.	NS=1	GT	0/1
chr1	49191082	s05689.1	A	G	.	.	NS=1	GT	0/1
chr1	49216343	OAR1_51307088.1	A	G	.	.	NS=1	GT	0/1
chr1	49368000	OAR1_51459020_X.1	A	G	.	.	NS=1	GT	0/1
chr1	49424003	OAR1_51516785.1	C	A	.	.	NS=1	GT	0/1
chr1	49440961	OAR1_51532128.1	T	C	.	.	NS=1	GT	0/1
chr1	49532411	OAR1_51620522.1	T	C	.	.	NS=1	GT	0/1
chr1	49600341	OAR1_51678999.1	G	A	.	.	NS=1	GT	0/1
chr1	49645045	OAR1_51781186.1	T	C	.	.	NS=1	GT	0/1
chr1	49686118	OAR1_51821448.1	C	T	.	.	NS=1	GT	0/1
chr1	49698300	OAR1_51833033.1	G	A	.	.	NS=1	GT	0/1
chr1	49772455	OAR1_51895749.1	G	A	.	.	NS=1	GT	0/1
chr1	49788536	OAR1_51923225.1	C	T	.	.	NS=1	GT	0/1
chr1	49897092	OAR1_52048533.1	C	T	.	.	NS=1	GT	0/1
chr1	49932372	OAR1_52085279.1	T	C	.	.	NS=1	GT	0/1
chr1	50020713	OAR1_52166352.1	G	A	.	.	NS=1	GT	0/1
chr1	50083890	OAR1_52227026.1	C	T	.	.	NS=1	GT	0/1
chr1	50120343	OAR1_52263906.1	A	G	.	.	NS=1	GT	0/1
chr1	50204860	OAR1_52347468.1	C	T	.	.	NS=1	GT	0/1
chr1	50229647	OAR1_52374321.1	G	A	.	.	NS=1	GT	0/1
chr1	50250861	OAR1_52398580.1	C	T	.	.	NS=1	GT	0/1
chr1	50306410	s25789.1	A	C	.	.	NS=1	GT	0/1
chr1	50316433	OAR1_52460849.1	A	G	.	.	NS=1	GT	0/1
chr1	50373341	OAR1_52518679.1	A	G	.	.	NS=1	GT	0/1
chr1	50412664	OAR1_52559106.1	A	G	.	.	NS=1	GT	0/1
chr1	50465210	OAR1_52607477.1	A	G	.	.	NS=1	GT	0/1
chr1	50494736	OAR1_52636268.1	C	T	.	.	NS=1	GT	0/1
chr1	50555666	OAR1_52693319.1	A	C	.	.	NS=1	GT	0/1
chr1	50596811	OAR1_52744886.1	A	G	.	.	NS=1	GT	0/1
chr1	50621736	OAR1_52767848.1	C	T	.	.	NS=1	GT	0/1
chr1	50766596	OAR1_52908583.1	T	C	.	.	NS=1	GT	0/1
chr1	50820873	OAR1_52967048_X.1	A	G	.	.	NS=1	GT	0/1
chr1	50859612	OAR1_53013277.1	G	C	.	.	NS=1	GT	0/1
chr1	50914168	s21677.1	G	A	.	.	NS=1	GT	0/1
chr1	50927430	OAR1_53075335.1	C	A	.	.	NS=1	GT	0/1
chr1	50951986	OAR1_53100587.1	T	C	.	.	NS=1	GT	0/1
chr1	51095438	OAR1_53231316.1	C	A	.	.	NS=1	GT	0/1
chr1	51131612	OAR1_53266044.1	A	G	.	.	NS=1	GT	0/1
chr1	51148490	OAR1_53280983.1	C	T	.	.	NS=1	GT	0/1
chr1	51261221	OAR1_53401053.1	G	T	.	.	NS=1	GT	0/1
chr1	51380563	OAR14_35476626.1	G	A	.	.	NS=1	GT	0/1
chr1	51396124	s03901.1	A	G	.	.	NS=1	GT	0/1
chr1	51449360	OAR1_53726695.1	A	G	.	.	NS=1	GT	0/1
chr1	51530320	OAR1_53811180.1	A	G	.	.	NS=1	GT	0/1
chr1	51557046	OAR1_53841938.1	C	A	.	.	NS=1	GT	0/1
chr1	51590592	OAR1_53877100.1	A	G	.	.	NS=1	GT	0/1
chr1	51646151	OAR1_53930788.1	T	C	.	.	NS=1	GT	0/1
chr1	51675055	OAR1_53955787.1	A	G	.	.	NS=1	GT	0/1
chr1	51729237	OAR1_54008767.1	G	A	.	.	NS=1	GT	0/1
chr1	51787802	s68160.1	A	G	.	.	NS=1	GT	0/1
chr1	51826353	OAR1_54106443.1	A	G	.	.	NS=1	GT	0/1
chr1	51871218	OAR1_54158319.1	A	G	.	.	NS=1	GT	0/1
chr1	51915484	s61191.1	T	C	.	.	NS=1	GT	0/1
chr1	51940898	s62361.1	T	C	.	.	NS=1	GT	0/1
chr1	51946782	OAR1_54229566.1	A	G	.	.	NS=1	GT	0/1
chr1	51972706	s70485.1	G	T	.	.	NS=1	GT	0/1
chr1	52011976	OAR1_54350679.1	C	T	.	.	NS=1	GT	0/1
chr1	52045116	s71757.1	T	C	.	.	NS=1	GT	0/1
chr1	52057956	OAR1_54397975.1	C	T	.	.	NS=1	GT	0/1
chr1	52118283	OAR1_54459161.1	A	G	.	.	NS=1	GT	0/1
chr1	52149039	OAR1_54495204.1	G	A	.	.	NS=1	GT	0/1
chr1	52238935	s22257.1	A	G	.	.	NS=1	GT	0/1
chr1	52298940	s65586.1	A	G	.	.	NS=1	GT	0/1
chr1	52381551	OAR1_54721896.1	G	T	.	.	NS=1	GT	0/1
chr1	52407771	OAR1_54747951.1	C	T	.	.	NS=1	GT	0/1
chr1	52454161	OAR1_54796405.1	A	G	.	.	NS=1	GT	0/1
chr1	52484108	s11882.1	A	G	.	.	NS=1	GT	0/1
chr1	52526917	s07140.1	G	A	.	.	NS=1	GT	0/1
chr1	52559137	OAR1_54955557.1	T	C	.	.	NS=1	GT	0/1
chr1	52599367	OAR1_54997728.1	T	G	.	.	NS=1	GT	0/1
chr1	52604897	OAR1_54989563.1	T	C	.	.	NS=1	GT	0/1
chr1	52630864	s58993.1	C	T	.	.	NS=1	GT	0/1
chr1	52678808	OAR1_55123060.1	G	A	.	.	NS=1	GT	0/1
chr1	52719709	s10696.1	A	G	.	.	NS=1	GT	0/1
chr1	52750780	OAR1_55194024.1	T	C	.	.	NS=1	GT	0/1
chr1	52774527	OAR1_55220602.1	G	A	.	.	NS=1	GT	0/1
chr1	52840509	s09481.1	C	A	.	.	NS=1	GT	0/1
chr1	52850429	OAR1_55300202.1	G	A	.	.	NS=1	GT	0/1
chr1	53024458	OAR1_55603856.1	T	C	.	.	NS=1	GT	0/1
chr1	53074711	OAR1_55655089.1	A	C	.	.	NS=1	GT	0/1
chr1	53103139	s74338.1	T	C	.	.	NS=1	GT	0/1
chr1	53124616	OAR1_55707992_X.1	G	A	.	.	NS=1	GT	0/1
chr1	53162188	OAR1_55749530.1	G	A	.	.	NS=1	GT	0/1
chr1	53204423	s05776.1	A	C	.	.	NS=1	GT	0/1
chr1	53234840	OAR1_55820164.1	T	C	.	.	NS=1	GT	0/1
chr1	53285316	OAR1_55869497.1	G	A	.	.	NS=1	GT	0/1
chr1	53355068	s17708.1	A	C	.	.	NS=1	GT	0/1
chr1	53385876	OAR1_55965072.1	A	G	.	.	NS=1	GT	0/1
chr1	53434614	OAR1_56013101.1	A	C	.	.	NS=1	GT	0/1
chr1	53458106	OAR1_56039753.1	G	A	.	.	NS=1	GT	0/1
chr1	53522129	OAR1_56099906.1	A	C	.	.	NS=1	GT	0/1
chr1	53538666	OAR1_56112073.1	A	G	.	.	NS=1	GT	0/1
chr1	53597841	OAR1_56190988.1	T	C	.	.	NS=1	GT	0/1
chr1	53618252	OAR1_56211697.1	G	C	.	.	NS=1	GT	0/1
chr1	53668236	OAR1_56266714.1	A	G	.	.	NS=1	GT	0/1
chr1	53703835	OAR1_56300095.1	C	T	.	.	NS=1	GT	0/1
chr1	53710321	OAR1_56306680.1	A	G	.	.	NS=1	GT	0/1
chr1	53773014	OAR1_56372435.1	G	A	.	.	NS=1	GT	0/1
chr1	53798164	OAR1_56433278.1	C	T	.	.	NS=1	GT	0/1
chr1	53875325	OAR1_56507935.1	A	G	.	.	NS=1	GT	0/1
chr1	53914250	OAR1_56549471.1	G	A	.	.	NS=1	GT	0/1
chr1	53988591	OAR1_56620267.1	G	A	.	.	NS=1	GT	0/1
chr1	54020598	s52219.1	T	C	.	.	NS=1	GT	0/1
chr1	54052331	OAR1_56685682.1	G	T	.	.	NS=1	GT	0/1
chr1	54152286	s73207.1	T	C	.	.	NS=1	GT	0/1
chr1	54170411	s67807.1	A	G	.	.	NS=1	GT	0/1
chr1	54232979	OAR1_57075579.1	A	C	.	.	NS=1	GT	0/1
chr1	54625392	OAR1_57519742.1	T	C	.	.	NS=1	GT	0/1
chr1	54660528	OAR1_57568179.1	A	G	.	.	NS=1	GT	0/1
chr1	54730309	DU395740_415.1	T	G	.	.	NS=1	GT	0/1
chr1	54769787	s26674.1	A	G	.	.	NS=1	GT	0/1
chr1	54828729	OAR1_57729403.1	A	G	.	.	NS=1	GT	0/1
chr1	54886359	OAR1_57786513.1	C	T	.	.	NS=1	GT	0/1
chr1	54942118	OAR1_57838218.1	A	G	.	.	NS=1	GT	0/1
chr1	54979835	OAR1_57912778.1	G	T	.	.	NS=1	GT	0/1
chr1	55009756	OAR1_57941516.1	A	G	.	.	NS=1	GT	0/1
chr1	55042664	OAR1_57977665.1	C	T	.	.	NS=1	GT	0/1
chr1	55099580	s35436.1	G	A	.	.	NS=1	GT	0/1
chr1	55133477	OAR1_58076698.1	A	C	.	.	NS=1	GT	0/1
chr1	55179920	s35871.1	C	T	.	.	NS=1	GT	0/1
chr1	55200354	OAR1_58146474.1	G	A	.	.	NS=1	GT	0/1
chr1	55233494	OAR1_58179586_X.1	C	T	.	.	NS=1	GT	0/1
chr1	55355187	OAR1_58298578.1	A	G	.	.	NS=1	GT	0/1
chr1	55391260	OAR1_58337978.1	A	G	.	.	NS=1	GT	0/1
chr1	55427546	OAR1_58380865.1	C	T	.	.	NS=1	GT	0/1
chr1	55523410	OAR1_58471290.1	G	A	.	.	NS=1	GT	0/1
chr1	55553416	OAR1_58494261.1	T	C	.	.	NS=1	GT	0/1
chr1	55626796	OAR1_58557145.1	T	C	.	.	NS=1	GT	0/1
chr1	55664172	OAR1_58591484.1	A	G	.	.	NS=1	GT	0/1
chr1	55702139	OAR1_58627940.1	T	C	.	.	NS=1	GT	0/1
chr1	55759528	s19824.1	G	A	.	.	NS=1	GT	0/1
chr1	55807319	OAR1_58746085.1	A	C	.	.	NS=1	GT	0/1
chr1	55845405	OAR1_58778285.1	T	C	.	.	NS=1	GT	0/1
chr1	55884312	OAR1_58824777_X.1	A	G	.	.	NS=1	GT	0/1
chr1	55899592	OAR1_58842022.1	C	T	.	.	NS=1	GT	0/1
chr1	55923859	OAR1_58867381.1	C	T	.	.	NS=1	GT	0/1
chr1	55959313	OAR1_58907550.1	G	T	.	.	NS=1	GT	0/1
chr1	55989663	OAR1_58938560.1	C	T	.	.	NS=1	GT	0/1
chr1	56017782	OAR1_58965035.1	A	G	.	.	NS=1	GT	0/1
chr1	56067723	OAR1_59008890.1	G	A	.	.	NS=1	GT	0/1
chr1	56091191	OAR1_59033021.1	C	A	.	.	NS=1	GT	0/1
chr1	56097434	OAR1_59062804.1	G	T	.	.	NS=1	GT	0/1
chr1	56144857	OAR1_59116550.1	G	A	.	.	NS=1	GT	0/1
chr1	56176827	OAR1_59144405.1	C	T	.	.	NS=1	GT	0/1
chr1	56187255	OAR1_59157605.1	G	A	.	.	NS=1	GT	0/1
chr1	56246589	OAR1_59211571.1	T	C	.	.	NS=1	GT	0/1
chr1	56273963	s53539.1	C	T	.	.	NS=1	GT	0/1
chr1	56341293	OAR1_59316114.1	A	C	.	.	NS=1	GT	0/1
chr1	56395820	OAR1_59376965.1	T	C	.	.	NS=1	GT	0/1
chr1	56437438	s05724.1	G	T	.	.	NS=1	GT	0/1
chr1	56514297	OAR1_59485241.1	A	C	.	.	NS=1	GT	0/1
chr1	56550698	OAR1_59516036.1	C	A	.	.	NS=1	GT	0/1
chr1	56560691	OAR1_59527140.1	C	G	.	.	NS=1	GT	0/1
chr1	56660215	OAR1_59661335.1	A	G	.	.	NS=1	GT	0/1
chr1	56805859	OAR1_59824227.1	T	C	.	.	NS=1	GT	0/1
chr1	56858897	OAR1_59876165.1	C	T	.	.	NS=1	GT	0/1
chr1	56919869	OAR1_59937953.1	C	T	.	.	NS=1	GT	0/1
chr1	56971923	OAR1_59993498.1	C	T	.	.	NS=1	GT	0/1
chr1	56993351	OAR1_60012212.1	G	A	.	.	NS=1	GT	0/1
chr1	57039707	OAR1_60063674.1	A	G	.	.	NS=1	GT	0/1
chr1	57100653	OAR1_60124051.1	G	A	.	.	NS=1	GT	0/1
chr1	57147186	OAR1_60169765.1	A	G	.	.	NS=1	GT	0/1
chr1	57208160	OAR1_60233253.1	A	G	.	.	NS=1	GT	0/1
chr1	57249759	OAR1_60267266.1	G	A	.	.	NS=1	GT	0/1
chr1	57283179	OAR1_60303596.1	T	G	.	.	NS=1	GT	0/1
chr1	57316101	OAR1_60333122.1	A	C	.	.	NS=1	GT	0/1
chr1	57368619	OAR1_60385738.1	C	T	.	.	NS=1	GT	0/1
chr1	57375472	OAR1_60392702.1	A	G	.	.	NS=1	GT	0/1
chr1	57434877	OAR1_60457820.1	C	T	.	.	NS=1	GT	0/1
chr1	57453746	OAR1_60477849.1	G	A	.	.	NS=1	GT	0/1
chr1	57540822	OAR1_60573392.1	A	G	.	.	NS=1	GT	0/1
chr1	57580356	OAR1_60615981.1	C	T	.	.	NS=1	GT	0/1
chr1	57612556	OAR1_60649800.1	T	C	.	.	NS=1	GT	0/1
chr1	57643572	OAR1_60681744.1	G	T	.	.	NS=1	GT	0/1
chr1	57676142	OAR1_60716093.1	C	A	.	.	NS=1	GT	0/1
chr1	57704929	OAR1_60750138.1	T	G	.	.	NS=1	GT	0/1
chr1	57739410	OAR1_60787591.1	G	T	.	.	NS=1	GT	0/1
chr1	57783473	OAR1_60831182.1	G	A	.	.	NS=1	GT	0/1
chr1	57789949	OAR1_60838371.1	C	T	.	.	NS=1	GT	0/1
chr1	57923010	OAR1_61092911.1	A	G	.	.	NS=1	GT	0/1
chr1	57981823	OAR1_61145066.1	T	C	.	.	NS=1	GT	0/1
chr1	58019251	OAR1_61237925.1	A	G	.	.	NS=1	GT	0/1
chr1	58042507	OAR1_61260737.1	A	G	.	.	NS=1	GT	0/1
chr1	58050812	OAR1_61269463.1	G	A	.	.	NS=1	GT	0/1
chr1	58124042	OAR1_61335860.1	A	G	.	.	NS=1	GT	0/1
chr1	58141169	OAR1_61353037.1	G	T	.	.	NS=1	GT	0/1
chr1	58242663	OAR1_61456612.1	C	A	.	.	NS=1	GT	0/1
chr1	58277276	OAR1_61493280.1	T	C	.	.	NS=1	GT	0/1
chr1	58332201	OAR1_61538612_X.1	A	G	.	.	NS=1	GT	0/1
chr1	58415737	OAR1_61632428.1	C	T	.	.	NS=1	GT	0/1
chr1	58438952	OAR1_61654057.1	G	A	.	.	NS=1	GT	0/1
chr1	58520705	OAR1_61727500_X.1	A	G	.	.	NS=1	GT	0/1
chr1	58544339	OAR1_61758118.1	G	A	.	.	NS=1	GT	0/1
chr1	58556910	OAR1_61770918.1	C	T	.	.	NS=1	GT	0/1
chr1	58596673	OAR1_61835787.1	A	G	.	.	NS=1	GT	0/1
chr1	58652602	OAR1_61888956.1	T	C	.	.	NS=1	GT	0/1
chr1	58695038	OAR1_61931829.1	C	T	.	.	NS=1	GT	0/1
chr1	58797112	OAR1_62025108.1	C	T	.	.	NS=1	GT	0/1
chr1	58827204	OAR1_62056159.1	C	T	.	.	NS=1	GT	0/1
chr1	58877037	s51693.1	G	A	.	.	NS=1	GT	0/1
chr1	58936648	OAR1_62133622.1	T	C	.	.	NS=1	GT	0/1
chr1	58985824	OAR1_62185766.1	T	C	.	.	NS=1	GT	0/1
chr1	59013931	s21653.1	G	A	.	.	NS=1	GT	0/1
chr1	59062240	OAR1_62256077_X.1	T	C	.	.	NS=1	GT	0/1
chr1	59101554	OAR1_62296729.1	T	G	.	.	NS=1	GT	0/1
chr1	59150635	OAR1_62343378.1	G	A	.	.	NS=1	GT	0/1
chr1	59181313	OAR1_62377130.1	T	G	.	.	NS=1	GT	0/1
chr1	59209915	OAR1_62400672.1	C	T	.	.	NS=1	GT	0/1
chr1	59258183	s57947.1	C	T	.	.	NS=1	GT	0/1
chr1	59293075	OAR1_62486992.1	C	T	.	.	NS=1	GT	0/1
chr1	59337666	OAR1_62531767.1	G	C	.	.	NS=1	GT	0/1
chr1	59448639	OAR1_62745003.1	A	G	.	.	NS=1	GT	0/1
chr1	59488690	OAR1_62790958.1	A	G	.	.	NS=1	GT	0/1
chr1	59519142	OAR1_62820524.1	T	C	.	.	NS=1	GT	0/1
chr1	59561164	OAR1_62872234.1	T	C	.	.	NS=1	GT	0/1
chr1	59608814	OAR1_63015004.1	T	C	.	.	NS=1	GT	0/1
chr1	59625317	OAR1_63040872.1	A	G	.	.	NS=1	GT	0/1
chr1	59642266	OAR1_63062950.1	T	C	.	.	NS=1	GT	0/1
chr1	59710492	OAR1_63186311.1	G	A	.	.	NS=1	GT	0/1
chr1	59793196	OAR1_63267961_X.1	T	C	.	.	NS=1	GT	0/1
chr1	59831598	OAR1_63304759.1	A	G	.	.	NS=1	GT	0/1
chr1	59862914	OAR1_63334285.1	C	T	.	.	NS=1	GT	0/1
chr1	59894711	s26122.1	G	A	.	.	NS=1	GT	0/1
chr1	59936310	s17248.1	A	G	.	.	NS=1	GT	0/1
chr1	59977394	OAR1_63470748.1	T	C	.	.	NS=1	GT	0/1
chr1	60020071	OAR1_63515541.1	C	T	.	.	NS=1	GT	0/1
chr1	60052445	s48919.1	T	C	.	.	NS=1	GT	0/1
chr1	60104026	OAR1_63598486_X.1	G	C	.	.	NS=1	GT	0/1
chr1	60208397	OAR1_63701137.1	T	C	.	.	NS=1	GT	0/1
chr1	60244829	OAR1_63733686.1	C	T	.	.	NS=1	GT	0/1
chr1	60274233	OAR1_63760945.1	G	A	.	.	NS=1	GT	0/1
chr1	60305144	OAR1_63782377.1	T	C	.	.	NS=1	GT	0/1
chr1	60358358	OAR1_63833709_X.1	A	G	.	.	NS=1	GT	0/1
chr1	60401908	s12827.1	G	T	.	.	NS=1	GT	0/1
chr1	60448835	s28841.1	C	T	.	.	NS=1	GT	0/1
chr1	60467316	s04064.1	T	A	.	.	NS=1	GT	0/1
chr1	60570061	OAR1_64080780.1	C	T	.	.	NS=1	GT	0/1
chr1	60617512	OAR1_64149456.1	C	T	.	.	NS=1	GT	0/1
chr1	60661313	OAR1_64192254.1	T	C	.	.	NS=1	GT	0/1
chr1	60719214	OAR1_64254293.1	C	T	.	.	NS=1	GT	0/1
chr1	60733952	s39262.1	A	G	.	.	NS=1	GT	0/1
chr1	60764702	OAR1_64299133.1	T	C	.	.	NS=1	GT	0/1
chr1	60803303	s26713.1	T	C	.	.	NS=1	GT	0/1
chr1	60858552	OAR1_64395136.1	G	C	.	.	NS=1	GT	0/1
chr1	60882428	OAR1_64419013.1	G	T	.	.	NS=1	GT	0/1
chr1	60949928	OAR1_64507132_X.1	C	G	.	.	NS=1	GT	0/1
chr1	60991252	OAR1_64551690.1	C	T	.	.	NS=1	GT	0/1
chr1	61023038	s68120.1	T	C	.	.	NS=1	GT	0/1
chr1	61029206	s45507.1	T	C	.	.	NS=1	GT	0/1
chr1	61082391	OAR1_64635180.1	A	G	.	.	NS=1	GT	0/1
chr1	61113705	s27275.1	T	C	.	.	NS=1	GT	0/1
chr1	61219785	OAR1_64780959.1	T	C	.	.	NS=1	GT	0/1
chr1	61239969	s27901.1	C	T	.	.	NS=1	GT	0/1
chr1	61259262	s74111.1	C	T	.	.	NS=1	GT	0/1
chr1	61306219	OAR1_64866878.1	A	C	.	.	NS=1	GT	0/1
chr1	61397709	OAR1_65028926.1	G	A	.	.	NS=1	GT	0/1
chr1	61464429	s18889.1	C	T	.	.	NS=1	GT	0/1
chr1	61564270	OAR1_65146365.1	G	A	.	.	NS=1	GT	0/1
chr1	61589657	OAR1_65172267.1	A	C	.	.	NS=1	GT	0/1
chr1	61680002	OAR1_65265541_X.1	A	G	.	.	NS=1	GT	0/1
chr1	61818624	s66702.1	C	A	.	.	NS=1	GT	0/1
chr1	61839975	OAR1_65513709.1	G	A	.	.	NS=1	GT	0/1
chr1	61941750	s30649.1	G	A	.	.	NS=1	GT	0/1
chr1	61967006	OAR1_65577929.1	G	A	.	.	NS=1	GT	0/1
chr1	62020518	s27037.1	T	C	.	.	NS=1	GT	0/1
chr1	62032114	s35437.1	T	C	.	.	NS=1	GT	0/1
chr1	62094159	OAR1_65702938.1	C	T	.	.	NS=1	GT	0/1
chr1	62260508	OAR1_65815643.1	C	A	.	.	NS=1	GT	0/1
chr1	62319550	OAR1_65876842.1	C	T	.	.	NS=1	GT	0/1
chr1	62392838	s65887.1	G	A	.	.	NS=1	GT	0/1
chr1	62401101	s57980.1	A	G	.	.	NS=1	GT	0/1
chr1	62406588	OAR1_65951652.1	C	T	.	.	NS=1	GT	0/1
chr1	62477200	OAR1_66019901.1	T	C	.	.	NS=1	GT	0/1
chr1	62518130	OAR1_66062371.1	T	G	.	.	NS=1	GT	0/1
chr1	62573805	s24631.1	A	G	.	.	NS=1	GT	0/1
chr1	62602229	OAR1_66156513.1	T	C	.	.	NS=1	GT	0/1
chr1	62610092	OAR1_66164420.1	T	C	.	.	NS=1	GT	0/1
chr1	62652092	OAR1_66213673.1	A	G	.	.	NS=1	GT	0/1
chr1	62660714	OAR1_66298910.1	C	T	.	.	NS=1	GT	0/1
chr1	62731658	DU521806_135.1	T	C	.	.	NS=1	GT	0/1
chr1	62864207	OAR1_66412780.1	A	C	.	.	NS=1	GT	0/1
chr1	62885134	OAR1_66425911.1	C	T	.	.	NS=1	GT	0/1
chr1	62928540	OAR1_66472888.1	T	C	.	.	NS=1	GT	0/1
chr1	62956485	OAR1_66495276.1	A	C	.	.	NS=1	GT	0/1
chr1	62997737	OAR1_66529236.1	G	A	.	.	NS=1	GT	0/1
chr1	63090548	OAR1_66620916.1	A	C	.	.	NS=1	GT	0/1
chr1	63128803	OAR1_66650935.1	A	G	.	.	NS=1	GT	0/1
chr1	63191497	OAR1_66721295.1	C	T	.	.	NS=1	GT	0/1
chr1	63226954	OAR1_66759832.1	A	G	.	.	NS=1	GT	0/1
chr1	63252034	OAR1_66802799.1	T	C	.	.	NS=1	GT	0/1
chr1	63289944	OAR1_66843581.1	G	A	.	.	NS=1	GT	0/1
chr1	63337479	s26859.1	G	A	.	.	NS=1	GT	0/1
chr1	63347665	s41112.1	A	G	.	.	NS=1	GT	0/1
chr1	63378161	OAR1_66939672.1	C	T	.	.	NS=1	GT	0/1
chr1	63455167	OAR1_67040197.1	G	A	.	.	NS=1	GT	0/1
chr1	63465803	OAR1_67047421.1	C	T	.	.	NS=1	GT	0/1
chr1	63566393	OAR1_67148179.1	T	C	.	.	NS=1	GT	0/1
chr1	63606388	OAR1_67188917.1	A	G	.	.	NS=1	GT	0/1
chr1	63618003	OAR1_67262164.1	T	C	.	.	NS=1	GT	0/1
chr1	63725875	OAR1_67365041.1	T	C	.	.	NS=1	GT	0/1
chr1	63749919	OAR1_67222677_X.1	A	G	.	.	NS=1	GT	0/1
chr1	63763325	OAR1_67236647.1	A	G	.	.	NS=1	GT	0/1
chr1	63783748	OAR1_67421568.1	G	A	.	.	NS=1	GT	0/1
chr1	63804532	OAR1_67444780.1	A	G	.	.	NS=1	GT	0/1
chr1	63863563	s03177.1	A	C	.	.	NS=1	GT	0/1
chr1	63895607	s27673.1	T	C	.	.	NS=1	GT	0/1
chr1	63931126	OAR1_67572134.1	C	T	.	.	NS=1	GT	0/1
chr1	63956837	OAR1_67600059.1	A	G	.	.	NS=1	GT	0/1
chr1	63979161	OAR1_67621360.1	A	G	.	.	NS=1	GT	0/1
chr1	63986903	OAR1_67629845.1	C	T	.	.	NS=1	GT	0/1
chr1	64042426	OAR1_67688894.1	C	T	.	.	NS=1	GT	0/1
chr1	64054097	OAR1_67701468_X.1	C	T	.	.	NS=1	GT	0/1
chr1	64062877	OAR1_67710995.1	C	T	.	.	NS=1	GT	0/1
chr1	64101392	OAR1_67773451.1	A	G	.	.	NS=1	GT	0/1
chr1	64147391	OAR1_67815745.1	G	A	.	.	NS=1	GT	0/1
chr1	64240267	s75469.1	C	T	.	.	NS=1	GT	0/1
chr1	64262992	OAR1_67892911.1	C	T	.	.	NS=1	GT	0/1
chr1	64314437	OAR1_67951620.1	A	G	.	.	NS=1	GT	0/1
chr1	64394441	OAR1_68030412.1	C	A	.	.	NS=1	GT	0/1
chr1	64434227	OAR1_68070336.1	G	A	.	.	NS=1	GT	0/1
chr1	64475208	OAR1_68115107.1	A	G	.	.	NS=1	GT	0/1
chr1	64525530	OAR1_68163021_X.1	G	A	.	.	NS=1	GT	0/1
chr1	64544751	s26940.1	T	G	.	.	NS=1	GT	0/1
chr1	64656150	s58781.1	C	T	.	.	NS=1	GT	0/1
chr1	64669871	OAR1_68303817_X.1	T	C	.	.	NS=1	GT	0/1
chr1	64813680	OAR1_68555372.1	G	A	.	.	NS=1	GT	0/1
chr1	64845386	s16610.1	G	A	.	.	NS=1	GT	0/1
chr1	64887512	OAR1_68635821.1	G	A	.	.	NS=1	GT	0/1
chr1	64935295	s57419.1	G	A	.	.	NS=1	GT	0/1
chr1	64969397	s06844.1	T	C	.	.	NS=1	GT	0/1
chr1	64998865	OAR1_68758775.1	G	A	.	.	NS=1	GT	0/1
chr1	65155713	s02849.1	C	T	.	.	NS=1	GT	0/1
chr1	65189897	OAR1_68952266.1	C	A	.	.	NS=1	GT	0/1
chr1	65274379	OAR1_69029592.1	T	C	.	.	NS=1	GT	0/1
chr1	65287267	OAR1_69092794.1	A	G	.	.	NS=1	GT	0/1
chr1	65296058	OAR1_69101842.1	A	G	.	.	NS=1	GT	0/1
chr1	65336184	OAR1_69142751.1	C	G	.	.	NS=1	GT	0/1
chr1	65387487	s54235.1	C	T	.	.	NS=1	GT	0/1
chr1	65418828	OAR1_69224190.1	G	A	.	.	NS=1	GT	0/1
chr1	65439839	OAR1_69244286.1	G	A	.	.	NS=1	GT	0/1
chr1	65485724	OAR1_69309059.1	C	T	.	.	NS=1	GT	0/1
chr1	65507097	OAR1_69330312.1	G	A	.	.	NS=1	GT	0/1
chr1	65553099	OAR1_69375814.1	T	C	.	.	NS=1	GT	0/1
chr1	65591079	OAR1_69407228_X.1	T	C	.	.	NS=1	GT	0/1
chr1	65627452	OAR1_69442509.1	C	T	.	.	NS=1	GT	0/1
chr1	65759214	OAR1_70324188.1	C	T	.	.	NS=1	GT	0/1
chr1	65808752	OAR1_70377621.1	G	A	.	.	NS=1	GT	0/1
chr1	65961827	OAR1_70513087.1	C	T	.	.	NS=1	GT	0/1
chr1	65987565	s21519.1	T	C	.	.	NS=1	GT	0/1
chr1	66052500	OAR1_70591410.1	T	C	.	.	NS=1	GT	0/1
chr1	66062361	OAR1_70604619.1	A	G	.	.	NS=1	GT	0/1
chr1	66069685	OAR1_70611692.1	T	G	.	.	NS=1	GT	0/1
chr1	66135670	OAR1_70683260.1	T	C	.	.	NS=1	GT	0/1
chr1	66167450	s00262.1	A	G	.	.	NS=1	GT	0/1
chr1	66207105	s00611.1	C	T	.	.	NS=1	GT	0/1
chr1	66217100	OAR1_70764611.1	C	T	.	.	NS=1	GT	0/1
chr1	66267212	OAR1_70817947.1	G	A	.	.	NS=1	GT	0/1
chr1	66312038	s67240.1	G	A	.	.	NS=1	GT	0/1
chr1	66327417	OAR1_70886689.1	G	A	.	.	NS=1	GT	0/1
chr1	66410770	s16707.1	A	G	.	.	NS=1	GT	0/1
chr1	66459482	OAR1_71047743.1	C	A	.	.	NS=1	GT	0/1
chr1	66489472	OAR1_71076363.1	G	A	.	.	NS=1	GT	0/1
chr1	66523701	OAR1_71110534.1	A	G	.	.	NS=1	GT	0/1
chr1	66592000	OAR1_71172419.1	A	C	.	.	NS=1	GT	0/1
chr1	66643167	OAR1_71221992.1	T	C	.	.	NS=1	GT	0/1
chr1	66676657	OAR1_71254279.1	G	A	.	.	NS=1	GT	0/1
chr1	66736830	OAR1_71317238.1	C	T	.	.	NS=1	GT	0/1
chr1	66787044	OAR1_71367342.1	A	G	.	.	NS=1	GT	0/1
chr1	66819497	s09319.1	T	C	.	.	NS=1	GT	0/1
chr1	66872738	OAR1_71455337.1	G	A	.	.	NS=1	GT	0/1
chr1	66885933	s34646.1	G	A	.	.	NS=1	GT	0/1
chr1	66892920	OAR1_71477114.1	G	A	.	.	NS=1	GT	0/1
chr1	66940400	OAR1_71521083.1	A	G	.	.	NS=1	GT	0/1
chr1	66993139	OAR1_71579102.1	G	A	.	.	NS=1	GT	0/1
chr1	67018785	OAR1_71610348.1	G	A	.	.	NS=1	GT	0/1
chr1	67062156	s43910.1	C	T	.	.	NS=1	GT	0/1
chr1	67105217	s15529.1	C	T	.	.	NS=1	GT	0/1
chr1	67114515	s28113.1	T	C	.	.	NS=1	GT	0/1
chr1	67139828	s13797.1	G	T	.	.	NS=1	GT	0/1
chr1	67216137	OAR1_71742338.1	G	A	.	.	NS=1	GT	0/1
chr1	67259774	OAR1_71789985.1	G	A	.	.	NS=1	GT	0/1
chr1	67303097	OAR1_71835815.1	G	T	.	.	NS=1	GT	0/1
chr1	67383907	OAR1_71916438.1	C	T	.	.	NS=1	GT	0/1
chr1	67431170	OAR1_71967991.1	G	T	.	.	NS=1	GT	0/1
chr1	67456447	OAR1_71993896_X.1	G	A	.	.	NS=1	GT	0/1
chr1	67499306	OAR1_72035677.1	A	G	.	.	NS=1	GT	0/1
chr1	67563681	OAR1_72099868.1	A	G	.	.	NS=1	GT	0/1
chr1	67611620	OAR1_72149006.1	A	G	.	.	NS=1	GT	0/1
chr1	67716142	s60015.1	T	C	.	.	NS=1	GT	0/1
chr1	67729246	OAR1_72272469.1	T	C	.	.	NS=1	GT	0/1
chr1	67778014	OAR1_72324649.1	G	A	.	.	NS=1	GT	0/1
chr1	67833761	OAR1_72364642.1	A	G	.	.	NS=1	GT	0/1
chr1	67889219	s45498.1	A	C	.	.	NS=1	GT	0/1
chr1	67946009	OAR1_72471224.1	C	A	.	.	NS=1	GT	0/1
chr1	67978136	OAR1_72502432_X.1	T	C	.	.	NS=1	GT	0/1
chr1	68019190	OAR1_72537233.1	G	A	.	.	NS=1	GT	0/1
chr1	68061632	s48830.1	G	A	.	.	NS=1	GT	0/1
chr1	68101447	OAR1_72618599_X.1	A	G	.	.	NS=1	GT	0/1
chr1	68118567	OAR1_72635280.1	A	G	.	.	NS=1	GT	0/1
chr1	68143857	OAR1_72661541.1	C	T	.	.	NS=1	GT	0/1
chr1	68190751	s19841.1	A	G	.	.	NS=1	GT	0/1
chr1	68199001	s66349.1	A	G	.	.	NS=1	GT	0/1
chr1	68250822	OAR1_72776475.1	C	A	.	.	NS=1	GT	0/1
chr1	68284272	OAR1_72809819.1	G	A	.	.	NS=1	GT	0/1
chr1	68333165	s53787.1	C	T	.	.	NS=1	GT	0/1
chr1	68457284	OAR1_72984979.1	C	T	.	.	NS=1	GT	0/1
chr1	68499533	OAR1_73027197.1	G	A	.	.	NS=1	GT	0/1
chr1	68548146	OAR1_73079598.1	G	T	.	.	NS=1	GT	0/1
chr1	68607496	OAR1_73136920.1	C	A	.	.	NS=1	GT	0/1
chr1	68619837	OAR1_73149868.1	G	A	.	.	NS=1	GT	0/1
chr1	68632937	OAR1_73166924.1	T	C	.	.	NS=1	GT	0/1
chr1	68698362	OAR1_73228884.1	T	A	.	.	NS=1	GT	0/1
chr1	68752161	OAR1_73281352.1	G	A	.	.	NS=1	GT	0/1
chr1	68776603	OAR1_73306625.1	G	A	.	.	NS=1	GT	0/1
chr1	68846100	OAR1_73366547.1	A	G	.	.	NS=1	GT	0/1
chr1	68906133	OAR1_73487891.1	G	A	.	.	NS=1	GT	0/1
chr1	68996791	OAR1_73583793.1	C	T	.	.	NS=1	GT	0/1
chr1	69004560	OAR1_73591836.1	C	T	.	.	NS=1	GT	0/1
chr1	69011516	OAR1_73599185.1	T	C	.	.	NS=1	GT	0/1
chr1	69084171	OAR1_73673800.1	G	T	.	.	NS=1	GT	0/1
chr1	69150214	OAR1_73739699.1	C	T	.	.	NS=1	GT	0/1
chr1	69193825	OAR1_73783528.1	G	A	.	.	NS=1	GT	0/1
chr1	69204205	OAR1_73804032.1	T	C	.	.	NS=1	GT	0/1
chr1	69280847	OAR1_73900697.1	C	T	.	.	NS=1	GT	0/1
chr1	69327178	OAR1_73950077.1	C	T	.	.	NS=1	GT	0/1
chr1	69391174	OAR1_74015424.1	A	G	.	.	NS=1	GT	0/1
chr1	69437793	OAR5_86452533.1	T	G	.	.	NS=1	GT	0/1
chr1	69473267	OAR1_74065628.1	G	A	.	.	NS=1	GT	0/1
chr1	69559494	OAR1_74168866.1	C	T	.	.	NS=1	GT	0/1
chr1	69612097	OAR1_74222611.1	T	C	.	.	NS=1	GT	0/1
chr1	69657697	OAR1_74269595.1	T	G	.	.	NS=1	GT	0/1
chr1	69741133	DU351298_316.1	A	C	.	.	NS=1	GT	0/1
chr1	69793512	OAR1_74412073.1	A	G	.	.	NS=1	GT	0/1
chr1	69799470	OAR1_74421103.1	T	A	.	.	NS=1	GT	0/1
chr1	69864334	OAR1_74486548.1	T	C	.	.	NS=1	GT	0/1
chr1	69916433	OAR1_74545077.1	G	A	.	.	NS=1	GT	0/1
chr1	69981980	s19318.1	A	G	.	.	NS=1	GT	0/1
chr1	69989039	s56610.1	C	A	.	.	NS=1	GT	0/1
chr1	69995240	OAR1_74623022.1	T	C	.	.	NS=1	GT	0/1
chr1	70013511	s05498.1	C	A	.	.	NS=1	GT	0/1
chr1	70044230	s72471.1	C	G	.	.	NS=1	GT	0/1
chr1	70100975	s03807.1	T	G	.	.	NS=1	GT	0/1
chr1	70142145	s62725.1	C	T	.	.	NS=1	GT	0/1
chr1	70190365	s52589.1	T	C	.	.	NS=1	GT	0/1
chr1	70246598	OAR1_75006164.1	A	G	.	.	NS=1	GT	0/1
chr1	70280560	OAR1_75041734.1	G	A	.	.	NS=1	GT	0/1
chr1	70324117	s36857.1	C	T	.	.	NS=1	GT	0/1
chr1	70334455	s45673.1	C	T	.	.	NS=1	GT	0/1
chr1	70356171	OAR1_75114897.1	C	A	.	.	NS=1	GT	0/1
chr1	70412462	OAR1_75169851.1	T	C	.	.	NS=1	GT	0/1
chr1	70431200	s33679.1	A	G	.	.	NS=1	GT	0/1
chr1	70435140	s18898.1	C	T	.	.	NS=1	GT	0/1
chr1	70480554	s53104.1	T	G	.	.	NS=1	GT	0/1
chr1	70518848	OAR1_75348360.1	C	T	.	.	NS=1	GT	0/1
chr1	70569291	OAR1_75402268.1	T	C	.	.	NS=1	GT	0/1
chr1	70617497	OAR1_75451234.1	C	T	.	.	NS=1	GT	0/1
chr1	70631985	OAR1_75469432.1	G	T	.	.	NS=1	GT	0/1
chr1	70672331	OAR1_75509335.1	T	G	.	.	NS=1	GT	0/1
chr1	70731891	OAR1_75586198.1	A	G	.	.	NS=1	GT	0/1
chr1	70755770	OAR1_75610165.1	T	C	.	.	NS=1	GT	0/1
chr1	70792653	OAR1_75653189.1	A	G	.	.	NS=1	GT	0/1
chr1	70855490	OAR1_75790685.1	G	A	.	.	NS=1	GT	0/1
chr1	70912898	s01041.1	G	A	.	.	NS=1	GT	0/1
chr1	70933572	s11889.1	C	T	.	.	NS=1	GT	0/1
chr1	70964700	s32569.1	C	T	.	.	NS=1	GT	0/1
chr1	70973689	s39409.1	A	G	.	.	NS=1	GT	0/1
chr1	71057388	s12060.1	C	T	.	.	NS=1	GT	0/1
chr1	71117363	s74667.1	T	C	.	.	NS=1	GT	0/1
chr1	71166529	OAR1_76085236.1	A	G	.	.	NS=1	GT	0/1
chr1	71181766	s48049.1	A	G	.	.	NS=1	GT	0/1
chr1	71190350	OAR1_76111336.1	G	A	.	.	NS=1	GT	0/1
chr1	71236376	OAR1_76172248.1	T	G	.	.	NS=1	GT	0/1
chr1	71290013	s33210.1	T	G	.	.	NS=1	GT	0/1
chr1	71354857	OAR1_76290283.1	C	T	.	.	NS=1	GT	0/1
chr1	71366139	s09749.1	T	C	.	.	NS=1	GT	0/1
chr1	71447272	OAR1_76382311.1	C	T	.	.	NS=1	GT	0/1
chr1	71477783	OAR1_76413990.1	C	T	.	.	NS=1	GT	0/1
chr1	71535484	OAR1_76463728.1	T	C	.	.	NS=1	GT	0/1
chr1	71570769	s18906.1	A	G	.	.	NS=1	GT	0/1
chr1	71578681	OAR1_76509296.1	T	G	.	.	NS=1	GT	0/1
chr1	71650763	OAR1_76588267.1	G	A	.	.	NS=1	GT	0/1
chr1	71693666	s52630.1	G	T	.	.	NS=1	GT	0/1
chr1	71754163	OAR1_76692603.1	C	T	.	.	NS=1	GT	0/1
chr1	71774014	OAR1_76705673.1	T	C	.	.	NS=1	GT	0/1
chr1	71843629	OAR1_76777710.1	A	G	.	.	NS=1	GT	0/1
chr1	71869036	OAR1_76803512.1	C	T	.	.	NS=1	GT	0/1
chr1	71927302	OAR1_76896728.1	C	T	.	.	NS=1	GT	0/1
chr1	71970611	OAR1_76933661.1	C	T	.	.	NS=1	GT	0/1
chr1	72040528	OAR1_77014835.1	C	T	.	.	NS=1	GT	0/1
chr1	72058845	OAR1_77026349.1	G	A	.	.	NS=1	GT	0/1
chr1	72079374	OAR1_77069506.1	T	C	.	.	NS=1	GT	0/1
chr1	72131633	OAR1_77116140.1	A	C	.	.	NS=1	GT	0/1
chr1	72165449	OAR1_77147307.1	C	T	.	.	NS=1	GT	0/1
chr1	72209819	OAR1_77194102.1	G	A	.	.	NS=1	GT	0/1
chr1	72291726	s25340.1	T	C	.	.	NS=1	GT	0/1
chr1	72312738	OAR1_77317272.1	A	C	.	.	NS=1	GT	0/1
chr1	72343138	OAR1_77400641.1	C	T	.	.	NS=1	GT	0/1
chr1	72378271	OAR1_77436037.1	C	T	.	.	NS=1	GT	0/1
chr1	72399188	OAR1_77457032.1	C	T	.	.	NS=1	GT	0/1
chr1	72419560	OAR1_77478775.1	G	A	.	.	NS=1	GT	0/1
chr1	72478142	OAR1_77541835.1	T	C	.	.	NS=1	GT	0/1
chr1	72510225	OAR1_77585310.1	C	T	.	.	NS=1	GT	0/1
chr1	72536561	OAR1_77610483.1	C	T	.	.	NS=1	GT	0/1
chr1	72545093	OAR1_77619553.1	G	A	.	.	NS=1	GT	0/1
chr1	72610210	OAR1_77683446.1	G	A	.	.	NS=1	GT	0/1
chr1	72616420	s51599.1	A	G	.	.	NS=1	GT	0/1
chr1	72643799	OAR1_77720985.1	T	C	.	.	NS=1	GT	0/1
chr1	72679557	OAR1_77772595.1	C	T	.	.	NS=1	GT	0/1
chr1	72735114	s29884.1	G	A	.	.	NS=1	GT	0/1
chr1	72747283	OAR1_77802209.1	A	G	.	.	NS=1	GT	0/1
chr1	72767410	OAR1_77898392.1	C	T	.	.	NS=1	GT	0/1
chr1	72872132	OAR1_78003800.1	G	A	.	.	NS=1	GT	0/1
chr1	72936525	OAR1_78062139.1	T	C	.	.	NS=1	GT	0/1
chr1	72974534	OAR1_78100124.1	T	G	.	.	NS=1	GT	0/1
chr1	73058889	OAR1_78179789.1	G	A	.	.	NS=1	GT	0/1
chr1	73120241	OAR1_78240670.1	C	T	.	.	NS=1	GT	0/1
chr1	73161542	OAR1_78275547.1	T	C	.	.	NS=1	GT	0/1
chr1	73168961	OAR1_78284069.1	G	A	.	.	NS=1	GT	0/1
chr1	73223929	OAR1_78344284.1	T	G	.	.	NS=1	GT	0/1
chr1	73326851	OAR1_78460269.1	C	T	.	.	NS=1	GT	0/1
chr1	73381470	OAR1_78515232.1	C	A	.	.	NS=1	GT	0/1
chr1	73510006	s68272.1	C	A	.	.	NS=1	GT	0/1
chr1	73578078	OAR1_78710993.1	T	C	.	.	NS=1	GT	0/1
chr1	73625083	OAR1_78756638.1	A	C	.	.	NS=1	GT	0/1
chr1	73661601	OAR1_78793387_X.1	G	A	.	.	NS=1	GT	0/1
chr1	73688296	OAR1_78821366.1	C	T	.	.	NS=1	GT	0/1
chr1	73737661	OAR1_78868061.1	A	G	.	.	NS=1	GT	0/1
chr1	73770555	OAR1_78899290.1	G	A	.	.	NS=1	GT	0/1
chr1	73832050	OAR1_78960505_X.1	C	T	.	.	NS=1	GT	0/1
chr1	73852424	OAR1_78979258.1	T	C	.	.	NS=1	GT	0/1
chr1	73905075	OAR1_79030618.1	C	G	.	.	NS=1	GT	0/1
chr1	73928927	OAR1_79060603.1	A	C	.	.	NS=1	GT	0/1
chr1	73950758	OAR1_79142933.1	C	T	.	.	NS=1	GT	0/1
chr1	74004005	OAR1_79209789.1	G	A	.	.	NS=1	GT	0/1
chr1	74048985	OAR1_79249196.1	A	G	.	.	NS=1	GT	0/1
chr1	74086729	OAR1_79290834.1	C	A	.	.	NS=1	GT	0/1
chr1	74196516	OAR1_79404769.1	T	G	.	.	NS=1	GT	0/1
chr1	74239114	OAR1_79446392.1	G	A	.	.	NS=1	GT	0/1
chr1	74286134	OAR1_79491223.1	C	A	.	.	NS=1	GT	0/1
chr1	74316221	OAR1_79518018.1	G	T	.	.	NS=1	GT	0/1
chr1	74358135	OAR1_79558061.1	G	T	.	.	NS=1	GT	0/1
chr1	74386588	OAR1_79590680.1	G	T	.	.	NS=1	GT	0/1
chr1	74416132	OAR1_79619162.1	A	G	.	.	NS=1	GT	0/1
chr1	74452679	OAR1_79655006_X.1	C	T	.	.	NS=1	GT	0/1
chr1	74482904	OAR1_79688436.1	C	T	.	.	NS=1	GT	0/1
chr1	74542343	OAR1_79775846.1	A	G	.	.	NS=1	GT	0/1
chr1	74586289	OAR1_79819261.1	T	C	.	.	NS=1	GT	0/1
chr1	74677114	OAR1_79908508.1	C	T	.	.	NS=1	GT	0/1
chr1	74711142	s12028.1	A	G	.	.	NS=1	GT	0/1
chr1	74749423	OAR1_79980577.1	A	G	.	.	NS=1	GT	0/1
chr1	74807121	OAR1_80034351.1	G	T	.	.	NS=1	GT	0/1
chr1	74838197	OAR1_80065806.1	T	C	.	.	NS=1	GT	0/1
chr1	74891045	s55899.1	T	G	.	.	NS=1	GT	0/1
chr1	74912012	OAR1_80140712.1	C	T	.	.	NS=1	GT	0/1
chr1	74956724	OAR1_80169683.1	A	G	.	.	NS=1	GT	0/1
chr1	75012204	s42905.1	A	G	.	.	NS=1	GT	0/1
chr1	75070015	OAR1_80279268.1	A	G	.	.	NS=1	GT	0/1
chr1	75126173	OAR1_80338579.1	G	A	.	.	NS=1	GT	0/1
chr1	75153452	OAR1_80368366.1	C	A	.	.	NS=1	GT	0/1
chr1	75192173	OAR1_80408527.1	G	T	.	.	NS=1	GT	0/1
chr1	75206630	OAR1_80423494.1	A	G	.	.	NS=1	GT	0/1
chr1	75262964	OAR1_80470262.1	A	G	.	.	NS=1	GT	0/1
chr1	75281943	OAR1_80490167.1	G	T	.	.	NS=1	GT	0/1
chr1	75297852	OAR1_80505885.1	A	G	.	.	NS=1	GT	0/1
chr1	75341506	OAR1_80547642.1	C	A	.	.	NS=1	GT	0/1
chr1	75397890	OAR1_80601652.1	A	G	.	.	NS=1	GT	0/1
chr1	75461619	s66736.1	G	A	.	.	NS=1	GT	0/1
chr1	75514366	s43480.1	G	A	.	.	NS=1	GT	0/1
chr1	75561359	OAR1_80756487.1	C	A	.	.	NS=1	GT	0/1
chr1	75595951	s74470.1	C	T	.	.	NS=1	GT	0/1
chr1	75639963	OAR1_80836598.1	C	T	.	.	NS=1	GT	0/1
chr1	75696998	OAR1_80897560.1	C	T	.	.	NS=1	GT	0/1
chr1	75741027	OAR1_80941940.1	G	A	.	.	NS=1	GT	0/1
chr1	75777697	OAR1_80975486.1	G	A	.	.	NS=1	GT	0/1
chr1	75867923	OAR1_81064178.1	C	A	.	.	NS=1	GT	0/1
chr1	75937545	OAR1_81125140.1	G	A	.	.	NS=1	GT	0/1
chr1	75981581	OAR1_81160492.1	C	T	.	.	NS=1	GT	0/1
chr1	76041981	s43247.1	G	A	.	.	NS=1	GT	0/1
chr1	76108351	OAR1_81288184.1	G	A	.	.	NS=1	GT	0/1
chr1	76132926	OAR1_81314728.1	T	G	.	.	NS=1	GT	0/1
chr1	76184718	OAR1_81369376.1	A	G	.	.	NS=1	GT	0/1
chr1	76197141	s43262.1	A	G	.	.	NS=1	GT	0/1
chr1	76240639	OAR1_81421530.1	T	C	.	.	NS=1	GT	0/1
chr1	76272189	OAR1_81453876.1	T	C	.	.	NS=1	GT	0/1
chr1	76328774	OAR1_81508823.1	G	A	.	.	NS=1	GT	0/1
chr1	76344893	OAR1_81524696.1	C	T	.	.	NS=1	GT	0/1
chr1	76354339	OAR1_81533009.1	G	A	.	.	NS=1	GT	0/1
chr1	76441533	OAR1_81623863.1	A	G	.	.	NS=1	GT	0/1
chr1	76481339	OAR1_81673930.1	A	G	.	.	NS=1	GT	0/1
chr1	76487437	OAR1_81679574.1	G	T	.	.	NS=1	GT	0/1
chr1	76506342	OAR1_81699780.1	T	A	.	.	NS=1	GT	0/1
chr1	76560800	OAR1_81755877.1	G	A	.	.	NS=1	GT	0/1
chr1	76584668	OAR1_81781229.1	G	A	.	.	NS=1	GT	0/1
chr1	76607610	OAR1_81833793.1	A	C	.	.	NS=1	GT	0/1
chr1	76642422	OAR1_81868201.1	G	A	.	.	NS=1	GT	0/1
chr1	76661852	OAR1_81888444.1	C	A	.	.	NS=1	GT	0/1
chr1	76772898	OAR1_82011046.1	A	G	.	.	NS=1	GT	0/1
chr1	76783276	OAR1_82021326.1	G	A	.	.	NS=1	GT	0/1
chr1	76789549	OAR1_82027070.1	C	T	.	.	NS=1	GT	0/1
chr1	76851929	OAR1_82098426.1	T	G	.	.	NS=1	GT	0/1
chr1	76890451	s45218.1	G	A	.	.	NS=1	GT	0/1
chr1	76942179	OAR1_82189789.1	C	T	.	.	NS=1	GT	0/1
chr1	76974896	s06076.1	T	C	.	.	NS=1	GT	0/1
chr1	77002102	OAR1_82258809.1	A	G	.	.	NS=1	GT	0/1
chr1	77058688	OAR1_82314549.1	C	T	.	.	NS=1	GT	0/1
chr1	77119540	s66850.1	T	C	.	.	NS=1	GT	0/1
chr1	77144038	s47439.1	C	T	.	.	NS=1	GT	0/1
chr1	77159199	OAR1_82408795.1	T	C	.	.	NS=1	GT	0/1
chr1	77288926	OAR1_82549525.1	G	A	.	.	NS=1	GT	0/1
chr1	77305957	OAR1_82564043.1	C	T	.	.	NS=1	GT	0/1
chr1	77366538	OAR1_82626126.1	T	C	.	.	NS=1	GT	0/1
chr1	77373450	OAR1_82633593.1	T	G	.	.	NS=1	GT	0/1
chr1	77434263	OAR1_82696488.1	C	T	.	.	NS=1	GT	0/1
chr1	77466451	OAR1_82726417.1	T	C	.	.	NS=1	GT	0/1
chr1	77493694	OAR1_82753969.1	A	G	.	.	NS=1	GT	0/1
chr1	77524676	OAR1_82785441.1	T	C	.	.	NS=1	GT	0/1
chr1	77578198	OAR1_82837656.1	T	G	.	.	NS=1	GT	0/1
chr1	77624196	OAR1_82882381.1	A	G	.	.	NS=1	GT	0/1
chr1	77674263	s71563.1	G	A	.	.	NS=1	GT	0/1
chr1	77723842	s51517.1	A	G	.	.	NS=1	GT	0/1
chr1	77761384	OAR1_83030838.1	C	T	.	.	NS=1	GT	0/1
chr1	77794629	OAR1_83062340.1	C	A	.	.	NS=1	GT	0/1
chr1	77832426	OAR1_83099190.1	C	T	.	.	NS=1	GT	0/1
chr1	77865875	OAR1_83132511.1	G	A	.	.	NS=1	GT	0/1
chr1	77901680	s60109.1	T	C	.	.	NS=1	GT	0/1
chr1	77933921	s37014.1	T	C	.	.	NS=1	GT	0/1
chr1	77946622	OAR1_83216080.1	C	T	.	.	NS=1	GT	0/1
chr1	78033046	OAR1_83351599_X.1	A	G	.	.	NS=1	GT	0/1
chr1	78070388	OAR1_83397472.1	T	C	.	.	NS=1	GT	0/1
chr1	78138102	OAR1_83459803.1	A	G	.	.	NS=1	GT	0/1
chr1	78176803	OAR1_83502811.1	G	T	.	.	NS=1	GT	0/1
chr1	78249058	OAR1_83548701.1	G	A	.	.	NS=1	GT	0/1
chr1	78272945	s28800.1	G	A	.	.	NS=1	GT	0/1
chr1	78299588	OAR1_83602846.1	G	A	.	.	NS=1	GT	0/1
chr1	78353554	OAR1_83667583.1	C	T	.	.	NS=1	GT	0/1
chr1	78369193	OAR1_83683955.1	A	G	.	.	NS=1	GT	0/1
chr1	78427125	OAR1_83737754.1	A	G	.	.	NS=1	GT	0/1
chr1	78442559	OAR1_83751793.1	G	A	.	.	NS=1	GT	0/1
chr1	78508259	OAR1_83812447.1	G	A	.	.	NS=1	GT	0/1
chr1	78568831	OAR1_83872175.1	A	G	.	.	NS=1	GT	0/1
chr1	78575361	OAR1_83878522.1	C	T	.	.	NS=1	GT	0/1
chr1	78645413	OAR1_83939299.1	T	C	.	.	NS=1	GT	0/1
chr1	78674493	OAR1_83979617.1	C	T	.	.	NS=1	GT	0/1
chr1	78731819	OAR1_84034525.1	G	A	.	.	NS=1	GT	0/1
chr1	78751964	OAR1_84053375.1	T	C	.	.	NS=1	GT	0/1
chr1	78793657	OAR1_84093727.1	T	G	.	.	NS=1	GT	0/1
chr1	78840775	OAR1_84141424.1	T	G	.	.	NS=1	GT	0/1
chr1	78890570	OAR1_84193337.1	G	A	.	.	NS=1	GT	0/1
chr1	78915501	OAR1_84220386.1	G	A	.	.	NS=1	GT	0/1
chr1	78980082	OAR1_84266308.1	A	G	.	.	NS=1	GT	0/1
chr1	79000555	OAR1_84288805.1	C	T	.	.	NS=1	GT	0/1
chr1	79028365	OAR1_84322183.1	G	A	.	.	NS=1	GT	0/1
chr1	79081549	OAR1_84380895.1	A	C	.	.	NS=1	GT	0/1
chr1	79128921	OAR1_84429477.1	G	A	.	.	NS=1	GT	0/1
chr1	79145610	s72345.1	A	G	.	.	NS=1	GT	0/1
chr1	79154867	OAR1_84455650.1	T	G	.	.	NS=1	GT	0/1
chr1	79165670	OAR1_84466659.1	A	G	.	.	NS=1	GT	0/1
chr1	79236253	OAR1_84537230.1	A	G	.	.	NS=1	GT	0/1
chr1	79242848	OAR1_84543547.1	T	C	.	.	NS=1	GT	0/1
chr1	79314963	s65352.1	C	T	.	.	NS=1	GT	0/1
chr1	79349702	OAR1_84653316.1	G	A	.	.	NS=1	GT	0/1
chr1	79379319	OAR1_84684776.1	C	T	.	.	NS=1	GT	0/1
chr1	79406401	OAR1_84711156.1	G	T	.	.	NS=1	GT	0/1
chr1	79438294	OAR1_84737888.1	G	T	.	.	NS=1	GT	0/1
chr1	79500382	OAR1_84802337.1	C	T	.	.	NS=1	GT	0/1
chr1	79539160	OAR1_84838720.1	C	T	.	.	NS=1	GT	0/1
chr1	79569865	OAR1_84872548.1	A	G	.	.	NS=1	GT	0/1
chr1	79748706	OAR1_85050388.1	G	A	.	.	NS=1	GT	0/1
chr1	79805119	OAR1_85127852_X.1	T	C	.	.	NS=1	GT	0/1
chr1	79889909	OAR1_85202342.1	T	G	.	.	NS=1	GT	0/1
chr1	79925350	OAR1_85227163.1	A	G	.	.	NS=1	GT	0/1
chr1	79964281	OAR1_85261298.1	G	C	.	.	NS=1	GT	0/1
chr1	80131555	OAR1_85439978.1	G	A	.	.	NS=1	GT	0/1
chr1	80158896	OAR1_85468174.1	A	G	.	.	NS=1	GT	0/1
chr1	80172324	OAR1_85487979.1	C	T	.	.	NS=1	GT	0/1
chr1	80215619	OAR1_85530225.1	T	C	.	.	NS=1	GT	0/1
chr1	80242341	OAR1_85553958.1	G	A	.	.	NS=1	GT	0/1
chr1	80284491	OAR1_85599941.1	A	G	.	.	NS=1	GT	0/1
chr1	80333863	OAR1_85644099.1	C	A	.	.	NS=1	GT	0/1
chr1	80341429	OAR1_85650609.1	T	C	.	.	NS=1	GT	0/1
chr1	80435976	s23429.1	T	C	.	.	NS=1	GT	0/1
chr1	80455249	OAR1_85746811.1	G	T	.	.	NS=1	GT	0/1
chr1	80462880	OAR1_85757153_X.1	C	T	.	.	NS=1	GT	0/1
chr1	80619620	OAR1_85892696.1	C	T	.	.	NS=1	GT	0/1
chr1	80630686	s63495.1	G	T	.	.	NS=1	GT	0/1
chr1	80650928	OAR1_85928070.1	T	C	.	.	NS=1	GT	0/1
chr1	80705932	OAR1_85975832.1	A	G	.	.	NS=1	GT	0/1
chr1	80723243	OAR1_86003731.1	C	T	.	.	NS=1	GT	0/1
chr1	80801999	OAR1_86080692.1	T	G	.	.	NS=1	GT	0/1
chr1	80844133	OAR1_86132613.1	G	A	.	.	NS=1	GT	0/1
chr1	80963823	OAR1_86260495.1	T	C	.	.	NS=1	GT	0/1
chr1	80998054	OAR1_86293324.1	T	C	.	.	NS=1	GT	0/1
chr1	81010755	OAR1_86305975.1	A	G	.	.	NS=1	GT	0/1
chr1	81089531	OAR1_86394329.1	T	C	.	.	NS=1	GT	0/1
chr1	81106920	OAR1_86417977.1	G	A	.	.	NS=1	GT	0/1
chr1	81119936	OAR1_86433231.1	C	T	.	.	NS=1	GT	0/1
chr1	81220840	OAR1_86531590.1	G	T	.	.	NS=1	GT	0/1
chr1	81272998	OAR1_86586818.1	A	G	.	.	NS=1	GT	0/1
chr1	81327180	s58277.1	G	A	.	.	NS=1	GT	0/1
chr1	81369515	OAR1_86682211.1	T	C	.	.	NS=1	GT	0/1
chr1	81402726	OAR1_86712802.1	G	A	.	.	NS=1	GT	0/1
chr1	81421911	OAR1_86737634.1	C	A	.	.	NS=1	GT	0/1
chr1	81462011	OAR1_86776868.1	A	G	.	.	NS=1	GT	0/1
chr1	81505102	OAR1_86820529.1	C	T	.	.	NS=1	GT	0/1
chr1	81547416	OAR1_86871264.1	C	A	.	.	NS=1	GT	0/1
chr1	81567844	OAR1_86891635.1	C	T	.	.	NS=1	GT	0/1
chr1	81719675	s21838.1	C	T	.	.	NS=1	GT	0/1
chr1	81774934	OAR1_87065372.1	T	C	.	.	NS=1	GT	0/1
chr1	81811365	OAR1_87027423.1	G	A	.	.	NS=1	GT	0/1
chr1	81866465	OAR1_87136648.1	A	T	.	.	NS=1	GT	0/1
chr1	81948808	OAR1_87191294.1	A	G	.	.	NS=1	GT	0/1
chr1	81992877	OAR1_87231220.1	C	T	.	.	NS=1	GT	0/1
chr1	82158533	OAR1_87417839.1	G	A	.	.	NS=1	GT	0/1
chr1	82336824	OAR1_87584863.1	T	C	.	.	NS=1	GT	0/1
chr1	82464627	OAR1_87698282.1	C	T	.	.	NS=1	GT	0/1
chr1	82507018	OAR1_87733530.1	A	G	.	.	NS=1	GT	0/1
chr1	82558593	OAR1_87788428.1	T	C	.	.	NS=1	GT	0/1
chr1	82596554	OAR1_87831489.1	A	G	.	.	NS=1	GT	0/1
chr1	82670212	OAR1_87905281.1	C	T	.	.	NS=1	GT	0/1
chr1	82704829	OAR1_87943078.1	A	G	.	.	NS=1	GT	0/1
chr1	82717853	OAR1_87956205.1	G	A	.	.	NS=1	GT	0/1
chr1	82765953	OAR1_88012922.1	G	T	.	.	NS=1	GT	0/1
chr1	82806808	OAR1_88049636_X.1	G	A	.	.	NS=1	GT	0/1
chr1	82850731	OAR1_88092654.1	T	C	.	.	NS=1	GT	0/1
chr1	82880405	OAR1_88116694.1	G	A	.	.	NS=1	GT	0/1
chr1	82955829	OAR1_88205785.1	T	G	.	.	NS=1	GT	0/1
chr1	82969543	OAR1_88215924.1	A	C	.	.	NS=1	GT	0/1
chr1	83030137	OAR1_88275596.1	T	C	.	.	NS=1	GT	0/1
chr1	83128477	OAR1_88368669.1	T	C	.	.	NS=1	GT	0/1
chr1	83178835	OAR1_88413743.1	T	C	.	.	NS=1	GT	0/1
chr1	83187690	OAR1_88422556.1	T	G	.	.	NS=1	GT	0/1
chr1	83219776	OAR1_88455111.1	C	A	.	.	NS=1	GT	0/1
chr1	83289515	OAR1_88514621.1	G	A	.	.	NS=1	GT	0/1
chr1	83340112	OAR1_88571809.1	G	A	.	.	NS=1	GT	0/1
chr1	83375883	OAR1_88608120.1	A	G	.	.	NS=1	GT	0/1
chr1	83431817	OAR1_88661854.1	C	T	.	.	NS=1	GT	0/1
chr1	83469881	OAR1_88722215.1	T	C	.	.	NS=1	GT	0/1
chr1	83484772	s60124.1	A	G	.	.	NS=1	GT	0/1
chr1	83519640	OAR1_88777345_X.1	G	T	.	.	NS=1	GT	0/1
chr1	83563690	s70094.1	C	T	.	.	NS=1	GT	0/1
chr1	83594732	OAR1_88855318.1	C	T	.	.	NS=1	GT	0/1
chr1	83650202	OAR1_88919807.1	A	G	.	.	NS=1	GT	0/1
chr1	83692731	OAR1_88963094.1	A	G	.	.	NS=1	GT	0/1
chr1	83730074	OAR1_88995347.1	C	T	.	.	NS=1	GT	0/1
chr1	83761564	OAR1_89023780.1	C	T	.	.	NS=1	GT	0/1
chr1	83794520	OAR1_89059507.1	C	T	.	.	NS=1	GT	0/1
chr1	83818945	OAR1_89084239.1	T	C	.	.	NS=1	GT	0/1
chr1	83860686	s75690.1	C	T	.	.	NS=1	GT	0/1
chr1	83961313	s26997.1	G	A	.	.	NS=1	GT	0/1
chr1	83998834	OAR1_89257526.1	G	A	.	.	NS=1	GT	0/1
chr1	84092855	s47649.1	T	C	.	.	NS=1	GT	0/1
chr1	84127512	OAR1_89387151.1	C	T	.	.	NS=1	GT	0/1
chr1	84138766	OAR1_89398393.1	G	A	.	.	NS=1	GT	0/1
chr1	84219368	OAR1_89480816.1	C	A	.	.	NS=1	GT	0/1
chr1	84294814	OAR1_89554727.1	G	A	.	.	NS=1	GT	0/1
chr1	84392176	OAR1_89606616.1	G	A	.	.	NS=1	GT	0/1
chr1	84398275	OAR1_89612976.1	G	A	.	.	NS=1	GT	0/1
chr1	84403907	OAR1_89618577_X.1	G	A	.	.	NS=1	GT	0/1
chr1	84444718	OAR1_89659948.1	T	C	.	.	NS=1	GT	0/1
chr1	84492285	OAR1_89710528.1	C	A	.	.	NS=1	GT	0/1
chr1	84590398	OAR1_89916030.1	G	A	.	.	NS=1	GT	0/1
chr1	84628393	OAR1_89955814.1	T	C	.	.	NS=1	GT	0/1
chr1	84656546	s10894.1	T	C	.	.	NS=1	GT	0/1
chr1	84723562	s72273.1	C	A	.	.	NS=1	GT	0/1
chr1	84751715	OAR1_90071954.1	A	G	.	.	NS=1	GT	0/1
chr1	84811837	OAR1_90128398.1	C	T	.	.	NS=1	GT	0/1
chr1	84871417	s61010.1	G	A	.	.	NS=1	GT	0/1
chr1	84970296	OAR1_90335841.1	C	T	.	.	NS=1	GT	0/1
chr1	85046228	OAR1_90400753.1	G	A	.	.	NS=1	GT	0/1
chr1	85089367	DU332460_334.1	C	G	.	.	NS=1	GT	0/1
chr1	85093711	OAR1_90451032.1	G	A	.	.	NS=1	GT	0/1
chr1	85154340	OAR1_90512133.1	C	T	.	.	NS=1	GT	0/1
chr1	85189599	OAR1_90546299.1	A	C	.	.	NS=1	GT	0/1
chr1	85315701	s16601.1	C	T	.	.	NS=1	GT	0/1
chr1	85352332	s44052.1	A	G	.	.	NS=1	GT	0/1
chr1	85405694	s14340.1	G	A	.	.	NS=1	GT	0/1
chr1	85430810	OAR1_90720314.1	T	C	.	.	NS=1	GT	0/1
chr1	85489916	OAR1_90778867.1	G	A	.	.	NS=1	GT	0/1
chr1	85505828	OAR1_90794892.1	T	C	.	.	NS=1	GT	0/1
chr1	85575532	OAR1_90864156.1	G	A	.	.	NS=1	GT	0/1
chr1	85608555	s70855.1	T	C	.	.	NS=1	GT	0/1
chr1	85628149	s68056.1	G	A	.	.	NS=1	GT	0/1
chr1	85653903	s23680.1	C	A	.	.	NS=1	GT	0/1
chr1	85661101	s70683.1	G	A	.	.	NS=1	GT	0/1
chr1	85720864	s09023.1	C	T	.	.	NS=1	GT	0/1
chr1	85767398	250506CS3900464100001_519.1	C	T	.	.	NS=1	GT	0/1
chr1	85813619	OAR1_91121549.1	T	C	.	.	NS=1	GT	0/1
chr1	85908613	s44815.1	A	G	.	.	NS=1	GT	0/1
chr1	85951129	s29628.1	C	T	.	.	NS=1	GT	0/1
chr1	85983765	OAR1_91294336.1	T	C	.	.	NS=1	GT	0/1
chr1	86015861	OAR1_91326800.1	C	T	.	.	NS=1	GT	0/1
chr1	86082330	OAR1_91392078.1	A	G	.	.	NS=1	GT	0/1
chr1	86094095	s08216.1	T	C	.	.	NS=1	GT	0/1
chr1	86240644	s26230.1	T	G	.	.	NS=1	GT	0/1
chr1	86265405	s65377.1	C	A	.	.	NS=1	GT	0/1
chr1	86292889	OAR1_91590308.1	A	C	.	.	NS=1	GT	0/1
chr1	86350067	OAR1_91646701.1	A	G	.	.	NS=1	GT	0/1
chr1	86361777	OAR1_91659037_X.1	G	A	.	.	NS=1	GT	0/1
chr1	86397159	OAR1_91694076.1	A	C	.	.	NS=1	GT	0/1
chr1	86429939	OAR1_91728055.1	T	C	.	.	NS=1	GT	0/1
chr1	86468358	OAR1_91766257.1	G	A	.	.	NS=1	GT	0/1
chr1	86516534	s44749.1	G	A	.	.	NS=1	GT	0/1
chr1	86560524	s10188.1	C	T	.	.	NS=1	GT	0/1
chr1	86584794	OAR1_91885689.1	C	T	.	.	NS=1	GT	0/1
chr1	86705598	s08146.1	A	C	.	.	NS=1	GT	0/1
chr1	86821768	OAR1_92129819_X.1	G	T	.	.	NS=1	GT	0/1
chr1	86839261	s05043.1	A	G	.	.	NS=1	GT	0/1
chr1	86876495	s29999.1	G	A	.	.	NS=1	GT	0/1
chr1	86961345	s29535.1	A	G	.	.	NS=1	GT	0/1
chr1	86976407	s31573.1	G	A	.	.	NS=1	GT	0/1
chr1	87023604	s11362.1	C	T	.	.	NS=1	GT	0/1
chr1	87036274	s08905.1	A	G	.	.	NS=1	GT	0/1
chr1	87090505	OAR1_92406738.1	G	A	.	.	NS=1	GT	0/1
chr1	87121341	OAR1_92441077.1	G	A	.	.	NS=1	GT	0/1
chr1	87129126	OAR1_92448903.1	T	G	.	.	NS=1	GT	0/1
chr1	87155887	OAR1_92508855.1	A	G	.	.	NS=1	GT	0/1
chr1	87179228	s14865.1	C	A	.	.	NS=1	GT	0/1
chr1	87216343	OAR1_92567044.1	G	A	.	.	NS=1	GT	0/1
chr1	87279858	OAR1_92636315.1	T	G	.	.	NS=1	GT	0/1
chr1	87384757	OAR1_92740601.1	C	T	.	.	NS=1	GT	0/1
chr1	87484166	OAR1_92837533.1	C	A	.	.	NS=1	GT	0/1
chr1	87520385	OAR1_92926552.1	T	C	.	.	NS=1	GT	0/1
chr1	87588518	OAR1_93002791.1	T	C	.	.	NS=1	GT	0/1
chr1	87663846	s66406.1	G	A	.	.	NS=1	GT	0/1
chr1	87709264	OAR1_93124341.1	C	T	.	.	NS=1	GT	0/1
chr1	87753155	OAR1_93166689.1	T	G	.	.	NS=1	GT	0/1
chr1	87791568	OAR1_93219257.1	C	T	.	.	NS=1	GT	0/1
chr1	87826285	s57213.1	C	T	.	.	NS=1	GT	0/1
chr1	87955210	OAR1_93401726.1	G	A	.	.	NS=1	GT	0/1
chr1	87986782	OAR1_93440690.1	A	G	.	.	NS=1	GT	0/1
chr1	88050421	s16434.1	T	C	.	.	NS=1	GT	0/1
chr1	88132568	OAR1_93589808.1	C	A	.	.	NS=1	GT	0/1
chr1	88167112	OAR1_93645852.1	A	G	.	.	NS=1	GT	0/1
chr1	88177674	OAR1_93655488.1	A	G	.	.	NS=1	GT	0/1
chr1	88186660	OAR1_93664787.1	A	G	.	.	NS=1	GT	0/1
chr1	88287498	s66549.1	C	T	.	.	NS=1	GT	0/1
chr1	88337592	s51414.1	T	C	.	.	NS=1	GT	0/1
chr1	88366446	s30877.1	T	C	.	.	NS=1	GT	0/1
chr1	88406801	s42007.1	A	C	.	.	NS=1	GT	0/1
chr1	88453996	s13298.1	A	G	.	.	NS=1	GT	0/1
chr1	88483339	s13764.1	G	T	.	.	NS=1	GT	0/1
chr1	88490420	s28271.1	C	A	.	.	NS=1	GT	0/1
chr1	88536013	s49745.1	C	T	.	.	NS=1	GT	0/1
chr1	88557612	OAR1_94120974.1	C	A	.	.	NS=1	GT	0/1
chr1	88601720	s04227.1	C	A	.	.	NS=1	GT	0/1
chr1	88642706	s63888.1	G	A	.	.	NS=1	GT	0/1
chr1	88671146	OAR1_94235823.1	G	A	.	.	NS=1	GT	0/1
chr1	88723370	OAR1_94289328.1	A	G	.	.	NS=1	GT	0/1
chr1	88759553	OAR1_94322642.1	G	A	.	.	NS=1	GT	0/1
chr1	88803441	s48855.1	G	A	.	.	NS=1	GT	0/1
chr1	88859875	s27831.1	G	T	.	.	NS=1	GT	0/1
chr1	88882684	s46506.1	G	A	.	.	NS=1	GT	0/1
chr1	88891095	s73352.1	A	G	.	.	NS=1	GT	0/1
chr1	88931534	s17789.1	A	G	.	.	NS=1	GT	0/1
chr1	88975436	OAR1_94538676_X.1	T	C	.	.	NS=1	GT	0/1
chr1	89040555	OAR1_94603351.1	A	G	.	.	NS=1	GT	0/1
chr1	89153816	OAR1_94723758.1	A	C	.	.	NS=1	GT	0/1
chr1	89227851	OAR1_94799822_X.1	T	C	.	.	NS=1	GT	0/1
chr1	89286287	OAR1_94860183.1	G	T	.	.	NS=1	GT	0/1
chr1	89307478	OAR1_94880987.1	T	C	.	.	NS=1	GT	0/1
chr1	89419206	OAR1_95047806.1	G	T	.	.	NS=1	GT	0/1
chr1	89509677	OAR1_95138062.1	A	G	.	.	NS=1	GT	0/1
chr1	89517236	OAR1_95144769.1	T	C	.	.	NS=1	GT	0/1
chr1	89555020	OAR1_95180600.1	G	A	.	.	NS=1	GT	0/1
chr1	89592162	OAR1_95218251.1	A	G	.	.	NS=1	GT	0/1
chr1	89631863	OAR1_95260793.1	T	C	.	.	NS=1	GT	0/1
chr1	89681874	s52860.1	C	T	.	.	NS=1	GT	0/1
chr1	89696490	s24558.1	G	A	.	.	NS=1	GT	0/1
chr1	89740243	OAR1_95378272.1	G	A	.	.	NS=1	GT	0/1
chr1	89777123	OAR1_95415929.1	C	T	.	.	NS=1	GT	0/1
chr1	89807587	OAR1_95445249.1	T	C	.	.	NS=1	GT	0/1
chr1	89930085	OAR1_95575297.1	C	T	.	.	NS=1	GT	0/1
chr1	90001077	OAR1_95658466_X.1	G	A	.	.	NS=1	GT	0/1
chr1	90073375	OAR1_95723314.1	G	A	.	.	NS=1	GT	0/1
chr1	90099232	s00815.1	G	A	.	.	NS=1	GT	0/1
chr1	90142887	OAR1_95792179.1	A	C	.	.	NS=1	GT	0/1
chr1	90160936	OAR1_95809076.1	C	T	.	.	NS=1	GT	0/1
chr1	90211328	s31568.1	T	C	.	.	NS=1	GT	0/1
chr1	90257337	OAR1_95907578.1	C	A	.	.	NS=1	GT	0/1
chr1	90358877	OAR1_96010308.1	C	T	.	.	NS=1	GT	0/1
chr1	90407084	OAR1_96072427.1	T	C	.	.	NS=1	GT	0/1
chr1	90491969	OAR1_96148377.1	G	T	.	.	NS=1	GT	0/1
chr1	90535317	s66236.1	T	C	.	.	NS=1	GT	0/1
chr1	90594316	s56191.1	T	C	.	.	NS=1	GT	0/1
chr1	90630943	s35810.1	A	G	.	.	NS=1	GT	0/1
chr1	90657982	OAR1_96325332.1	A	G	.	.	NS=1	GT	0/1
chr1	90705417	s46446.1	A	C	.	.	NS=1	GT	0/1
chr1	90743591	OAR1_96407711.1	G	A	.	.	NS=1	GT	0/1
chr1	90784257	OAR1_96450987.1	A	G	.	.	NS=1	GT	0/1
chr1	90847435	OAR1_96507420.1	C	T	.	.	NS=1	GT	0/1
chr1	90909802	OAR1_96567523.1	T	A	.	.	NS=1	GT	0/1
chr1	90916173	OAR1_96574677.1	C	G	.	.	NS=1	GT	0/1
chr1	91003036	s25804.1	G	A	.	.	NS=1	GT	0/1
chr1	91060091	s46849.1	C	T	.	.	NS=1	GT	0/1
chr1	91102925	s73445.1	G	A	.	.	NS=1	GT	0/1
chr1	91170203	OAR1_96827188.1	A	G	.	.	NS=1	GT	0/1
chr1	91207938	OAR1_96866032.1	T	C	.	.	NS=1	GT	0/1
chr1	91544460	OAR1_97199666.1	C	T	.	.	NS=1	GT	0/1
chr1	91573814	s67307.1	T	C	.	.	NS=1	GT	0/1
chr1	91656502	s04845.1	G	A	.	.	NS=1	GT	0/1
chr1	91720577	OAR1_97368425.1	A	G	.	.	NS=1	GT	0/1
chr1	91765644	OAR1_97420877.1	A	G	.	.	NS=1	GT	0/1
chr1	91794880	OAR1_97455754.1	C	T	.	.	NS=1	GT	0/1
chr1	91850606	s33813.1	G	A	.	.	NS=1	GT	0/1
chr1	91863473	OAR1_97526403.1	G	A	.	.	NS=1	GT	0/1
chr1	91870258	OAR1_97533784.1	C	T	.	.	NS=1	GT	0/1
chr1	91907618	OAR1_97575921.1	T	G	.	.	NS=1	GT	0/1
chr1	91951411	OAR1_97622932.1	A	G	.	.	NS=1	GT	0/1
chr1	91968198	s18708.1	A	G	.	.	NS=1	GT	0/1
chr1	92068054	OAR1_97734885.1	G	A	.	.	NS=1	GT	0/1
chr1	92108779	OAR1_97780707.1	T	C	.	.	NS=1	GT	0/1
chr1	92157812	s68420.1	A	G	.	.	NS=1	GT	0/1
chr1	92199225	OAR1_97871065.1	G	A	.	.	NS=1	GT	0/1
chr1	92226256	s33670.1	G	T	.	.	NS=1	GT	0/1
chr1	92258956	OAR1_97929861.1	A	G	.	.	NS=1	GT	0/1
chr1	92306480	s67398.1	T	C	.	.	NS=1	GT	0/1
chr1	92346134	OAR1_98015213.1	T	C	.	.	NS=1	GT	0/1
chr1	92379263	OAR1_98050550.1	C	T	.	.	NS=1	GT	0/1
chr1	92399048	OAR1_98069576.1	G	A	.	.	NS=1	GT	0/1
chr1	92420657	OAR1_98091788.1	G	C	.	.	NS=1	GT	0/1
chr1	92516153	OAR1_98194808.1	C	T	.	.	NS=1	GT	0/1
chr1	92531392	OAR1_98210681.1	T	C	.	.	NS=1	GT	0/1
chr1	92570801	OAR1_98252911_X.1	T	C	.	.	NS=1	GT	0/1
chr1	92689655	OAR1_98375496.1	A	G	.	.	NS=1	GT	0/1
chr1	92704734	OAR1_98387145.1	A	G	.	.	NS=1	GT	0/1
chr1	92766266	OAR1_98453311.1	G	A	.	.	NS=1	GT	0/1
chr1	92805470	s10849.1	T	C	.	.	NS=1	GT	0/1
chr1	92861378	s71463.1	C	T	.	.	NS=1	GT	0/1
chr1	92929578	s54022.1	G	A	.	.	NS=1	GT	0/1
chr1	92984329	s36197.1	C	T	.	.	NS=1	GT	0/1
chr1	93015294	OAR1_98748279.1	T	C	.	.	NS=1	GT	0/1
chr1	93028256	OAR1_98760723.1	T	A	.	.	NS=1	GT	0/1
chr1	93164296	s20944.1	A	G	.	.	NS=1	GT	0/1
chr1	93191123	OAR1_99010986.1	C	T	.	.	NS=1	GT	0/1
chr1	93238731	OAR1_99059147.1	T	C	.	.	NS=1	GT	0/1
chr1	93325284	OAR1_99155862.1	G	A	.	.	NS=1	GT	0/1
chr1	93367571	OAR1_99192268.1	G	T	.	.	NS=1	GT	0/1
chr1	93395366	OAR1_99220211.1	G	A	.	.	NS=1	GT	0/1
chr1	93453076	s09604.1	C	T	.	.	NS=1	GT	0/1
chr1	93500218	OAR1_99324339.1	A	G	.	.	NS=1	GT	0/1
chr1	93561901	s13622.1	T	G	.	.	NS=1	GT	0/1
chr1	93614853	s21304.1	C	T	.	.	NS=1	GT	0/1
chr1	93638496	s71903.1	C	T	.	.	NS=1	GT	0/1
chr1	93676624	OAR1_99502938.1	A	G	.	.	NS=1	GT	0/1
chr1	93712074	OAR1_99534565.1	A	G	.	.	NS=1	GT	0/1
chr1	93755255	OAR1_99571185.1	A	C	.	.	NS=1	GT	0/1
chr1	93793548	s59919.1	C	T	.	.	NS=1	GT	0/1
chr1	93851367	OAR1_99670410.1	C	T	.	.	NS=1	GT	0/1
chr1	93940341	OAR1_99762260.1	C	A	.	.	NS=1	GT	0/1
chr1	94039355	OAR1_99885488.1	C	T	.	.	NS=1	GT	0/1
chr1	94050486	OAR1_99899727.1	G	A	.	.	NS=1	GT	0/1
chr1	94162391	s47850.1	T	C	.	.	NS=1	GT	0/1
chr1	94206987	s70940.1	T	C	.	.	NS=1	GT	0/1
chr1	94217619	s29576.1	G	A	.	.	NS=1	GT	0/1
chr1	94289129	s29665.1	T	G	.	.	NS=1	GT	0/1
chr1	94310141	s09080.1	C	T	.	.	NS=1	GT	0/1
chr1	94377572	s67278.1	T	C	.	.	NS=1	GT	0/1
chr1	94498911	OAR1_100380276.1	T	C	.	.	NS=1	GT	0/1
chr1	94526647	s27394.1	G	T	.	.	NS=1	GT	0/1
chr1	94550859	OAR1_100440876.1	T	C	.	.	NS=1	GT	0/1
chr1	94573256	OAR1_100462526.1	G	A	.	.	NS=1	GT	0/1
chr1	94645894	s10227.1	T	C	.	.	NS=1	GT	0/1
chr1	94706338	OAR1_100635234.1	A	G	.	.	NS=1	GT	0/1
chr1	94722198	OAR1_100651420.1	G	A	.	.	NS=1	GT	0/1
chr1	94731106	OAR1_100659997.1	A	G	.	.	NS=1	GT	0/1
chr1	94793784	OAR1_100718698.1	T	C	.	.	NS=1	GT	0/1
chr1	94802323	s72240.1	A	G	.	.	NS=1	GT	0/1
chr1	94806594	OAR1_100577509.1	C	A	.	.	NS=1	GT	0/1
chr1	94837526	OAR1_100765315.1	T	C	.	.	NS=1	GT	0/1
chr1	94876627	s71557.1	C	T	.	.	NS=1	GT	0/1
chr1	94940617	OAR1_100874172.1	G	A	.	.	NS=1	GT	0/1
chr1	94973180	OAR1_100902447.1	C	T	.	.	NS=1	GT	0/1
chr1	94993712	OAR1_100921673.1	G	A	.	.	NS=1	GT	0/1
chr1	94999886	OAR1_100932094.1	G	A	.	.	NS=1	GT	0/1
chr1	95153594	OAR1_101357689.1	G	A	.	.	NS=1	GT	0/1
chr1	95172795	OAR1_101371162.1	T	C	.	.	NS=1	GT	0/1
chr1	95233250	s05459.1	C	A	.	.	NS=1	GT	0/1
chr1	95265747	OAR1_101551222.1	T	C	.	.	NS=1	GT	0/1
chr1	95339264	OAR1_101615899_X.1	A	G	.	.	NS=1	GT	0/1
chr1	95369397	OAR1_101648887.1	C	T	.	.	NS=1	GT	0/1
chr1	95398241	OAR1_101678016.1	T	C	.	.	NS=1	GT	0/1
chr1	95455819	s27653.1	C	T	.	.	NS=1	GT	0/1
chr1	95497214	s30347.1	C	T	.	.	NS=1	GT	0/1
chr1	95578747	s75453.1	A	G	.	.	NS=1	GT	0/1
chr1	95617371	OAR1_101890858.1	G	A	.	.	NS=1	GT	0/1
chr1	95629807	OAR1_101903895.1	G	A	.	.	NS=1	GT	0/1
chr1	95740733	OAR1_102019027.1	T	C	.	.	NS=1	GT	0/1
chr1	95758285	OAR1_102034346.1	G	A	.	.	NS=1	GT	0/1
chr1	95792924	OAR1_102071635.1	C	G	.	.	NS=1	GT	0/1
chr1	95846720	OAR1_102129382.1	T	C	.	.	NS=1	GT	0/1
chr1	95879017	DU232924_365.1	G	A	.	.	NS=1	GT	0/1
chr1	95939100	OAR1_102225758.1	C	T	.	.	NS=1	GT	0/1
chr1	95967558	OAR1_102255542.1	A	G	.	.	NS=1	GT	0/1
chr1	96067482	s73440.1	C	T	.	.	NS=1	GT	0/1
chr1	96084447	s54125.1	A	T	.	.	NS=1	GT	0/1
chr1	96168516	OAR1_102453321.1	G	A	.	.	NS=1	GT	0/1
chr1	96216737	s20863.1	T	C	.	.	NS=1	GT	0/1
chr1	96223081	s23589.1	T	G	.	.	NS=1	GT	0/1
chr1	96237435	s68153.1	T	G	.	.	NS=1	GT	0/1
chr1	96329082	OAR1_102657756.1	G	A	.	.	NS=1	GT	0/1
chr1	96341598	OAR1_102571136.1	T	C	.	.	NS=1	GT	0/1
chr1	96346369	OAR1_102720326.1	G	A	.	.	NS=1	GT	0/1
chr1	96402236	OAR1_102765359.1	A	C	.	.	NS=1	GT	0/1
chr1	96412845	OAR1_102798353.1	C	A	.	.	NS=1	GT	0/1
chr1	96426120	s31834.1	G	A	.	.	NS=1	GT	0/1
chr1	96463784	OAR1_102870109.1	G	T	.	.	NS=1	GT	0/1
chr1	96523442	s42405.1	T	C	.	.	NS=1	GT	0/1
chr1	96570975	s30447.1	C	A	.	.	NS=1	GT	0/1
chr1	96650555	OAR1_103051402.1	A	G	.	.	NS=1	GT	0/1
chr1	96782015	OAR1_103183067.1	C	A	.	.	NS=1	GT	0/1
chr1	96798052	OAR1_103199431.1	A	G	.	.	NS=1	GT	0/1
chr1	96806235	DU344050_171.1	G	A	.	.	NS=1	GT	0/1
chr1	96847814	s25125.1	C	T	.	.	NS=1	GT	0/1
chr1	96860276	OAR1_103343127.1	C	T	.	.	NS=1	GT	0/1
chr1	96909929	OAR1_103393742.1	A	G	.	.	NS=1	GT	0/1
chr1	96934926	OAR1_103420822.1	C	T	.	.	NS=1	GT	0/1
chr1	96960192	OAR1_103445194.1	A	G	.	.	NS=1	GT	0/1
chr1	97033682	OAR1_103547224.1	T	C	.	.	NS=1	GT	0/1
chr1	97192711	OAR1_103772253.1	C	T	.	.	NS=1	GT	0/1
chr1	97209577	OAR1_103790218.1	C	G	.	.	NS=1	GT	0/1
chr1	97278922	OAR1_103842407.1	G	A	.	.	NS=1	GT	0/1
chr1	97314205	OAR1_103872786.1	C	T	.	.	NS=1	GT	0/1
chr1	97319465	OAR1_103879560.1	A	G	.	.	NS=1	GT	0/1
chr1	97391920	s42230.1	T	C	.	.	NS=1	GT	0/1
chr1	97472681	s57208.1	A	G	.	.	NS=1	GT	0/1
chr1	97501025	OAR1_104036819.1	A	G	.	.	NS=1	GT	0/1
chr1	97563934	OAR1_104096524.1	G	A	.	.	NS=1	GT	0/1
chr1	97580021	DU271929_382.1	C	A	.	.	NS=1	GT	0/1
chr1	97587262	s12181.1	A	G	.	.	NS=1	GT	0/1
chr1	97627565	s72122.1	A	G	.	.	NS=1	GT	0/1
chr1	97688412	s30100.1	C	T	.	.	NS=1	GT	0/1
chr1	97777084	OAR1_104272909.1	A	G	.	.	NS=1	GT	0/1
chr1	97808486	s53706.1	C	A	.	.	NS=1	GT	0/1
chr1	97853329	s58747.1	G	A	.	.	NS=1	GT	0/1
chr1	97882373	OAR1_104439888.1	C	T	.	.	NS=1	GT	0/1
chr1	97987628	OAR1_104544639.1	T	C	.	.	NS=1	GT	0/1
chr1	98024109	OAR1_104579485.1	A	G	.	.	NS=1	GT	0/1
chr1	98034129	OAR1_104589897.1	C	T	.	.	NS=1	GT	0/1
chr1	98089781	s19579.1	C	T	.	.	NS=1	GT	0/1
chr1	98117138	OAR1_104682161.1	G	T	.	.	NS=1	GT	0/1
chr1	98142631	OAR1_104707561.1	G	A	.	.	NS=1	GT	0/1
chr1	98211805	s47338.1	A	C	.	.	NS=1	GT	0/1
chr1	98252334	s28409.1	A	G	.	.	NS=1	GT	0/1
chr1	98259388	OAR1_104822875.1	C	T	.	.	NS=1	GT	0/1
chr1	98317006	OAR1_104879545.1	C	T	.	.	NS=1	GT	0/1
chr1	98412220	OAR1_105078097.1	G	T	.	.	NS=1	GT	0/1
chr1	98476073	s58109.1	C	T	.	.	NS=1	GT	0/1
chr1	98554933	s58036.1	C	T	.	.	NS=1	GT	0/1
chr1	98698690	OAR1_105916901.1	T	C	.	.	NS=1	GT	0/1
chr1	98756638	s12521.1	C	A	.	.	NS=1	GT	0/1
chr1	98778433	DU427993_302.1	T	C	.	.	NS=1	GT	0/1
chr1	98836848	s31394.1	G	A	.	.	NS=1	GT	0/1
chr1	98870900	OAR1_106147744.1	A	C	.	.	NS=1	GT	0/1
chr1	98931858	s53969.1	C	T	.	.	NS=1	GT	0/1
chr1	98957689	s42060.1	C	A	.	.	NS=1	GT	0/1
chr1	99008247	OAR1_106285844.1	G	A	.	.	NS=1	GT	0/1
chr1	99024896	s48043.1	A	G	.	.	NS=1	GT	0/1
chr1	99077958	OAR1_106359397.1	G	T	.	.	NS=1	GT	0/1
chr1	99103421	OAR1_106383900_X.1	G	T	.	.	NS=1	GT	0/1
chr1	99129941	OAR1_106406464.1	A	G	.	.	NS=1	GT	0/1
chr1	99163058	OAR1_106441886.1	A	G	.	.	NS=1	GT	0/1
chr1	99223381	s55590.1	A	C	.	.	NS=1	GT	0/1
chr1	99283857	DU295978_729.1	T	C	.	.	NS=1	GT	0/1
chr1	99393734	OAR1_106674862.1	G	A	.	.	NS=1	GT	0/1
chr1	99427983	OAR1_106707700.1	G	T	.	.	NS=1	GT	0/1
chr1	99470201	s09516.1	G	A	.	.	NS=1	GT	0/1
chr1	99545758	s13860.1	T	C	.	.	NS=1	GT	0/1
chr1	99602130	OAR1_106884058.1	A	C	.	.	NS=1	GT	0/1
chr1	99613120	OAR1_106895163.1	G	T	.	.	NS=1	GT	0/1
chr1	99667634	OAR1_106946819.1	T	C	.	.	NS=1	GT	0/1
chr1	99687358	OAR1_106967184.1	T	C	.	.	NS=1	GT	0/1
chr1	99799572	OAR1_107103247.1	A	G	.	.	NS=1	GT	0/1
chr1	99832319	OAR1_107139545.1	T	C	.	.	NS=1	GT	0/1
chr1	99931717	OAR1_107239370.1	A	G	.	.	NS=1	GT	0/1
chr1	99972078	OAR1_107287431.1	T	C	.	.	NS=1	GT	0/1
chr1	100001324	s16015.1	A	C	.	.	NS=1	GT	0/1
chr1	100036439	OAR1_107354355.1	C	T	.	.	NS=1	GT	0/1
chr1	100102493	OAR1_107415569.1	A	T	.	.	NS=1	GT	0/1
chr1	100117532	s41776.1	A	G	.	.	NS=1	GT	0/1
chr1	100153143	s39873.1	T	C	.	.	NS=1	GT	0/1
chr1	100185774	OAR1_107504871.1	G	A	.	.	NS=1	GT	0/1
chr1	100193918	OAR1_107512651.1	A	G	.	.	NS=1	GT	0/1
chr1	100255386	OAR1_107574976.1	C	T	.	.	NS=1	GT	0/1
chr1	100269214	OAR1_107588571.1	A	G	.	.	NS=1	GT	0/1
chr1	100318127	OAR1_107634967.1	G	A	.	.	NS=1	GT	0/1
chr1	100350621	OAR1_107666073.1	C	T	.	.	NS=1	GT	0/1
chr1	100408928	s14189.1	G	A	.	.	NS=1	GT	0/1
chr1	100417664	s17259.1	C	T	.	.	NS=1	GT	0/1
chr1	100477080	OAR1_107797839.1	C	A	.	.	NS=1	GT	0/1
chr1	100506920	OAR1_107829996.1	A	G	.	.	NS=1	GT	0/1
chr1	100551565	s71483.1	A	G	.	.	NS=1	GT	0/1
chr1	100644305	s75820.1	T	C	.	.	NS=1	GT	0/1
chr1	100661315	OAR1_107977315.1	C	A	.	.	NS=1	GT	0/1
chr1	100713451	s62343.1	T	G	.	.	NS=1	GT	0/1
chr1	100878750	s38341.1	T	C	.	.	NS=1	GT	0/1
chr1	100981971	OAR1_108378504.1	T	G	.	.	NS=1	GT	0/1
chr1	101057409	s71474.1	C	T	.	.	NS=1	GT	0/1
chr1	101066880	s41461.1	G	A	.	.	NS=1	GT	0/1
chr1	101073923	s00446.1	T	C	.	.	NS=1	GT	0/1
chr1	101083961	s46875.1	G	C	.	.	NS=1	GT	0/1
chr1	101170775	OAR1_108318583.1	T	C	.	.	NS=1	GT	0/1
chr1	101201026	OAR1_108602541.1	C	T	.	.	NS=1	GT	0/1
chr1	101230835	s55110.1	G	A	.	.	NS=1	GT	0/1
chr1	101341869	s09926.1	T	C	.	.	NS=1	GT	0/1
chr1	101355308	OAR1_108764473.1	C	T	.	.	NS=1	GT	0/1
chr1	101365721	OAR1_108774968.1	A	G	.	.	NS=1	GT	0/1
chr1	101431053	OAR1_108852238.1	T	C	.	.	NS=1	GT	0/1
chr1	101480782	OAR1_108911481.1	T	C	.	.	NS=1	GT	0/1
chr1	101522273	s22463.1	C	T	.	.	NS=1	GT	0/1
chr1	101587009	s62883.1	T	C	.	.	NS=1	GT	0/1
chr1	101610077	s08697.1	C	T	.	.	NS=1	GT	0/1
chr1	101631067	OAR1_109053158.1	T	C	.	.	NS=1	GT	0/1
chr1	101679484	DU317751_332.1	T	C	.	.	NS=1	GT	0/1
chr1	101713120	OAR1_109153018.1	A	G	.	.	NS=1	GT	0/1
chr1	101738222	OAR1_109179099.1	A	G	.	.	NS=1	GT	0/1
chr1	101807443	OAR1_109238831.1	A	C	.	.	NS=1	GT	0/1
chr1	101820263	s06116.1	G	A	.	.	NS=1	GT	0/1
chr1	101965756	OAR1_109602753.1	T	G	.	.	NS=1	GT	0/1
chr1	101974915	OAR1_109610813.1	T	C	.	.	NS=1	GT	0/1
chr1	102104656	OAR1_109705647.1	A	G	.	.	NS=1	GT	0/1
chr1	102119857	OAR1_109726063.1	C	A	.	.	NS=1	GT	0/1
chr1	102128665	OAR1_109764382_X.1	C	T	.	.	NS=1	GT	0/1
chr1	102187086	s45635.1	T	C	.	.	NS=1	GT	0/1
chr1	102206246	s56889.1	T	C	.	.	NS=1	GT	0/1
chr1	102231394	OAR1_109879519.1	G	A	.	.	NS=1	GT	0/1
chr1	102276657	OAR1_109929835.1	A	G	.	.	NS=1	GT	0/1
chr1	102295523	s33937.1	G	A	.	.	NS=1	GT	0/1
chr1	102357366	s32360.1	C	T	.	.	NS=1	GT	0/1
chr1	102416682	OAR1_110069126.1	C	A	.	.	NS=1	GT	0/1
chr1	102446435	s30465.1	G	A	.	.	NS=1	GT	0/1
chr1	102503523	OAR1_110170625.1	C	T	.	.	NS=1	GT	0/1
chr1	102566589	s36130.1	C	T	.	.	NS=1	GT	0/1
chr1	102627977	s70081.1	A	C	.	.	NS=1	GT	0/1
chr1	102668217	OAR1_110340048.1	T	C	.	.	NS=1	GT	0/1
chr1	102701689	s63727.1	A	C	.	.	NS=1	GT	0/1
chr1	102726016	OAR1_110429233.1	G	A	.	.	NS=1	GT	0/1
chr1	102750900	s05332.1	G	T	.	.	NS=1	GT	0/1
chr1	102808524	OAR1_110509088.1	G	A	.	.	NS=1	GT	0/1
chr1	102849446	OAR1_110553996.1	T	C	.	.	NS=1	GT	0/1
chr1	102892031	s69624.1	G	A	.	.	NS=1	GT	0/1
chr1	102921077	OAR1_110626692.1	G	A	.	.	NS=1	GT	0/1
chr1	102971821	OAR1_110679887.1	G	A	.	.	NS=1	GT	0/1
chr1	103033811	OAR1_110741899.1	T	C	.	.	NS=1	GT	0/1
chr1	103152324	s75426.1	C	T	.	.	NS=1	GT	0/1
chr1	103218252	s60612.1	C	G	.	.	NS=1	GT	0/1
chr1	103243578	s11516.1	C	T	.	.	NS=1	GT	0/1
chr1	103261698	s37342.1	A	G	.	.	NS=1	GT	0/1
chr1	103285629	OAR1_110989185.1	T	C	.	.	NS=1	GT	0/1
chr1	103330948	OAR1_111034114.1	T	G	.	.	NS=1	GT	0/1
chr1	103379935	s08615.1	C	T	.	.	NS=1	GT	0/1
chr1	103396552	250506CS3900414400001_1178.1	C	T	.	.	NS=1	GT	0/1
chr1	103452513	OAR1_111159099.1	A	G	.	.	NS=1	GT	0/1
chr1	103509463	s54626.1	C	T	.	.	NS=1	GT	0/1
chr1	103566484	s37012.1	G	A	.	.	NS=1	GT	0/1
chr1	103616637	s17035.1	G	A	.	.	NS=1	GT	0/1
chr1	103658234	s74483.1	A	G	.	.	NS=1	GT	0/1
chr1	103676649	s33396.1	A	G	.	.	NS=1	GT	0/1
chr1	103756559	s03716.1	A	G	.	.	NS=1	GT	0/1
chr1	103763637	s32825.1	A	G	.	.	NS=1	GT	0/1
chr1	103875613	s69088.1	T	C	.	.	NS=1	GT	0/1
chr1	103939590	s24278.1	A	G	.	.	NS=1	GT	0/1
chr1	103949935	OAR1_111667644.1	A	C	.	.	NS=1	GT	0/1
chr1	103963830	OAR1_111681099.1	A	G	.	.	NS=1	GT	0/1
chr1	104030345	s61856.1	C	T	.	.	NS=1	GT	0/1
chr1	104053989	OAR1_111897874.1	C	T	.	.	NS=1	GT	0/1
chr1	104058495	OAR1_111905392.1	T	C	.	.	NS=1	GT	0/1
chr1	104095671	OAR1_111942228.1	T	C	.	.	NS=1	GT	0/1
chr1	104137163	OAR1_111982962.1	T	G	.	.	NS=1	GT	0/1
chr1	104227981	OAR1_112076929.1	T	C	.	.	NS=1	GT	0/1
chr1	104286297	OAR1_112134807.1	G	A	.	.	NS=1	GT	0/1
chr1	104348434	s43250.1	C	A	.	.	NS=1	GT	0/1
chr1	104374285	s54150.1	G	A	.	.	NS=1	GT	0/1
chr1	104387479	OAR1_112239116.1	G	T	.	.	NS=1	GT	0/1
chr1	104485515	s34776.1	T	A	.	.	NS=1	GT	0/1
chr1	104520159	OAR1_112382083.1	A	G	.	.	NS=1	GT	0/1
chr1	104582288	s65111.1	A	G	.	.	NS=1	GT	0/1
chr1	104619053	OAR1_112480565.1	T	C	.	.	NS=1	GT	0/1
chr1	104664622	OAR1_112524488.1	G	A	.	.	NS=1	GT	0/1
chr1	104727312	OAR1_112587247.1	A	G	.	.	NS=1	GT	0/1
chr1	104733901	s04333.1	A	G	.	.	NS=1	GT	0/1
chr1	104788917	s09177.1	T	C	.	.	NS=1	GT	0/1
chr1	104845414	s55826.1	G	A	.	.	NS=1	GT	0/1
chr1	104877749	s31596.1	G	T	.	.	NS=1	GT	0/1
chr1	104919388	s21713.1	A	G	.	.	NS=1	GT	0/1
chr1	105042387	s10026.1	C	T	.	.	NS=1	GT	0/1
chr1	105049123	s11741.1	G	C	.	.	NS=1	GT	0/1
chr1	105079278	s37759.1	T	C	.	.	NS=1	GT	0/1
chr1	105145053	OAR1_112896959.1	G	A	.	.	NS=1	GT	0/1
chr1	105159143	OAR1_112914096.1	G	T	.	.	NS=1	GT	0/1
chr1	105175111	OAR1_112929344.1	G	A	.	.	NS=1	GT	0/1
chr1	105198226	OAR1_112952978.1	T	C	.	.	NS=1	GT	0/1
chr1	105352135	s62847.1	C	T	.	.	NS=1	GT	0/1
chr1	105385944	s11941.1	C	T	.	.	NS=1	GT	0/1
chr1	105391945	s53506.1	T	C	.	.	NS=1	GT	0/1
chr1	105460343	s66245.1	T	C	.	.	NS=1	GT	0/1
chr1	105512098	s47856.1	T	C	.	.	NS=1	GT	0/1
chr1	105553755	s32453.1	C	T	.	.	NS=1	GT	0/1
chr1	105567842	OAR1_113358874.1	T	C	.	.	NS=1	GT	0/1
chr1	105614647	OAR1_113402761.1	G	T	.	.	NS=1	GT	0/1
chr1	105697484	s65231.1	A	G	.	.	NS=1	GT	0/1
chr1	105778875	s01025.1	C	T	.	.	NS=1	GT	0/1
chr1	105911311	OAR1_114069491_X.1	T	C	.	.	NS=1	GT	0/1
chr1	106187920	s00002.1	C	T	.	.	NS=1	GT	0/1
chr1	106275345	OAR1_114324818.1	G	A	.	.	NS=1	GT	0/1
chr1	106325264	OAR1_114388832.1	T	C	.	.	NS=1	GT	0/1
chr1	106341474	OAR1_114418178.1	A	G	.	.	NS=1	GT	0/1
chr1	106426499	s19940.1	G	T	.	.	NS=1	GT	0/1
chr1	106510029	s40614.1	G	A	.	.	NS=1	GT	0/1
chr1	106538632	OAR1_114647847.1	C	T	.	.	NS=1	GT	0/1
chr1	106561132	OAR1_114668260_X.1	A	G	.	.	NS=1	GT	0/1
chr1	106606418	OAR1_114706719.1	C	T	.	.	NS=1	GT	0/1
chr1	106631159	OAR1_114728454.1	G	T	.	.	NS=1	GT	0/1
chr1	106683415	OAR1_114806043.1	G	A	.	.	NS=1	GT	0/1
chr1	106688850	OAR1_114784862.1	A	C	.	.	NS=1	GT	0/1
chr1	106804455	OAR1_114921634.1	G	C	.	.	NS=1	GT	0/1
chr1	106855010	s31815.1	A	G	.	.	NS=1	GT	0/1
chr1	106958340	s30501.1	G	A	.	.	NS=1	GT	0/1
chr1	106985571	s53017.1	G	A	.	.	NS=1	GT	0/1
chr1	107301581	OAR1_116061476.1	G	A	.	.	NS=1	GT	0/1
chr1	107359930	OAR1_116120138.1	A	G	.	.	NS=1	GT	0/1
chr1	107428243	OAR1_116289067.1	G	A	.	.	NS=1	GT	0/1
chr1	107476127	OAR1_116345523.1	G	A	.	.	NS=1	GT	0/1
chr1	107580381	OAR1_116407937.1	C	T	.	.	NS=1	GT	0/1
chr1	107594430	OAR1_116424645.1	G	A	.	.	NS=1	GT	0/1
chr1	107644589	OAR1_116481781.1	G	A	.	.	NS=1	GT	0/1
chr1	107696790	OAR1_116535590.1	T	C	.	.	NS=1	GT	0/1
chr1	107753302	OAR1_116586605.1	C	T	.	.	NS=1	GT	0/1
chr1	107828025	OAR1_116651151.1	A	G	.	.	NS=1	GT	0/1
chr1	107866754	OAR1_116671699.1	C	T	.	.	NS=1	GT	0/1
chr1	107893703	OAR1_116705932.1	C	T	.	.	NS=1	GT	0/1
chr1	107955452	s21764.1	G	T	.	.	NS=1	GT	0/1
chr1	107965473	s43611.1	T	C	.	.	NS=1	GT	0/1
chr1	108001622	OAR1_116830364.1	T	C	.	.	NS=1	GT	0/1
chr1	108052355	s66894.1	C	T	.	.	NS=1	GT	0/1
chr1	108116540	s13370.1	G	A	.	.	NS=1	GT	0/1
chr1	108217305	OAR1_117011612.1	C	T	.	.	NS=1	GT	0/1
chr1	108262241	OAR1_117058347.1	G	A	.	.	NS=1	GT	0/1
chr1	108272813	OAR1_117069007.1	C	T	.	.	NS=1	GT	0/1
chr1	108321166	OAR1_117122442.1	C	T	.	.	NS=1	GT	0/1
chr1	108334841	OAR1_117144883.1	G	A	.	.	NS=1	GT	0/1
chr1	108366171	OAR1_117165620.1	A	C	.	.	NS=1	GT	0/1
chr1	108415563	OAR1_117214017.1	A	G	.	.	NS=1	GT	0/1
chr1	108471215	OAR1_117268913.1	G	A	.	.	NS=1	GT	0/1
chr1	108532975	OAR1_117328447.1	G	A	.	.	NS=1	GT	0/1
chr1	108571280	s01623.1	T	C	.	.	NS=1	GT	0/1
chr1	108587838	OAR1_117386913.1	G	A	.	.	NS=1	GT	0/1
chr1	108645460	OAR1_117452092.1	G	A	.	.	NS=1	GT	0/1
chr1	108729065	OAR1_117524736.1	C	A	.	.	NS=1	GT	0/1
chr1	108828064	s08236.1	T	C	.	.	NS=1	GT	0/1
chr1	108868648	OAR1_117658555.1	G	T	.	.	NS=1	GT	0/1
chr1	108900556	s75030.1	T	G	.	.	NS=1	GT	0/1
chr1	108945414	OAR1_117728649.1	C	T	.	.	NS=1	GT	0/1
chr1	108985684	OAR1_117762259.1	G	A	.	.	NS=1	GT	0/1
chr1	109063783	s28234.1	A	G	.	.	NS=1	GT	0/1
chr1	109095881	s53597.1	T	C	.	.	NS=1	GT	0/1
chr1	109110096	s41969.1	G	A	.	.	NS=1	GT	0/1
chr1	109177873	OAR1_117951301.1	T	C	.	.	NS=1	GT	0/1
chr1	109210933	OAR1_117978374.1	C	G	.	.	NS=1	GT	0/1
chr1	109251246	s49070.1	G	A	.	.	NS=1	GT	0/1
chr1	109303834	s28476.1	G	A	.	.	NS=1	GT	0/1
chr1	109411354	OAR1_118181628.1	C	T	.	.	NS=1	GT	0/1
chr1	109477701	s66662.1	G	A	.	.	NS=1	GT	0/1
chr1	109499500	s49913.1	A	G	.	.	NS=1	GT	0/1
chr1	109560265	s61319.1	G	A	.	.	NS=1	GT	0/1
chr1	109617588	s53743.1	C	T	.	.	NS=1	GT	0/1
chr1	109651308	s23714.1	A	G	.	.	NS=1	GT	0/1
chr1	109749708	OAR1_118520739.1	A	C	.	.	NS=1	GT	0/1
chr1	109802783	OAR1_118596565.1	A	G	.	.	NS=1	GT	0/1
chr1	109822991	OAR1_118619500.1	T	C	.	.	NS=1	GT	0/1
chr1	109871391	OAR1_118659502.1	G	T	.	.	NS=1	GT	0/1
chr1	109954860	OAR1_118773744.1	A	T	.	.	NS=1	GT	0/1
chr1	110072014	OAR1_118879418.1	G	A	.	.	NS=1	GT	0/1
chr1	110163602	OAR1_118992470.1	T	C	.	.	NS=1	GT	0/1
chr1	110216364	OAR1_119039319.1	C	A	.	.	NS=1	GT	0/1
chr1	110289920	OAR1_119093119.1	C	T	.	.	NS=1	GT	0/1
chr1	110359176	OAR1_119154049.1	G	A	.	.	NS=1	GT	0/1
chr1	110405447	s44840.1	C	T	.	.	NS=1	GT	0/1
chr1	110418068	s20678.1	T	C	.	.	NS=1	GT	0/1
chr1	110560710	s33242.1	C	T	.	.	NS=1	GT	0/1
chr1	110613165	OAR1_119676006.1	G	A	.	.	NS=1	GT	0/1
chr1	110658531	s10878.1	T	G	.	.	NS=1	GT	0/1
chr1	110661295	OAR1_119469795.1	C	T	.	.	NS=1	GT	0/1
chr1	110732309	s66087.1	A	G	.	.	NS=1	GT	0/1
chr1	110767729	s43141.1	A	G	.	.	NS=1	GT	0/1
chr1	110783607	OAR1_119599313.1	C	G	.	.	NS=1	GT	0/1
chr1	110797980	OAR1_119613390.1	T	A	.	.	NS=1	GT	0/1
chr1	110869124	OAR1_119764980.1	T	C	.	.	NS=1	GT	0/1
chr1	110928043	DU276869_95.1	T	C	.	.	NS=1	GT	0/1
chr1	111081421	s42257.1	C	T	.	.	NS=1	GT	0/1
chr1	111117945	OAR1_120032190.1	T	G	.	.	NS=1	GT	0/1
chr1	111128988	OAR1_120042847.1	A	G	.	.	NS=1	GT	0/1
chr1	111150839	OAR1_120096443.1	T	A	.	.	NS=1	GT	0/1
chr1	111189357	OAR1_120133939.1	T	C	.	.	NS=1	GT	0/1
chr1	111269114	OAR1_120197222.1	A	C	.	.	NS=1	GT	0/1
chr1	111294404	OAR1_120223176.1	C	T	.	.	NS=1	GT	0/1
chr1	111404594	OAR1_120333510.1	T	C	.	.	NS=1	GT	0/1
chr1	111466899	s53603.1	C	T	.	.	NS=1	GT	0/1
chr1	111513459	s35822.1	C	T	.	.	NS=1	GT	0/1
chr1	111532788	s56663.1	G	A	.	.	NS=1	GT	0/1
chr1	111568378	OAR1_120499258.1	G	A	.	.	NS=1	GT	0/1
chr1	111576813	OAR1_120517193_X.1	G	A	.	.	NS=1	GT	0/1
chr1	111586399	OAR1_120528715.1	T	C	.	.	NS=1	GT	0/1
chr1	111609419	OAR1_120550895.1	T	A	.	.	NS=1	GT	0/1
chr1	111624329	OAR1_120657039.1	A	G	.	.	NS=1	GT	0/1
chr1	111652426	OAR1_120685177.1	C	T	.	.	NS=1	GT	0/1
chr1	111691662	OAR1_120726437.1	T	C	.	.	NS=1	GT	0/1
chr1	111713196	OAR1_120745945.1	A	G	.	.	NS=1	GT	0/1
chr1	111718901	OAR1_120751589.1	G	A	.	.	NS=1	GT	0/1
chr1	111828371	s61852.1	G	A	.	.	NS=1	GT	0/1
chr1	111844148	DU179070_177.1	A	G	.	.	NS=1	GT	0/1
chr1	111857157	s22519.1	A	G	.	.	NS=1	GT	0/1
chr1	111892027	OAR1_120926458.1	C	A	.	.	NS=1	GT	0/1
chr1	111943848	s09664.1	G	A	.	.	NS=1	GT	0/1
chr1	111963966	OAR1_121001304.1	C	T	.	.	NS=1	GT	0/1
chr1	112008350	OAR1_121039840.1	A	C	.	.	NS=1	GT	0/1
chr1	112031715	OAR1_121062810.1	A	G	.	.	NS=1	GT	0/1
chr1	112078930	OAR1_121107476.1	T	C	.	.	NS=1	GT	0/1
chr1	112137172	OAR1_121168723.1	G	A	.	.	NS=1	GT	0/1
chr1	112167358	OAR1_121196860.1	A	G	.	.	NS=1	GT	0/1
chr1	112252559	s65722.1	T	G	.	.	NS=1	GT	0/1
chr1	112312895	s27513.1	G	A	.	.	NS=1	GT	0/1
chr1	112387194	OAR1_121425150.1	T	C	.	.	NS=1	GT	0/1
chr1	112431448	OAR1_121474337.1	T	C	.	.	NS=1	GT	0/1
chr1	112576524	s12524.1	T	C	.	.	NS=1	GT	0/1
chr1	112600505	OAR1_121649640.1	A	G	.	.	NS=1	GT	0/1
chr1	112661619	OAR1_121707787.1	C	T	.	.	NS=1	GT	0/1
chr1	112935406	OAR1_121762248.1	G	A	.	.	NS=1	GT	0/1
chr1	112978033	OAR1_121806114.1	T	C	.	.	NS=1	GT	0/1
chr1	113034032	OAR1_121867144.1	T	C	.	.	NS=1	GT	0/1
chr1	113087340	OAR1_121923465.1	G	T	.	.	NS=1	GT	0/1
chr1	113119588	OAR1_121954489.1	A	G	.	.	NS=1	GT	0/1
chr1	113185540	OAR1_122021360.1	A	C	.	.	NS=1	GT	0/1
chr1	113218970	OAR1_122053305.1	G	A	.	.	NS=1	GT	0/1
chr1	113270211	OAR1_122109272.1	T	C	.	.	NS=1	GT	0/1
chr1	113296385	OAR1_122131094.1	G	A	.	.	NS=1	GT	0/1
chr1	113329314	OAR1_122163337.1	G	A	.	.	NS=1	GT	0/1
chr1	113374803	OAR1_122225883.1	G	T	.	.	NS=1	GT	0/1
chr1	113385507	OAR1_122238409.1	T	C	.	.	NS=1	GT	0/1
chr1	113456591	OAR1_122317413.1	G	T	.	.	NS=1	GT	0/1
chr1	113482104	OAR1_122342864.1	T	G	.	.	NS=1	GT	0/1
chr1	113518047	OAR1_122386859.1	T	C	.	.	NS=1	GT	0/1
chr1	113709435	OAR1_122656397.1	C	T	.	.	NS=1	GT	0/1
chr1	113771148	OAR1_122715518.1	C	T	.	.	NS=1	GT	0/1
chr1	113773533	OAR1_122737941.1	T	C	.	.	NS=1	GT	0/1
chr1	113815841	s10597.1	A	G	.	.	NS=1	GT	0/1
chr1	113841856	OAR1_122814829.1	T	C	.	.	NS=1	GT	0/1
chr1	113851038	OAR1_122825051.1	A	G	.	.	NS=1	GT	0/1
chr1	113922339	OAR1_122906056.1	G	A	.	.	NS=1	GT	0/1
chr1	113966217	OAR1_122946739.1	G	A	.	.	NS=1	GT	0/1
chr1	113996479	OAR1_122975063.1	A	G	.	.	NS=1	GT	0/1
chr1	114050050	OAR1_123031238.1	C	T	.	.	NS=1	GT	0/1
chr1	114097221	s21382.1	A	G	.	.	NS=1	GT	0/1
chr1	114111784	OAR1_123094038.1	C	T	.	.	NS=1	GT	0/1
chr1	114148213	OAR1_123131417.1	C	T	.	.	NS=1	GT	0/1
chr1	114178613	OAR1_123158743.1	A	G	.	.	NS=1	GT	0/1
chr1	114238702	s00550.1	A	C	.	.	NS=1	GT	0/1
chr1	114271495	OAR1_123254582.1	G	A	.	.	NS=1	GT	0/1
chr1	114279671	OAR1_123484291.1	G	A	.	.	NS=1	GT	0/1
chr1	114350872	OAR1_123352253.1	A	T	.	.	NS=1	GT	0/1
chr1	114440744	OAR1_123436141.1	C	T	.	.	NS=1	GT	0/1
chr1	114485857	OAR1_123473996.1	G	A	.	.	NS=1	GT	0/1
chr1	114575211	OAR1_123558417.1	T	C	.	.	NS=1	GT	0/1
chr1	114611008	OAR1_123594195.1	G	T	.	.	NS=1	GT	0/1
chr1	114652213	s07253.1	C	T	.	.	NS=1	GT	0/1
chr1	114704140	s53428.1	A	G	.	.	NS=1	GT	0/1
chr1	114766836	s07863.1	A	G	.	.	NS=1	GT	0/1
chr1	114785821	s23936.1	C	T	.	.	NS=1	GT	0/1
chr1	114864403	s20089.1	G	A	.	.	NS=1	GT	0/1
chr1	114916114	s37928.1	G	A	.	.	NS=1	GT	0/1
chr1	114937787	OAR1_123916688.1	A	G	.	.	NS=1	GT	0/1
chr1	114945876	OAR1_123924418.1	C	T	.	.	NS=1	GT	0/1
chr1	114969911	OAR1_124056189.1	T	G	.	.	NS=1	GT	0/1
chr1	114991297	OAR1_124078281.1	A	G	.	.	NS=1	GT	0/1
chr1	115056184	OAR1_123965165.1	A	G	.	.	NS=1	GT	0/1
chr1	115091200	OAR1_124002420.1	C	T	.	.	NS=1	GT	0/1
chr1	115131726	OAR1_124151951.1	C	T	.	.	NS=1	GT	0/1
chr1	115232883	OAR1_124203566.1	C	T	.	.	NS=1	GT	0/1
chr1	115323591	s06679.1	G	A	.	.	NS=1	GT	0/1
chr1	115358497	OAR1_124342458_X.1	C	T	.	.	NS=1	GT	0/1
chr1	115399713	s20325.1	C	T	.	.	NS=1	GT	0/1
chr1	115442303	s04035.1	C	T	.	.	NS=1	GT	0/1
chr1	115486814	OAR1_124487465.1	C	T	.	.	NS=1	GT	0/1
chr1	115538946	s34857.1	C	T	.	.	NS=1	GT	0/1
chr1	115561511	s06849.1	C	T	.	.	NS=1	GT	0/1
chr1	115617466	s75317.1	A	G	.	.	NS=1	GT	0/1
chr1	115678837	OAR1_124689057.1	G	A	.	.	NS=1	GT	0/1
chr1	115715878	OAR1_124724230.1	A	G	.	.	NS=1	GT	0/1
chr1	115776509	OAR1_124773847.1	G	A	.	.	NS=1	GT	0/1
chr1	115834377	s02795.1	A	G	.	.	NS=1	GT	0/1
chr1	115880073	OAR1_124878198.1	T	G	.	.	NS=1	GT	0/1
chr1	115916263	OAR1_124914407.1	T	C	.	.	NS=1	GT	0/1
chr1	115973345	OAR1_124966069.1	T	C	.	.	NS=1	GT	0/1
chr1	115994782	OAR1_124986880.1	T	C	.	.	NS=1	GT	0/1
chr1	116100525	DU412523_531.1	G	A	.	.	NS=1	GT	0/1
chr1	116144334	OAR1_125144618.1	A	C	.	.	NS=1	GT	0/1
chr1	116157221	OAR1_125153973.1	C	T	.	.	NS=1	GT	0/1
chr1	116175786	OAR1_125170115.1	A	G	.	.	NS=1	GT	0/1
chr1	116226659	s03118.1	C	T	.	.	NS=1	GT	0/1
chr1	116253103	s32974.1	C	T	.	.	NS=1	GT	0/1
chr1	116259190	s31818.1	A	G	.	.	NS=1	GT	0/1
chr1	116284488	OAR1_125275563.1	G	A	.	.	NS=1	GT	0/1
chr1	116332319	s46461.1	A	G	.	.	NS=1	GT	0/1
chr1	116388486	OAR1_125367772.1	T	G	.	.	NS=1	GT	0/1
chr1	116400298	OAR1_125382442.1	A	C	.	.	NS=1	GT	0/1
chr1	116462371	OAR1_125435801.1	G	A	.	.	NS=1	GT	0/1
chr1	116602928	OAR1_125652023.1	G	A	.	.	NS=1	GT	0/1
chr1	116625858	OAR1_125674522.1	G	T	.	.	NS=1	GT	0/1
chr1	116677145	OAR1_125729485.1	C	A	.	.	NS=1	GT	0/1
chr1	116720269	OAR1_125784636.1	T	C	.	.	NS=1	GT	0/1
chr1	116813204	OAR1_126048491.1	A	C	.	.	NS=1	GT	0/1
chr1	116864721	s55854.1	C	A	.	.	NS=1	GT	0/1
chr1	116914951	OAR1_126151335.1	C	A	.	.	NS=1	GT	0/1
chr1	116932673	OAR1_126169518.1	C	A	.	.	NS=1	GT	0/1
chr1	116943573	OAR1_126181183.1	G	A	.	.	NS=1	GT	0/1
chr1	117032949	OAR1_126268263.1	G	A	.	.	NS=1	GT	0/1
chr1	117038456	OAR1_126274781.1	T	G	.	.	NS=1	GT	0/1
chr1	117177272	OAR1_126414415.1	A	G	.	.	NS=1	GT	0/1
chr1	117229327	s09736.1	T	C	.	.	NS=1	GT	0/1
chr1	117266987	s72028.1	G	A	.	.	NS=1	GT	0/1
chr1	117284707	s74762.1	C	G	.	.	NS=1	GT	0/1
chr1	117499911	OAR1_126736167_X.1	A	G	.	.	NS=1	GT	0/1
chr1	117547284	OAR1_126809296_X.1	G	A	.	.	NS=1	GT	0/1
chr1	117637440	OAR1_126906533_X.1	G	A	.	.	NS=1	GT	0/1
chr1	117734111	s14003.1	T	C	.	.	NS=1	GT	0/1
chr1	117776215	OAR1_127060133.1	G	A	.	.	NS=1	GT	0/1
chr1	117853727	s71952.1	A	G	.	.	NS=1	GT	0/1
chr1	117888142	s61108.1	G	A	.	.	NS=1	GT	0/1
chr1	117927713	s49384.1	C	T	.	.	NS=1	GT	0/1
chr1	117944910	OAR1_127228047.1	A	G	.	.	NS=1	GT	0/1
chr1	118009977	OAR1_127291951.1	C	T	.	.	NS=1	GT	0/1
chr1	118052766	s01159.1	C	A	.	.	NS=1	GT	0/1
chr1	118063760	s57640.1	A	G	.	.	NS=1	GT	0/1
chr1	118072664	s73007.1	A	C	.	.	NS=1	GT	0/1
chr1	118108024	OAR1_127384626.1	T	C	.	.	NS=1	GT	0/1
chr1	118194882	DU179455_389.1	T	G	.	.	NS=1	GT	0/1
chr1	118198880	s01352.1	A	G	.	.	NS=1	GT	0/1
chr1	118509294	s62517.1	G	A	.	.	NS=1	GT	0/1
chr1	118639747	OAR1_127962239.1	C	T	.	.	NS=1	GT	0/1
chr1	118689994	s22358.1	C	T	.	.	NS=1	GT	0/1
chr1	118725422	OAR1_128046390.1	A	G	.	.	NS=1	GT	0/1
chr1	118821440	s47989.1	A	G	.	.	NS=1	GT	0/1
chr1	119053600	OAR1_129060358.1	T	A	.	.	NS=1	GT	0/1
chr1	119102800	s50795.1	G	A	.	.	NS=1	GT	0/1
chr1	119121815	s00684.1	G	A	.	.	NS=1	GT	0/1
chr1	119148357	OAR1_129152329.1	T	C	.	.	NS=1	GT	0/1
chr1	119188150	s61314.1	G	A	.	.	NS=1	GT	0/1
chr1	119231912	s57376.1	T	C	.	.	NS=1	GT	0/1
chr1	119263423	DU239593_216.1	C	T	.	.	NS=1	GT	0/1
chr1	119287819	OAR1_129284378.1	A	G	.	.	NS=1	GT	0/1
chr1	119346801	s29404.1	G	A	.	.	NS=1	GT	0/1
chr1	119380242	OAR1_129373575.1	A	T	.	.	NS=1	GT	0/1
chr1	119383226	s70345.1	G	T	.	.	NS=1	GT	0/1
chr1	119491972	s34722.1	C	T	.	.	NS=1	GT	0/1
chr1	119554142	s61080.1	G	T	.	.	NS=1	GT	0/1
chr1	119623199	s47660.1	C	T	.	.	NS=1	GT	0/1
chr1	119796352	OAR1_129956083_X.1	A	G	.	.	NS=1	GT	0/1
chr1	119826739	s52128.1	C	T	.	.	NS=1	GT	0/1
chr1	119845352	OAR1_130003540.1	A	G	.	.	NS=1	GT	0/1
chr1	119889124	OAR1_130047557.1	A	G	.	.	NS=1	GT	0/1
chr1	119914955	OAR1_130071249_X.1	C	A	.	.	NS=1	GT	0/1
chr1	119972311	OAR1_130129851.1	G	A	.	.	NS=1	GT	0/1
chr1	120032676	OAR1_130191971.1	G	A	.	.	NS=1	GT	0/1
chr1	120073051	OAR1_130231922.1	T	C	.	.	NS=1	GT	0/1
chr1	120096677	OAR1_130258553.1	G	A	.	.	NS=1	GT	0/1
chr1	120158566	s58074.1	C	A	.	.	NS=1	GT	0/1
chr1	120328434	OAR1_130500676.1	C	T	.	.	NS=1	GT	0/1
chr1	120440651	OAR1_130613822.1	A	G	.	.	NS=1	GT	0/1
chr1	120476435	OAR1_130649077.1	A	G	.	.	NS=1	GT	0/1
chr1	120481776	OAR1_130654375.1	A	G	.	.	NS=1	GT	0/1
chr1	120579850	s48533.1	C	T	.	.	NS=1	GT	0/1
chr1	120692894	OAR1_130854923.1	A	G	.	.	NS=1	GT	0/1
chr1	120718778	OAR1_130882100.1	G	A	.	.	NS=1	GT	0/1
chr1	120787119	s13901.1	G	T	.	.	NS=1	GT	0/1
chr1	120799550	OAR1_130963825.1	G	A	.	.	NS=1	GT	0/1
chr1	120864697	OAR1_131026368.1	G	A	.	.	NS=1	GT	0/1
chr1	120920231	s02155.1	C	A	.	.	NS=1	GT	0/1
chr1	120952969	s41591.1	T	G	.	.	NS=1	GT	0/1
chr1	121009077	OAR1_131165545.1	A	G	.	.	NS=1	GT	0/1
chr1	121027498	OAR1_131185069.1	G	A	.	.	NS=1	GT	0/1
chr1	121169033	s05189.1	C	T	.	.	NS=1	GT	0/1
chr1	121222465	s04671.1	A	G	.	.	NS=1	GT	0/1
chr1	121238806	s58303.1	A	C	.	.	NS=1	GT	0/1
chr1	121288671	OAR1_131439670.1	G	A	.	.	NS=1	GT	0/1
chr1	121429218	s49552.1	T	C	.	.	NS=1	GT	0/1
chr1	121452500	s66718.1	G	A	.	.	NS=1	GT	0/1
chr1	121469713	s38003.1	T	C	.	.	NS=1	GT	0/1
chr1	121487854	s11662.1	G	A	.	.	NS=1	GT	0/1
chr1	121519954	OAR1_131669529.1	G	A	.	.	NS=1	GT	0/1
chr1	121557067	OAR1_131707541.1	G	A	.	.	NS=1	GT	0/1
chr1	121614541	OAR1_131763544.1	C	T	.	.	NS=1	GT	0/1
chr1	121626464	s37282.1	G	T	.	.	NS=1	GT	0/1
chr1	121682770	OAR1_131827158.1	T	C	.	.	NS=1	GT	0/1
chr1	121706523	s42578.1	A	G	.	.	NS=1	GT	0/1
chr1	121743774	OAR1_131881954.1	T	C	.	.	NS=1	GT	0/1
chr1	121783023	OAR1_131920951.1	T	C	.	.	NS=1	GT	0/1
chr1	121839751	s39769.1	A	G	.	.	NS=1	GT	0/1
chr1	121859518	OAR1_131996238.1	T	C	.	.	NS=1	GT	0/1
chr1	121947920	OAR1_132088794.1	G	T	.	.	NS=1	GT	0/1
chr1	121990384	OAR1_132131514.1	A	C	.	.	NS=1	GT	0/1
chr1	122010722	OAR1_132154345.1	A	G	.	.	NS=1	GT	0/1
chr1	122035754	OAR1_132183172.1	G	A	.	.	NS=1	GT	0/1
chr1	122133548	OAR1_132365597.1	T	G	.	.	NS=1	GT	0/1
chr1	122138064	OAR1_132359111.1	T	C	.	.	NS=1	GT	0/1
chr1	122225092	OAR1_132430100.1	C	T	.	.	NS=1	GT	0/1
chr1	122260043	s05893.1	G	A	.	.	NS=1	GT	0/1
chr1	122294243	s31436.1	G	A	.	.	NS=1	GT	0/1
chr1	122335503	OAR1_132533817.1	G	A	.	.	NS=1	GT	0/1
chr1	122365517	s65168.1	A	G	.	.	NS=1	GT	0/1
chr1	122418723	s01965.1	A	C	.	.	NS=1	GT	0/1
chr1	122426489	OAR1_132626593.1	A	G	.	.	NS=1	GT	0/1
chr1	122454349	s32542.1	G	A	.	.	NS=1	GT	0/1
chr1	122531161	s41070.1	T	C	.	.	NS=1	GT	0/1
chr1	122538850	s49103.1	T	C	.	.	NS=1	GT	0/1
chr1	122567977	OAR1_132804425.1	A	G	.	.	NS=1	GT	0/1
chr1	122588246	OAR1_132826186.1	G	A	.	.	NS=1	GT	0/1
chr1	122632485	s37055.1	T	G	.	.	NS=1	GT	0/1
chr1	122669240	OAR1_132909958.1	C	T	.	.	NS=1	GT	0/1
chr1	122722503	OAR1_132959976.1	G	A	.	.	NS=1	GT	0/1
chr1	122803355	OAR1_133042405.1	T	C	.	.	NS=1	GT	0/1
chr1	122843038	OAR1_133080343.1	A	C	.	.	NS=1	GT	0/1
chr1	122904289	OAR1_133132844.1	G	A	.	.	NS=1	GT	0/1
chr1	122909579	OAR1_133138259.1	C	T	.	.	NS=1	GT	0/1
chr1	122932983	OAR1_133174511.1	G	T	.	.	NS=1	GT	0/1
chr1	123044384	OAR1_133238194.1	C	A	.	.	NS=1	GT	0/1
chr1	123057468	OAR1_133250051.1	T	C	.	.	NS=1	GT	0/1
chr1	123066521	OAR1_133336476.1	G	A	.	.	NS=1	GT	0/1
chr1	123153754	OAR1_133394698.1	C	T	.	.	NS=1	GT	0/1
chr1	123167227	OAR1_133409151.1	C	T	.	.	NS=1	GT	0/1
chr1	123179219	OAR1_133467464.1	A	C	.	.	NS=1	GT	0/1
chr1	123214602	s73560.1	G	A	.	.	NS=1	GT	0/1
chr1	123245645	OAR1_133535707.1	G	A	.	.	NS=1	GT	0/1
chr1	123322559	OAR1_133604853.1	T	C	.	.	NS=1	GT	0/1
chr1	123394151	OAR1_133693614.1	G	A	.	.	NS=1	GT	0/1
chr1	123478176	OAR1_133763130.1	A	C	.	.	NS=1	GT	0/1
chr1	123642521	OAR1_134014841.1	A	G	.	.	NS=1	GT	0/1
chr1	123661951	OAR1_134035072.1	G	A	.	.	NS=1	GT	0/1
chr1	123717998	OAR1_134092466.1	T	C	.	.	NS=1	GT	0/1
chr1	123730480	OAR1_134104741.1	G	A	.	.	NS=1	GT	0/1
chr1	123774002	OAR1_134153744.1	T	C	.	.	NS=1	GT	0/1
chr1	123854115	OAR1_134233775.1	A	G	.	.	NS=1	GT	0/1
chr1	123905739	OAR1_134282789.1	A	G	.	.	NS=1	GT	0/1
chr1	123981638	OAR1_134361776.1	C	T	.	.	NS=1	GT	0/1
chr1	124046341	OAR1_134436622.1	G	A	.	.	NS=1	GT	0/1
chr1	124117118	OAR1_134528666.1	T	C	.	.	NS=1	GT	0/1
chr1	124145050	OAR1_134551641.1	G	A	.	.	NS=1	GT	0/1
chr1	124183658	OAR1_134608202.1	T	C	.	.	NS=1	GT	0/1
chr1	124215731	OAR1_134632408_X.1	C	A	.	.	NS=1	GT	0/1
chr1	124269913	OAR1_134686503.1	T	C	.	.	NS=1	GT	0/1
chr1	124361974	OAR1_134771247_X.1	T	C	.	.	NS=1	GT	0/1
chr1	124417497	OAR1_134825689.1	G	A	.	.	NS=1	GT	0/1
chr1	124444943	OAR1_134851296.1	A	G	.	.	NS=1	GT	0/1
chr1	124471834	OAR1_134881615_X.1	T	C	.	.	NS=1	GT	0/1
chr1	124512988	s44532.1	T	C	.	.	NS=1	GT	0/1
chr1	124564471	OAR1_134995676.1	C	T	.	.	NS=1	GT	0/1
chr1	124599039	OAR1_135031858.1	G	A	.	.	NS=1	GT	0/1
chr1	124644768	OAR1_135080835.1	A	C	.	.	NS=1	GT	0/1
chr1	124654663	OAR1_135091041.1	G	A	.	.	NS=1	GT	0/1
chr1	124683035	OAR1_135119972.1	A	G	.	.	NS=1	GT	0/1
chr1	124734785	OAR1_135170990.1	C	A	.	.	NS=1	GT	0/1
chr1	124765714	OAR1_135202799.1	A	G	.	.	NS=1	GT	0/1
chr1	124787149	OAR1_135222269.1	G	A	.	.	NS=1	GT	0/1
chr1	124804691	OAR1_135241908_X.1	T	C	.	.	NS=1	GT	0/1
chr1	124951384	s12152.1	T	C	.	.	NS=1	GT	0/1
chr1	124999102	OAR1_135432075.1	A	G	.	.	NS=1	GT	0/1
chr1	125008341	OAR1_135442243.1	T	G	.	.	NS=1	GT	0/1
chr1	125050209	OAR1_135563277.1	C	T	.	.	NS=1	GT	0/1
chr1	125162941	OAR1_135728261.1	G	A	.	.	NS=1	GT	0/1
chr1	125198643	OAR1_135764540.1	C	A	.	.	NS=1	GT	0/1
chr1	125245649	s71101.1	G	A	.	.	NS=1	GT	0/1
chr1	125305760	OAR1_135870888.1	A	G	.	.	NS=1	GT	0/1
chr1	125327862	OAR1_135892102.1	C	T	.	.	NS=1	GT	0/1
chr1	125390110	s35304.1	A	G	.	.	NS=1	GT	0/1
chr1	125403820	OAR1_135970554.1	G	A	.	.	NS=1	GT	0/1
chr1	125449159	OAR1_136022218.1	A	C	.	.	NS=1	GT	0/1
chr1	125494217	OAR1_136080786.1	C	T	.	.	NS=1	GT	0/1
chr1	125539975	OAR1_136123136.1	A	G	.	.	NS=1	GT	0/1
chr1	125578671	OAR1_136165147_X.1	G	A	.	.	NS=1	GT	0/1
chr1	125605357	OAR1_136190813.1	G	A	.	.	NS=1	GT	0/1
chr1	125625033	OAR1_136206311.1	T	C	.	.	NS=1	GT	0/1
chr1	125670898	OAR1_136249417.1	C	T	.	.	NS=1	GT	0/1
chr1	125711444	OAR1_136289825.1	A	C	.	.	NS=1	GT	0/1
chr1	125756868	OAR1_136328626.1	T	C	.	.	NS=1	GT	0/1
chr1	125782774	OAR1_136351902.1	C	T	.	.	NS=1	GT	0/1
chr1	125822695	OAR1_136392614.1	G	A	.	.	NS=1	GT	0/1
chr1	125861927	OAR1_136442058.1	T	C	.	.	NS=1	GT	0/1
chr1	125912765	OAR1_136489494.1	A	G	.	.	NS=1	GT	0/1
chr1	125948359	s61043.1	T	C	.	.	NS=1	GT	0/1
chr1	125982718	OAR1_136555056.1	C	T	.	.	NS=1	GT	0/1
chr1	125999311	OAR1_136573180.1	T	C	.	.	NS=1	GT	0/1
chr1	126045300	OAR1_136609882_X.1	C	T	.	.	NS=1	GT	0/1
chr1	126053802	OAR1_136618310.1	T	G	.	.	NS=1	GT	0/1
chr1	126097899	OAR1_136656822.1	T	G	.	.	NS=1	GT	0/1
chr1	126148341	OAR1_136708532.1	G	A	.	.	NS=1	GT	0/1
chr1	126194308	OAR1_136768184.1	C	T	.	.	NS=1	GT	0/1
chr1	126207967	OAR1_136806644.1	A	G	.	.	NS=1	GT	0/1
chr1	126253541	OAR1_136840234.1	T	G	.	.	NS=1	GT	0/1
chr1	126296769	OAR1_136883193.1	A	G	.	.	NS=1	GT	0/1
chr1	126339742	OAR1_136912505.1	C	T	.	.	NS=1	GT	0/1
chr1	126374555	OAR1_136949038.1	T	C	.	.	NS=1	GT	0/1
chr1	126412940	OAR1_136990502.1	T	C	.	.	NS=1	GT	0/1
chr1	126428678	OAR1_137004604.1	C	T	.	.	NS=1	GT	0/1
chr1	126447701	OAR1_137023434.1	G	A	.	.	NS=1	GT	0/1
chr1	126495790	OAR1_137081322.1	T	C	.	.	NS=1	GT	0/1
chr1	126502956	OAR1_137090267.1	T	C	.	.	NS=1	GT	0/1
chr1	126532548	OAR1_137125494.1	A	G	.	.	NS=1	GT	0/1
chr1	126562027	OAR1_137156931.1	T	C	.	.	NS=1	GT	0/1
chr1	126584831	OAR1_137180881.1	T	C	.	.	NS=1	GT	0/1
chr1	126593061	OAR1_137186574.1	A	G	.	.	NS=1	GT	0/1
chr1	126741392	OAR1_137336624.1	G	A	.	.	NS=1	GT	0/1
chr1	126805818	s14083.1	C	T	.	.	NS=1	GT	0/1
chr1	126860653	OAR1_137481062.1	G	A	.	.	NS=1	GT	0/1
chr1	126896907	OAR1_137524319.1	C	A	.	.	NS=1	GT	0/1
chr1	126940397	OAR1_137567887.1	C	T	.	.	NS=1	GT	0/1
chr1	127003071	OAR1_137629618.1	G	T	.	.	NS=1	GT	0/1
chr1	127046874	s36058.1	C	A	.	.	NS=1	GT	0/1
chr1	127065753	OAR1_137688213.1	G	T	.	.	NS=1	GT	0/1
chr1	127123575	OAR1_137752062.1	T	C	.	.	NS=1	GT	0/1
chr1	127135921	OAR1_137761966.1	G	A	.	.	NS=1	GT	0/1
chr1	127167342	OAR1_137785444.1	T	C	.	.	NS=1	GT	0/1
chr1	127175029	OAR1_137791545.1	T	A	.	.	NS=1	GT	0/1
chr1	127230834	s15832.1	T	C	.	.	NS=1	GT	0/1
chr1	127261069	OAR1_137928314.1	T	C	.	.	NS=1	GT	0/1
chr1	127304861	OAR1_137974140.1	T	C	.	.	NS=1	GT	0/1
chr1	127335393	OAR1_138003536.1	T	C	.	.	NS=1	GT	0/1
chr1	127357226	OAR1_138025303.1	G	A	.	.	NS=1	GT	0/1
chr1	127464360	OAR1_138124922.1	G	A	.	.	NS=1	GT	0/1
chr1	127473956	OAR1_138135147.1	C	T	.	.	NS=1	GT	0/1
chr1	127489790	OAR1_138144853.1	C	T	.	.	NS=1	GT	0/1
chr1	127512635	OAR1_138170073.1	T	C	.	.	NS=1	GT	0/1
chr1	127556461	s23515.1	G	A	.	.	NS=1	GT	0/1
chr1	127588005	OAR1_138245692.1	C	T	.	.	NS=1	GT	0/1
chr1	127625296	OAR1_138285232.1	G	A	.	.	NS=1	GT	0/1
chr1	127642232	OAR1_138302052.1	C	T	.	.	NS=1	GT	0/1
chr1	127679169	OAR1_138411261.1	C	T	.	.	NS=1	GT	0/1
chr1	127739549	s13122.1	T	G	.	.	NS=1	GT	0/1
chr1	127798526	OAR1_138520536.1	G	T	.	.	NS=1	GT	0/1
chr1	127851676	OAR1_138571443.1	G	T	.	.	NS=1	GT	0/1
chr1	127911108	OAR1_138627292.1	A	G	.	.	NS=1	GT	0/1
chr1	127943983	OAR1_138660717.1	G	T	.	.	NS=1	GT	0/1
chr1	127952441	OAR1_138666672.1	A	G	.	.	NS=1	GT	0/1
chr1	128014638	OAR1_138728035.1	G	A	.	.	NS=1	GT	0/1
chr1	128103358	OAR1_138815385.1	A	G	.	.	NS=1	GT	0/1
chr1	128129759	OAR1_138841186.1	A	C	.	.	NS=1	GT	0/1
chr1	128188730	OAR1_138899845.1	C	T	.	.	NS=1	GT	0/1
chr1	128211653	OAR1_138926518.1	T	C	.	.	NS=1	GT	0/1
chr1	128265896	s37315.1	T	G	.	.	NS=1	GT	0/1
chr1	128330166	OAR1_139039712.1	A	G	.	.	NS=1	GT	0/1
chr1	128375287	s17980.1	C	T	.	.	NS=1	GT	0/1
chr1	128404190	OAR1_139116476.1	A	G	.	.	NS=1	GT	0/1
chr1	128439336	s54562.1	T	G	.	.	NS=1	GT	0/1
chr1	128490718	s43056.1	A	G	.	.	NS=1	GT	0/1
chr1	128524030	OAR1_139235849.1	C	T	.	.	NS=1	GT	0/1
chr1	128584449	s68780.1	A	G	.	.	NS=1	GT	0/1
chr1	128615145	s63741.1	C	T	.	.	NS=1	GT	0/1
chr1	128640217	OAR1_139351292.1	T	C	.	.	NS=1	GT	0/1
chr1	128715957	OAR1_139429254.1	G	A	.	.	NS=1	GT	0/1
chr1	128752565	s11095.1	A	G	.	.	NS=1	GT	0/1
chr1	128801913	OAR1_139515303.1	G	A	.	.	NS=1	GT	0/1
chr1	128835155	DU354639_611.1	A	G	.	.	NS=1	GT	0/1
chr1	128879401	OAR1_139589705.1	T	G	.	.	NS=1	GT	0/1
chr1	128983286	s32216.1	T	C	.	.	NS=1	GT	0/1
chr1	129024743	OAR1_139735768.1	A	G	.	.	NS=1	GT	0/1
chr1	129072656	OAR1_139783950.1	A	G	.	.	NS=1	GT	0/1
chr1	129285716	OAR1_140059730.1	T	C	.	.	NS=1	GT	0/1
chr1	129317012	OAR1_140089069.1	T	C	.	.	NS=1	GT	0/1
chr1	129332577	OAR1_140104902.1	T	G	.	.	NS=1	GT	0/1
chr1	129411310	OAR1_140201087.1	G	A	.	.	NS=1	GT	0/1
chr1	129445034	OAR1_140218970.1	G	A	.	.	NS=1	GT	0/1
chr1	129490684	OAR1_140268515.1	C	T	.	.	NS=1	GT	0/1
chr1	129528525	OAR1_140305399.1	T	C	.	.	NS=1	GT	0/1
chr1	129585126	OAR1_140350378.1	C	T	.	.	NS=1	GT	0/1
chr1	129593306	OAR1_140416661_X.1	T	C	.	.	NS=1	GT	0/1
chr1	129633402	s74221.1	T	C	.	.	NS=1	GT	0/1
chr1	129647338	OAR1_140465338.1	C	T	.	.	NS=1	GT	0/1
chr1	129692714	OAR1_140507741.1	T	C	.	.	NS=1	GT	0/1
chr1	129730416	OAR1_140547067.1	G	A	.	.	NS=1	GT	0/1
chr1	129788417	OAR1_140748390.1	G	A	.	.	NS=1	GT	0/1
chr1	129836857	OAR1_140709030.1	T	G	.	.	NS=1	GT	0/1
chr1	129859340	OAR1_140687824.1	C	T	.	.	NS=1	GT	0/1
chr1	129908771	OAR1_140644855.1	G	A	.	.	NS=1	GT	0/1
chr1	129993119	s50643.1	G	A	.	.	NS=1	GT	0/1
chr1	130024767	OAR1_140839521.1	C	T	.	.	NS=1	GT	0/1
chr1	130072607	OAR1_140888142.1	C	A	.	.	NS=1	GT	0/1
chr1	130124668	OAR1_140939577.1	G	A	.	.	NS=1	GT	0/1
chr1	130156903	OAR1_140991974.1	G	A	.	.	NS=1	GT	0/1
chr1	130185209	OAR1_141021505.1	T	C	.	.	NS=1	GT	0/1
chr1	130198485	OAR1_141034247.1	G	A	.	.	NS=1	GT	0/1
chr1	130275832	OAR1_141087385.1	T	C	.	.	NS=1	GT	0/1
chr1	130327882	OAR1_141135826.1	T	C	.	.	NS=1	GT	0/1
chr1	130346381	OAR1_141157788.1	T	G	.	.	NS=1	GT	0/1
chr1	130375906	OAR1_141198862.1	C	T	.	.	NS=1	GT	0/1
chr1	130421108	OAR1_141238544.1	C	T	.	.	NS=1	GT	0/1
chr1	130444362	OAR1_141263582.1	A	G	.	.	NS=1	GT	0/1
chr1	130484941	OAR1_141299581.1	G	A	.	.	NS=1	GT	0/1
chr1	130536422	OAR1_141348822.1	A	G	.	.	NS=1	GT	0/1
chr1	130578478	OAR1_141389785.1	A	G	.	.	NS=1	GT	0/1
chr1	130636898	OAR1_141439663.1	T	C	.	.	NS=1	GT	0/1
chr1	130703123	OAR1_141493314.1	G	A	.	.	NS=1	GT	0/1
chr1	130774107	OAR1_141563389.1	T	C	.	.	NS=1	GT	0/1
chr1	130797358	OAR1_141580492.1	T	G	.	.	NS=1	GT	0/1
chr1	130861785	OAR1_141631285.1	A	G	.	.	NS=1	GT	0/1
chr1	130939603	OAR1_141857414.1	T	G	.	.	NS=1	GT	0/1
chr1	130950616	OAR1_141874294.1	G	A	.	.	NS=1	GT	0/1
chr1	130991969	OAR1_141918500.1	A	G	.	.	NS=1	GT	0/1
chr1	131015736	OAR1_141808510.1	G	A	.	.	NS=1	GT	0/1
chr1	131058718	OAR1_141771243.1	T	C	.	.	NS=1	GT	0/1
chr1	131092601	OAR1_141731333.1	T	C	.	.	NS=1	GT	0/1
chr1	131134137	OAR1_141692629.1	C	T	.	.	NS=1	GT	0/1
chr1	131203068	OAR1_142062048.1	C	A	.	.	NS=1	GT	0/1
chr1	131229251	OAR1_142079316.1	C	T	.	.	NS=1	GT	0/1
chr1	131338487	OAR1_142209310.1	T	G	.	.	NS=1	GT	0/1
chr1	131346781	OAR1_142218070.1	A	G	.	.	NS=1	GT	0/1
chr1	131468364	OAR1_142352384.1	A	G	.	.	NS=1	GT	0/1
chr1	131498756	OAR1_142376063.1	G	A	.	.	NS=1	GT	0/1
chr1	131560617	OAR1_142439001.1	G	T	.	.	NS=1	GT	0/1
chr1	131619906	OAR1_142494315.1	G	A	.	.	NS=1	GT	0/1
chr1	131648222	OAR1_142531555.1	C	G	.	.	NS=1	GT	0/1
chr1	131702493	OAR1_142588286.1	A	C	.	.	NS=1	GT	0/1
chr1	131772772	OAR1_142644388_X.1	T	C	.	.	NS=1	GT	0/1
chr1	131856629	OAR1_142723820.1	G	A	.	.	NS=1	GT	0/1
chr1	131892524	OAR1_142765762.1	A	G	.	.	NS=1	GT	0/1
chr1	131901560	OAR1_142775916.1	A	G	.	.	NS=1	GT	0/1
chr1	131951545	OAR1_142835546.1	T	C	.	.	NS=1	GT	0/1
chr1	132036173	OAR1_142907676.1	T	C	.	.	NS=1	GT	0/1
chr1	132054732	OAR1_142923563.1	T	G	.	.	NS=1	GT	0/1
chr1	132078604	OAR1_142947341.1	C	T	.	.	NS=1	GT	0/1
chr1	132124791	OAR1_142990935.1	T	C	.	.	NS=1	GT	0/1
chr1	132246300	OAR1_143087719.1	C	A	.	.	NS=1	GT	0/1
chr1	132274928	OAR1_143114251.1	C	T	.	.	NS=1	GT	0/1
chr1	132322528	OAR1_143175659.1	T	C	.	.	NS=1	GT	0/1
chr1	132369653	OAR1_143223401.1	T	C	.	.	NS=1	GT	0/1
chr1	132479031	OAR1_143333465.1	G	A	.	.	NS=1	GT	0/1
chr1	132523540	OAR1_143380398.1	G	A	.	.	NS=1	GT	0/1
chr1	132557039	OAR1_143422146.1	A	G	.	.	NS=1	GT	0/1
chr1	132610692	OAR1_143478770.1	T	C	.	.	NS=1	GT	0/1
chr1	132616400	OAR1_143484412.1	T	C	.	.	NS=1	GT	0/1
chr1	132661094	OAR1_143525349.1	T	C	.	.	NS=1	GT	0/1
chr1	132710255	OAR1_143578648.1	C	T	.	.	NS=1	GT	0/1
chr1	132756245	OAR1_143619126.1	G	A	.	.	NS=1	GT	0/1
chr1	132790072	OAR1_143648870.1	C	T	.	.	NS=1	GT	0/1
chr1	132821545	OAR1_143700258.1	T	C	.	.	NS=1	GT	0/1
chr1	132852601	OAR1_143734986.1	G	T	.	.	NS=1	GT	0/1
chr1	132888467	OAR1_143773497.1	C	A	.	.	NS=1	GT	0/1
chr1	132942031	OAR1_143829113.1	T	C	.	.	NS=1	GT	0/1
chr1	132978506	OAR1_143888716.1	G	A	.	.	NS=1	GT	0/1
chr1	132996272	OAR1_143906394.1	T	C	.	.	NS=1	GT	0/1
chr1	133060150	OAR1_143967121.1	G	A	.	.	NS=1	GT	0/1
chr1	133089491	s27896.1	C	T	.	.	NS=1	GT	0/1
chr1	133112445	OAR1_144015756_X.1	G	A	.	.	NS=1	GT	0/1
chr1	133163948	OAR1_144078987.1	G	A	.	.	NS=1	GT	0/1
chr1	133177053	s28215.1	C	T	.	.	NS=1	GT	0/1
chr1	133182870	OAR1_144094845.1	C	T	.	.	NS=1	GT	0/1
chr1	133193893	OAR1_144103391.1	A	G	.	.	NS=1	GT	0/1
chr1	133271647	s52657.1	G	A	.	.	NS=1	GT	0/1
chr1	133297994	s67860.1	A	G	.	.	NS=1	GT	0/1
chr1	133404214	s49441.1	G	T	.	.	NS=1	GT	0/1
chr1	133431841	OAR1_144435208.1	T	A	.	.	NS=1	GT	0/1
chr1	133489317	OAR1_144474847.1	G	A	.	.	NS=1	GT	0/1
chr1	133504096	OAR1_144484393.1	C	G	.	.	NS=1	GT	0/1
chr1	133569458	OAR1_144545940.1	G	A	.	.	NS=1	GT	0/1
chr1	133638963	OAR1_144606128.1	C	T	.	.	NS=1	GT	0/1
chr1	133776177	OAR1_144742152.1	A	G	.	.	NS=1	GT	0/1
chr1	133906203	OAR1_144817903.1	C	T	.	.	NS=1	GT	0/1
chr1	133934835	OAR1_144998076.1	T	C	.	.	NS=1	GT	0/1
chr1	133977615	OAR1_145041840.1	C	T	.	.	NS=1	GT	0/1
chr1	134017222	OAR1_145076291.1	T	C	.	.	NS=1	GT	0/1
chr1	134055327	OAR1_145112824.1	T	C	.	.	NS=1	GT	0/1
chr1	134127517	OAR1_145170621.1	C	T	.	.	NS=1	GT	0/1
chr1	134137436	OAR1_145163431.1	C	T	.	.	NS=1	GT	0/1
chr1	134152602	OAR1_145252178.1	C	T	.	.	NS=1	GT	0/1
chr1	134297412	OAR1_145298604.1	C	T	.	.	NS=1	GT	0/1
chr1	134354744	OAR1_145350693.1	G	A	.	.	NS=1	GT	0/1
chr1	134401094	OAR1_145402426.1	C	T	.	.	NS=1	GT	0/1
chr1	134460874	OAR1_145462895.1	G	A	.	.	NS=1	GT	0/1
chr1	134502219	OAR1_145497863.1	C	T	.	.	NS=1	GT	0/1
chr1	134539172	OAR1_145528324.1	G	A	.	.	NS=1	GT	0/1
chr1	134595285	s61417.1	T	C	.	.	NS=1	GT	0/1
chr1	134664646	s49150.1	A	G	.	.	NS=1	GT	0/1
chr1	134724195	OAR1_145693113.1	G	A	.	.	NS=1	GT	0/1
chr1	134781869	OAR1_145741050.1	G	A	.	.	NS=1	GT	0/1
chr1	134844108	OAR1_145810797.1	A	G	.	.	NS=1	GT	0/1
chr1	134871376	OAR1_145839705_X.1	C	T	.	.	NS=1	GT	0/1
chr1	134983643	OAR3_209811440.1	G	A	.	.	NS=1	GT	0/1
chr1	134994865	OAR3_209804357.1	A	G	.	.	NS=1	GT	0/1
chr1	135025923	OAR3_209769343.1	T	C	.	.	NS=1	GT	0/1
chr1	135054341	OAR3_209736869.1	A	G	.	.	NS=1	GT	0/1
chr1	135153040	s16899.1	T	C	.	.	NS=1	GT	0/1
chr1	135193703	OAR1_145935121.1	C	T	.	.	NS=1	GT	0/1
chr1	135244346	OAR1_145988855.1	G	A	.	.	NS=1	GT	0/1
chr1	135388169	OAR1_146154840.1	C	T	.	.	NS=1	GT	0/1
chr1	135459627	OAR1_146213099.1	T	G	.	.	NS=1	GT	0/1
chr1	135544677	OAR1_146312428.1	A	G	.	.	NS=1	GT	0/1
chr1	135558265	OAR1_146326055.1	G	A	.	.	NS=1	GT	0/1
chr1	135594070	OAR1_146376050.1	C	T	.	.	NS=1	GT	0/1
chr1	135615456	OAR1_146504508.1	T	C	.	.	NS=1	GT	0/1
chr1	135710004	OAR1_146399628.1	T	C	.	.	NS=1	GT	0/1
chr1	135868512	OAR1_146801102.1	A	G	.	.	NS=1	GT	0/1
chr1	135880508	OAR1_146810904.1	T	G	.	.	NS=1	GT	0/1
chr1	135907470	OAR1_146834889.1	C	A	.	.	NS=1	GT	0/1
chr1	135950521	OAR1_146890479.1	G	A	.	.	NS=1	GT	0/1
chr1	135994256	s37703.1	A	C	.	.	NS=1	GT	0/1
chr1	136046679	OAR1_146991304.1	C	T	.	.	NS=1	GT	0/1
chr1	136069324	OAR1_147012957.1	G	A	.	.	NS=1	GT	0/1
chr1	136083442	OAR1_147026511.1	C	T	.	.	NS=1	GT	0/1
chr1	136130116	OAR1_147076289.1	G	A	.	.	NS=1	GT	0/1
chr1	136142924	OAR1_147088482.1	C	T	.	.	NS=1	GT	0/1
chr1	136176574	OAR1_147130391.1	C	T	.	.	NS=1	GT	0/1
chr1	136201147	OAR1_147166868.1	A	T	.	.	NS=1	GT	0/1
chr1	136261672	OAR1_147233859.1	C	T	.	.	NS=1	GT	0/1
chr1	136305985	OAR1_147106850.1	G	A	.	.	NS=1	GT	0/1
chr1	136350188	s06403.1	A	G	.	.	NS=1	GT	0/1
chr1	136356359	OAR1_147298432.1	C	T	.	.	NS=1	GT	0/1
chr1	136371928	OAR1_147314525.1	T	C	.	.	NS=1	GT	0/1
chr1	136423681	OAR1_147370492.1	T	C	.	.	NS=1	GT	0/1
chr1	136582253	OAR1_147501347.1	C	T	.	.	NS=1	GT	0/1
chr1	136663007	OAR1_147627493.1	A	G	.	.	NS=1	GT	0/1
chr1	136675253	OAR1_147643165_X.1	C	T	.	.	NS=1	GT	0/1
chr1	136719578	OAR1_147680475.1	G	A	.	.	NS=1	GT	0/1
chr1	136770002	OAR1_147720999.1	G	A	.	.	NS=1	GT	0/1
chr1	136831525	OAR1_147781525.1	A	C	.	.	NS=1	GT	0/1
chr1	136854576	OAR1_147803599.1	A	G	.	.	NS=1	GT	0/1
chr1	136884525	s21106.1	G	A	.	.	NS=1	GT	0/1
chr1	136934113	OAR1_148035763.1	G	A	.	.	NS=1	GT	0/1
chr1	136967277	OAR1_148070169.1	T	C	.	.	NS=1	GT	0/1
chr1	137002072	OAR1_148102479.1	A	G	.	.	NS=1	GT	0/1
chr1	137062777	OAR1_148161317.1	T	G	.	.	NS=1	GT	0/1
chr1	137102675	OAR1_148211899.1	C	T	.	.	NS=1	GT	0/1
chr1	137142864	OAR1_148251454.1	C	T	.	.	NS=1	GT	0/1
chr1	137153868	OAR1_148262943.1	T	C	.	.	NS=1	GT	0/1
chr1	137203812	OAR1_148303053.1	A	C	.	.	NS=1	GT	0/1
chr1	137279471	OAR1_148386600.1	A	G	.	.	NS=1	GT	0/1
chr1	137341091	OAR1_148461126.1	T	G	.	.	NS=1	GT	0/1
chr1	137388861	OAR1_148509830.1	A	C	.	.	NS=1	GT	0/1
chr1	137441585	OAR1_148557968.1	T	C	.	.	NS=1	GT	0/1
chr1	137456705	OAR1_148570960.1	C	T	.	.	NS=1	GT	0/1
chr1	137574344	OAR1_148685022.1	C	T	.	.	NS=1	GT	0/1
chr1	137614668	OAR1_148726685.1	G	T	.	.	NS=1	GT	0/1
chr1	137623450	OAR1_148736249.1	A	C	.	.	NS=1	GT	0/1
chr1	137722095	OAR1_148830870.1	C	A	.	.	NS=1	GT	0/1
chr1	137756829	OAR1_148865282.1	T	C	.	.	NS=1	GT	0/1
chr1	137766059	OAR1_148875501.1	A	G	.	.	NS=1	GT	0/1
chr1	137781722	OAR1_148901159.1	T	C	.	.	NS=1	GT	0/1
chr1	137823692	OAR1_148943723.1	C	T	.	.	NS=1	GT	0/1
chr1	137853654	s07485.1	T	C	.	.	NS=1	GT	0/1
chr1	137877898	s71114.1	C	T	.	.	NS=1	GT	0/1
chr1	137926246	OAR1_149048905.1	T	C	.	.	NS=1	GT	0/1
chr1	137966794	OAR1_149088418.1	A	G	.	.	NS=1	GT	0/1
chr1	138005310	s53839.1	T	C	.	.	NS=1	GT	0/1
chr1	138046196	s03538.1	G	A	.	.	NS=1	GT	0/1
chr1	138063580	OAR1_149183890.1	A	G	.	.	NS=1	GT	0/1
chr1	138150323	OAR1_149283299.1	C	A	.	.	NS=1	GT	0/1
chr1	138216201	OAR1_149346875.1	T	C	.	.	NS=1	GT	0/1
chr1	138263042	OAR1_149400642.1	A	G	.	.	NS=1	GT	0/1
chr1	138285294	OAR1_149428483.1	T	C	.	.	NS=1	GT	0/1
chr1	138308983	OAR1_149458107.1	G	T	.	.	NS=1	GT	0/1
chr1	138314787	OAR1_149463910.1	C	T	.	.	NS=1	GT	0/1
chr1	138436593	OAR1_149565545.1	A	G	.	.	NS=1	GT	0/1
chr1	138490958	OAR1_149615880.1	C	T	.	.	NS=1	GT	0/1
chr1	138506294	OAR1_149631902.1	T	C	.	.	NS=1	GT	0/1
chr1	138559734	s44700.1	C	T	.	.	NS=1	GT	0/1
chr1	138588309	OAR1_149735763.1	G	A	.	.	NS=1	GT	0/1
chr1	138616449	OAR1_149763555.1	A	G	.	.	NS=1	GT	0/1
chr1	138672808	s40751.1	C	T	.	.	NS=1	GT	0/1
chr1	138724512	OAR1_149859570.1	T	C	.	.	NS=1	GT	0/1
chr1	138757871	OAR1_149892935.1	G	A	.	.	NS=1	GT	0/1
chr1	138816516	s32527.1	T	C	.	.	NS=1	GT	0/1
chr1	138863816	OAR1_149992603.1	A	C	.	.	NS=1	GT	0/1
chr1	138879730	OAR1_150005378.1	A	C	.	.	NS=1	GT	0/1
chr1	138926787	OAR1_150058006.1	C	T	.	.	NS=1	GT	0/1
chr1	138933016	OAR1_150064774.1	T	C	.	.	NS=1	GT	0/1
chr1	138955438	OAR1_150085687.1	A	G	.	.	NS=1	GT	0/1
chr1	139006820	OAR1_150132797.1	A	G	.	.	NS=1	GT	0/1
chr1	139038466	OAR1_150166292.1	G	A	.	.	NS=1	GT	0/1
chr1	139055392	OAR1_150183526.1	T	C	.	.	NS=1	GT	0/1
chr1	139066566	OAR1_150193285.1	T	C	.	.	NS=1	GT	0/1
chr1	139106924	OAR1_150232713.1	A	G	.	.	NS=1	GT	0/1
chr1	139220845	OAR1_150352296.1	C	T	.	.	NS=1	GT	0/1
chr1	139255454	s39761.1	T	C	.	.	NS=1	GT	0/1
chr1	139280447	OAR1_150413799.1	C	A	.	.	NS=1	GT	0/1
chr1	139302062	OAR1_150446863.1	G	A	.	.	NS=1	GT	0/1
chr1	139335127	OAR1_150474489.1	C	T	.	.	NS=1	GT	0/1
chr1	139362470	OAR1_150502572.1	T	C	.	.	NS=1	GT	0/1
chr1	139388889	OAR1_150528301.1	G	A	.	.	NS=1	GT	0/1
chr1	139418912	OAR1_150560085.1	T	C	.	.	NS=1	GT	0/1
chr1	139452230	OAR1_150616902.1	A	G	.	.	NS=1	GT	0/1
chr1	139483615	OAR1_150647597.1	C	T	.	.	NS=1	GT	0/1
chr1	139516317	OAR1_150681212.1	A	C	.	.	NS=1	GT	0/1
chr1	139561017	OAR1_150722624.1	G	A	.	.	NS=1	GT	0/1
chr1	139567407	OAR1_150729102.1	G	A	.	.	NS=1	GT	0/1
chr1	139642084	OAR1_150801936.1	G	A	.	.	NS=1	GT	0/1
chr1	139693818	OAR1_150852222.1	G	A	.	.	NS=1	GT	0/1
chr1	139719259	OAR1_150882481.1	G	A	.	.	NS=1	GT	0/1
chr1	139871327	OAR1_151027490.1	C	T	.	.	NS=1	GT	0/1
chr1	139926856	OAR1_151085106.1	T	C	.	.	NS=1	GT	0/1
chr1	139959587	OAR1_151117151_X.1	C	T	.	.	NS=1	GT	0/1
chr1	140015128	OAR1_151167765.1	T	C	.	.	NS=1	GT	0/1
chr1	140050422	OAR1_151206081.1	A	G	.	.	NS=1	GT	0/1
chr1	140096716	OAR1_151247138.1	G	A	.	.	NS=1	GT	0/1
chr1	140122173	OAR1_151269675.1	A	C	.	.	NS=1	GT	0/1
chr1	140163418	OAR1_151312088.1	A	C	.	.	NS=1	GT	0/1
chr1	140177539	OAR1_151330117.1	A	G	.	.	NS=1	GT	0/1
chr1	140232086	OAR1_151381176.1	A	G	.	.	NS=1	GT	0/1
chr1	140252346	s55129.1	G	A	.	.	NS=1	GT	0/1
chr1	140286387	OAR1_151432457.1	A	G	.	.	NS=1	GT	0/1
chr1	140334927	OAR1_151480056.1	A	C	.	.	NS=1	GT	0/1
chr1	140410657	OAR1_151562189.1	G	A	.	.	NS=1	GT	0/1
chr1	140442745	OAR1_151593716.1	C	A	.	.	NS=1	GT	0/1
chr1	140479640	OAR1_151629899.1	C	A	.	.	NS=1	GT	0/1
chr1	140512016	OAR1_151662816.1	G	T	.	.	NS=1	GT	0/1
chr1	140538640	OAR1_151689759.1	G	A	.	.	NS=1	GT	0/1
chr1	140598720	OAR1_151754067.1	A	G	.	.	NS=1	GT	0/1
chr1	140636282	OAR1_151795382.1	T	C	.	.	NS=1	GT	0/1
chr1	140665951	OAR1_151829423.1	A	G	.	.	NS=1	GT	0/1
chr1	140729790	OAR1_151893796.1	A	G	.	.	NS=1	GT	0/1
chr1	140739062	OAR1_151903618.1	G	A	.	.	NS=1	GT	0/1
chr1	140836866	OAR1_152022616.1	A	G	.	.	NS=1	GT	0/1
chr1	140853710	OAR1_151990101.1	C	T	.	.	NS=1	GT	0/1
chr1	140897964	s42369.1	G	A	.	.	NS=1	GT	0/1
chr1	140958557	s56398.1	C	T	.	.	NS=1	GT	0/1
chr1	141017375	OAR1_152193840_X.1	C	T	.	.	NS=1	GT	0/1
chr1	141077035	OAR1_152251040.1	A	G	.	.	NS=1	GT	0/1
chr1	141149226	s13933.1	G	A	.	.	NS=1	GT	0/1
chr1	141235868	s25458.1	T	C	.	.	NS=1	GT	0/1
chr1	141260833	OAR1_152434297.1	C	T	.	.	NS=1	GT	0/1
chr1	141336727	OAR1_152507672.1	T	C	.	.	NS=1	GT	0/1
chr1	141432814	OAR1_152684211.1	A	C	.	.	NS=1	GT	0/1
chr1	141469747	s06650.1	T	C	.	.	NS=1	GT	0/1
chr1	141525796	OAR1_152783718.1	T	C	.	.	NS=1	GT	0/1
chr1	141544229	OAR1_152799556.1	T	C	.	.	NS=1	GT	0/1
chr1	141612013	OAR1_152864182.1	A	G	.	.	NS=1	GT	0/1
chr1	141673798	OAR1_152927383.1	G	A	.	.	NS=1	GT	0/1
chr1	141734631	OAR1_152987561_X.1	T	C	.	.	NS=1	GT	0/1
chr1	141784812	s12664.1	T	C	.	.	NS=1	GT	0/1
chr1	141841805	OAR1_153088363.1	G	T	.	.	NS=1	GT	0/1
chr1	141850888	OAR1_153098240.1	C	T	.	.	NS=1	GT	0/1
chr1	141882157	OAR1_153128074.1	G	A	.	.	NS=1	GT	0/1
chr1	141980149	OAR1_153287784.1	T	C	.	.	NS=1	GT	0/1
chr1	142023224	OAR1_153322695.1	T	C	.	.	NS=1	GT	0/1
chr1	142037927	OAR1_153339223.1	T	G	.	.	NS=1	GT	0/1
chr1	142094493	OAR1_153401950.1	C	A	.	.	NS=1	GT	0/1
chr1	142126893	OAR1_153435161.1	T	G	.	.	NS=1	GT	0/1
chr1	142212425	OAR1_153579524.1	G	A	.	.	NS=1	GT	0/1
chr1	142260336	OAR1_153621075.1	T	C	.	.	NS=1	GT	0/1
chr1	142291697	OAR1_153651147.1	A	G	.	.	NS=1	GT	0/1
chr1	142304021	OAR1_153662211.1	G	A	.	.	NS=1	GT	0/1
chr1	142365846	OAR1_153720105_X.1	C	T	.	.	NS=1	GT	0/1
chr1	142437773	OAR1_153801233.1	C	T	.	.	NS=1	GT	0/1
chr1	142480174	OAR1_153879862.1	A	G	.	.	NS=1	GT	0/1
chr1	142505646	OAR1_153903725.1	T	C	.	.	NS=1	GT	0/1
chr1	142613679	OAR1_154006939.1	A	G	.	.	NS=1	GT	0/1
chr1	142655718	OAR1_154049285.1	G	A	.	.	NS=1	GT	0/1
chr1	142666867	OAR1_154062793.1	A	C	.	.	NS=1	GT	0/1
chr1	142727436	OAR1_154122474.1	A	G	.	.	NS=1	GT	0/1
chr1	142771608	OAR1_154168518.1	T	C	.	.	NS=1	GT	0/1
chr1	142880148	OAR1_154240036.1	C	T	.	.	NS=1	GT	0/1
chr1	142921636	OAR1_154278738.1	T	C	.	.	NS=1	GT	0/1
chr1	142982042	OAR1_154341272.1	G	A	.	.	NS=1	GT	0/1
chr1	143043155	OAR1_154404046.1	T	C	.	.	NS=1	GT	0/1
chr1	143089287	OAR1_154448578.1	G	A	.	.	NS=1	GT	0/1
chr1	143150139	s64787.1	T	C	.	.	NS=1	GT	0/1
chr1	143190050	OAR1_154551314.1	T	G	.	.	NS=1	GT	0/1
chr1	143230191	OAR1_154588271.1	A	G	.	.	NS=1	GT	0/1
chr1	143289006	OAR1_154648345.1	T	G	.	.	NS=1	GT	0/1
chr1	143344749	s43741.1	G	T	.	.	NS=1	GT	0/1
chr1	143384738	OAR1_154735105.1	G	A	.	.	NS=1	GT	0/1
chr1	143397184	OAR1_154746921.1	A	C	.	.	NS=1	GT	0/1
chr1	143408840	OAR1_154757996.1	T	C	.	.	NS=1	GT	0/1
chr1	143423597	OAR1_154773125.1	T	C	.	.	NS=1	GT	0/1
chr1	143476880	OAR1_154909321.1	G	A	.	.	NS=1	GT	0/1
chr1	143496159	OAR1_154928451.1	C	A	.	.	NS=1	GT	0/1
chr1	143509282	OAR1_154941536.1	T	C	.	.	NS=1	GT	0/1
chr1	143551322	s64416.1	A	G	.	.	NS=1	GT	0/1
chr1	143573344	s47920.1	G	A	.	.	NS=1	GT	0/1
chr1	143610817	OAR1_155107985.1	C	T	.	.	NS=1	GT	0/1
chr1	143655224	OAR1_155149020.1	G	A	.	.	NS=1	GT	0/1
chr1	143708912	s04157.1	T	C	.	.	NS=1	GT	0/1
chr1	143801638	OAR1_155282398.1	C	T	.	.	NS=1	GT	0/1
chr1	143847590	OAR1_155320166.1	T	G	.	.	NS=1	GT	0/1
chr1	143889871	OAR1_155360167.1	G	T	.	.	NS=1	GT	0/1
chr1	143965695	OAR1_155435821.1	G	A	.	.	NS=1	GT	0/1
chr1	144057915	OAR1_155525627.1	G	A	.	.	NS=1	GT	0/1
chr1	144137177	s62772.1	A	C	.	.	NS=1	GT	0/1
chr1	144197306	OAR1_155653919.1	T	C	.	.	NS=1	GT	0/1
chr1	144213170	OAR1_155672687.1	T	C	.	.	NS=1	GT	0/1
chr1	144308091	DU222648_670.1	A	C	.	.	NS=1	GT	0/1
chr1	144341820	OAR1_155810736.1	A	G	.	.	NS=1	GT	0/1
chr1	144449048	OAR1_155904685.1	C	T	.	.	NS=1	GT	0/1
chr1	144531622	OAR1_155979948.1	G	A	.	.	NS=1	GT	0/1
chr1	144567617	OAR1_156013696.1	A	G	.	.	NS=1	GT	0/1
chr1	144607781	OAR1_156093833_X.1	C	T	.	.	NS=1	GT	0/1
chr1	144626184	OAR24_23416845.1	A	G	.	.	NS=1	GT	0/1
chr1	144657476	OAR1_156143576.1	A	G	.	.	NS=1	GT	0/1
chr1	144698991	OAR1_156188829.1	G	A	.	.	NS=1	GT	0/1
chr1	144729893	OAR1_156222448.1	C	T	.	.	NS=1	GT	0/1
chr1	144765997	OAR1_156258012.1	G	A	.	.	NS=1	GT	0/1
chr1	144790034	OAR1_156281328.1	C	T	.	.	NS=1	GT	0/1
chr1	144812925	OAR1_156314210.1	A	C	.	.	NS=1	GT	0/1
chr1	144868084	s24337.1	A	G	.	.	NS=1	GT	0/1
chr1	144907948	OAR1_156411137.1	T	C	.	.	NS=1	GT	0/1
chr1	144932935	OAR1_156443346.1	C	T	.	.	NS=1	GT	0/1
chr1	144946334	OAR1_156459785.1	G	A	.	.	NS=1	GT	0/1
chr1	145001315	OAR1_156524345.1	T	C	.	.	NS=1	GT	0/1
chr1	145040001	OAR1_156562490.1	A	G	.	.	NS=1	GT	0/1
chr1	145049642	OAR1_156571804.1	A	G	.	.	NS=1	GT	0/1
chr1	145145966	OAR1_156668122.1	A	G	.	.	NS=1	GT	0/1
chr1	145180382	OAR1_156714280.1	C	T	.	.	NS=1	GT	0/1
chr1	145235658	OAR1_156775749.1	T	C	.	.	NS=1	GT	0/1
chr1	145279459	OAR1_156816942.1	T	C	.	.	NS=1	GT	0/1
chr1	145339557	OAR1_156875899_X.1	T	C	.	.	NS=1	GT	0/1
chr1	145403731	s65986.1	T	C	.	.	NS=1	GT	0/1
chr1	145444609	s25904.1	T	C	.	.	NS=1	GT	0/1
chr1	145494851	OAR1_157030645.1	G	A	.	.	NS=1	GT	0/1
chr1	145507993	OAR1_157043419.1	A	G	.	.	NS=1	GT	0/1
chr1	145569761	OAR1_157107505.1	T	C	.	.	NS=1	GT	0/1
chr1	145640551	OAR1_157178368.1	G	A	.	.	NS=1	GT	0/1
chr1	145677767	OAR1_157215006.1	A	G	.	.	NS=1	GT	0/1
chr1	145709667	OAR1_157249837.1	G	A	.	.	NS=1	GT	0/1
chr1	145739993	OAR1_157286052.1	C	T	.	.	NS=1	GT	0/1
chr1	145798709	OAR1_157445313.1	G	A	.	.	NS=1	GT	0/1
chr1	145849157	OAR1_157363688.1	C	T	.	.	NS=1	GT	0/1
chr1	145929104	OAR1_157504484.1	A	G	.	.	NS=1	GT	0/1
chr1	145963198	OAR1_157532851.1	C	T	.	.	NS=1	GT	0/1
chr1	145982104	OAR1_157551151_X.1	T	C	.	.	NS=1	GT	0/1
chr1	146229505	s34287.1	C	T	.	.	NS=1	GT	0/1
chr1	146294028	OAR1_157979007.1	C	T	.	.	NS=1	GT	0/1
chr1	146328681	s15230.1	G	A	.	.	NS=1	GT	0/1
chr1	146360498	s23820.1	G	A	.	.	NS=1	GT	0/1
chr1	146374177	OAR1_158057964.1	C	T	.	.	NS=1	GT	0/1
chr1	146393514	OAR1_158087543.1	G	A	.	.	NS=1	GT	0/1
chr1	146457632	OAR1_158151670.1	A	G	.	.	NS=1	GT	0/1
chr1	146492709	OAR1_158179548.1	G	A	.	.	NS=1	GT	0/1
chr1	146576027	OAR1_158378925.1	C	T	.	.	NS=1	GT	0/1
chr1	146653232	OAR1_158454447.1	C	A	.	.	NS=1	GT	0/1
chr1	146693521	OAR1_158576620.1	C	T	.	.	NS=1	GT	0/1
chr1	146784384	OAR1_158655334.1	A	G	.	.	NS=1	GT	0/1
chr1	146803196	OAR1_158674178.1	A	G	.	.	NS=1	GT	0/1
chr1	146848573	OAR1_158719217.1	G	A	.	.	NS=1	GT	0/1
chr1	146887347	OAR1_158762135.1	G	A	.	.	NS=1	GT	0/1
chr1	146912588	OAR1_158786538.1	C	T	.	.	NS=1	GT	0/1
chr1	146954839	OAR1_158849361.1	T	C	.	.	NS=1	GT	0/1
chr1	147018830	OAR1_158908378.1	A	C	.	.	NS=1	GT	0/1
chr1	147081442	OAR1_158986908.1	T	C	.	.	NS=1	GT	0/1
chr1	147184630	OAR1_159028859.1	G	A	.	.	NS=1	GT	0/1
chr1	147239286	OAR1_159080734_X.1	C	T	.	.	NS=1	GT	0/1
chr1	147331836	OAR1_159173194.1	T	G	.	.	NS=1	GT	0/1
chr1	147400236	OAR1_159234607.1	C	T	.	.	NS=1	GT	0/1
chr1	147457526	OAR1_159292637.1	C	T	.	.	NS=1	GT	0/1
chr1	147479869	OAR1_159319098.1	A	G	.	.	NS=1	GT	0/1
chr1	147515992	OAR1_159357393.1	T	C	.	.	NS=1	GT	0/1
chr1	147562185	OAR1_159403082.1	C	T	.	.	NS=1	GT	0/1
chr1	147595299	OAR1_159434580.1	A	G	.	.	NS=1	GT	0/1
chr1	147642027	OAR1_159475689_X.1	T	G	.	.	NS=1	GT	0/1
chr1	147693673	OAR1_159528420.1	A	G	.	.	NS=1	GT	0/1
chr1	147727526	OAR1_159564665.1	C	T	.	.	NS=1	GT	0/1
chr1	147815585	OAR1_159674313.1	C	T	.	.	NS=1	GT	0/1
chr1	147940861	OAR1_159809092.1	T	C	.	.	NS=1	GT	0/1
chr1	147967947	OAR1_159836856.1	C	T	.	.	NS=1	GT	0/1
chr1	148003650	OAR1_159885962.1	G	A	.	.	NS=1	GT	0/1
chr1	148047461	OAR1_159927760.1	C	T	.	.	NS=1	GT	0/1
chr1	148078342	OAR1_159959545.1	A	G	.	.	NS=1	GT	0/1
chr1	148130463	OAR1_160010763.1	A	G	.	.	NS=1	GT	0/1
chr1	148205146	OAR1_160092506.1	G	A	.	.	NS=1	GT	0/1
chr1	148257751	OAR1_160143931_X.1	C	T	.	.	NS=1	GT	0/1
chr1	148310995	OAR1_160201909.1	A	G	.	.	NS=1	GT	0/1
chr1	148367919	OAR1_160256874.1	G	A	.	.	NS=1	GT	0/1
chr1	148417146	s44387.1	C	T	.	.	NS=1	GT	0/1
chr1	148444447	OAR1_160339673.1	T	C	.	.	NS=1	GT	0/1
chr1	148456040	OAR1_160350281.1	C	A	.	.	NS=1	GT	0/1
chr1	148505307	OAR1_160405680.1	T	C	.	.	NS=1	GT	0/1
chr1	148608799	OAR1_160423737.1	G	A	.	.	NS=1	GT	0/1
chr1	148644743	OAR1_160459725_X.1	G	A	.	.	NS=1	GT	0/1
chr1	148668568	OAR1_160476697.1	G	A	.	.	NS=1	GT	0/1
chr1	148747819	OAR1_160629385.1	G	A	.	.	NS=1	GT	0/1
chr1	148803121	OAR1_160692423.1	A	G	.	.	NS=1	GT	0/1
chr1	148863418	OAR1_160750578.1	G	A	.	.	NS=1	GT	0/1
chr1	148925244	OAR1_160814204.1	G	A	.	.	NS=1	GT	0/1
chr1	148971681	OAR1_160855317.1	G	A	.	.	NS=1	GT	0/1
chr1	149009557	OAR1_160896532.1	G	T	.	.	NS=1	GT	0/1
chr1	149625408	OAR1_161011096.1	T	C	.	.	NS=1	GT	0/1
chr1	149815229	OAR1_161209318.1	C	T	.	.	NS=1	GT	0/1
chr1	149822725	OAR1_161217407.1	G	T	.	.	NS=1	GT	0/1
chr1	149854333	OAR1_161244393.1	A	G	.	.	NS=1	GT	0/1
chr1	149964589	OAR1_161353043.1	C	T	.	.	NS=1	GT	0/1
chr1	150146258	s61231.1	T	C	.	.	NS=1	GT	0/1
chr1	150241423	OAR1_161578392.1	G	A	.	.	NS=1	GT	0/1
chr1	150275919	OAR1_161618395.1	T	C	.	.	NS=1	GT	0/1
chr1	150287938	OAR1_161631697.1	C	T	.	.	NS=1	GT	0/1
chr1	150359109	OAR1_161753851.1	G	A	.	.	NS=1	GT	0/1
chr1	150390458	OAR1_161706015.1	G	T	.	.	NS=1	GT	0/1
chr1	150396918	OAR1_161796349.1	A	C	.	.	NS=1	GT	0/1
chr1	150543477	OAR1_161934537.1	C	T	.	.	NS=1	GT	0/1
chr1	150642446	OAR1_162045070.1	C	A	.	.	NS=1	GT	0/1
chr1	150677062	DU251390_382.1	A	G	.	.	NS=1	GT	0/1
chr1	150696426	OAR1_162148595.1	T	C	.	.	NS=1	GT	0/1
chr1	150817191	OAR1_162270132.1	A	G	.	.	NS=1	GT	0/1
chr1	150872658	s10941.1	G	A	.	.	NS=1	GT	0/1
chr1	150986838	OAR1_162425981.1	G	A	.	.	NS=1	GT	0/1
chr1	151029408	OAR1_162474027.1	G	T	.	.	NS=1	GT	0/1
chr1	151098428	OAR1_162542847.1	C	T	.	.	NS=1	GT	0/1
chr1	151156446	OAR1_162594169.1	G	A	.	.	NS=1	GT	0/1
chr1	151186242	OAR1_162623538.1	T	C	.	.	NS=1	GT	0/1
chr1	151250720	OAR1_162692371.1	T	C	.	.	NS=1	GT	0/1
chr1	151267971	OAR1_162712640.1	G	A	.	.	NS=1	GT	0/1
chr1	151289353	OAR1_162733854.1	T	C	.	.	NS=1	GT	0/1
chr1	151402124	OAR1_162878123.1	C	T	.	.	NS=1	GT	0/1
chr1	151430850	OAR1_162913118.1	C	A	.	.	NS=1	GT	0/1
chr1	151462535	s71272.1	C	A	.	.	NS=1	GT	0/1
chr1	151468372	OAR1_162954046_X.1	T	C	.	.	NS=1	GT	0/1
chr1	151479401	OAR1_162965417.1	A	G	.	.	NS=1	GT	0/1
chr1	151487540	OAR1_162972138.1	G	T	.	.	NS=1	GT	0/1
chr1	151565529	OAR1_163043202.1	G	A	.	.	NS=1	GT	0/1
chr1	151615447	OAR1_163091159.1	T	C	.	.	NS=1	GT	0/1
chr1	151622728	OAR1_163096460.1	C	T	.	.	NS=1	GT	0/1
chr1	151635497	OAR1_163113529.1	C	T	.	.	NS=1	GT	0/1
chr1	151660445	OAR1_163138530.1	A	G	.	.	NS=1	GT	0/1
chr1	151776890	OAR1_163239092.1	C	T	.	.	NS=1	GT	0/1
chr1	151809144	OAR1_163269760.1	G	A	.	.	NS=1	GT	0/1
chr1	151831991	OAR1_163291141.1	T	C	.	.	NS=1	GT	0/1
chr1	151857146	OAR11_49219455.1	G	A	.	.	NS=1	GT	0/1
chr1	151924945	s07186.1	T	C	.	.	NS=1	GT	0/1
chr1	151998631	OAR1_163628086_X.1	A	G	.	.	NS=1	GT	0/1
chr1	152038766	OAR1_163665145.1	G	T	.	.	NS=1	GT	0/1
chr1	152059967	OAR1_163684434.1	A	G	.	.	NS=1	GT	0/1
chr1	152083119	OAR1_163708364.1	C	T	.	.	NS=1	GT	0/1
chr1	152145834	OAR1_163770295.1	G	A	.	.	NS=1	GT	0/1
chr1	152177572	s51679.1	G	A	.	.	NS=1	GT	0/1
chr1	152219833	OAR1_163834913.1	G	A	.	.	NS=1	GT	0/1
chr1	152274921	OAR1_163890279.1	C	T	.	.	NS=1	GT	0/1
chr1	152319862	s50950.1	T	C	.	.	NS=1	GT	0/1
chr1	152332012	OAR1_163950279.1	T	G	.	.	NS=1	GT	0/1
chr1	152404324	OAR1_164030825.1	A	G	.	.	NS=1	GT	0/1
chr1	152451085	OAR1_164071873.1	A	G	.	.	NS=1	GT	0/1
chr1	152467240	OAR1_164087914.1	A	G	.	.	NS=1	GT	0/1
chr1	152500264	OAR1_164149811_X.1	A	G	.	.	NS=1	GT	0/1
chr1	152559275	OAR1_164212969.1	G	A	.	.	NS=1	GT	0/1
chr1	152601830	OAR1_164254640.1	G	A	.	.	NS=1	GT	0/1
chr1	152653970	s06751.1	C	T	.	.	NS=1	GT	0/1
chr1	152696695	OAR1_164347614_X.1	C	T	.	.	NS=1	GT	0/1
chr1	152737392	OAR1_164385306.1	C	T	.	.	NS=1	GT	0/1
chr1	152744283	OAR1_164392201.1	G	A	.	.	NS=1	GT	0/1
chr1	152817930	OAR1_164454098.1	C	A	.	.	NS=1	GT	0/1
chr1	152842875	OAR1_164476393_X.1	G	A	.	.	NS=1	GT	0/1
chr1	152885722	OAR1_164515707.1	G	A	.	.	NS=1	GT	0/1
chr1	152958257	OAR1_164591146.1	A	C	.	.	NS=1	GT	0/1
chr1	152984793	OAR1_164619550.1	C	T	.	.	NS=1	GT	0/1
chr1	153040993	OAR1_164769608.1	C	T	.	.	NS=1	GT	0/1
chr1	153083165	s60224.1	G	T	.	.	NS=1	GT	0/1
chr1	153136864	s02477.1	C	T	.	.	NS=1	GT	0/1
chr1	153307817	OAR1_165041800.1	T	A	.	.	NS=1	GT	0/1
chr1	153375890	OAR1_165108584_X.1	T	C	.	.	NS=1	GT	0/1
chr1	153408744	OAR1_165146142.1	C	A	.	.	NS=1	GT	0/1
chr1	153439772	OAR1_165185818_X.1	C	T	.	.	NS=1	GT	0/1
chr1	153469663	OAR1_165217240.1	G	A	.	.	NS=1	GT	0/1
chr1	153479906	OAR1_165226865.1	T	C	.	.	NS=1	GT	0/1
chr1	153537788	OAR1_165282616.1	C	T	.	.	NS=1	GT	0/1
chr1	153578354	OAR1_165324517.1	G	A	.	.	NS=1	GT	0/1
chr1	153606843	OAR1_165359755.1	C	T	.	.	NS=1	GT	0/1
chr1	153654859	OAR1_165405029.1	G	A	.	.	NS=1	GT	0/1
chr1	153747003	OAR1_165497443.1	C	T	.	.	NS=1	GT	0/1
chr1	153775936	OAR1_165528274.1	A	G	.	.	NS=1	GT	0/1
chr1	153817937	OAR1_165566546.1	T	C	.	.	NS=1	GT	0/1
chr1	153916029	OAR1_165665467.1	T	C	.	.	NS=1	GT	0/1
chr1	153939997	OAR1_165683429.1	C	T	.	.	NS=1	GT	0/1
chr1	153971703	OAR1_165711654.1	T	C	.	.	NS=1	GT	0/1
chr1	154019699	OAR1_165760275_X.1	C	G	.	.	NS=1	GT	0/1
chr1	154095953	OAR1_165837099.1	A	G	.	.	NS=1	GT	0/1
chr1	154136174	OAR1_165909318.1	T	C	.	.	NS=1	GT	0/1
chr1	154162101	OAR1_165933884.1	G	T	.	.	NS=1	GT	0/1
chr1	154241604	OAR1_166062428.1	C	T	.	.	NS=1	GT	0/1
chr1	154275654	OAR1_166085590.1	G	A	.	.	NS=1	GT	0/1
chr1	154298272	OAR1_166113937.1	C	T	.	.	NS=1	GT	0/1
chr1	154349676	OAR1_166160045.1	T	C	.	.	NS=1	GT	0/1
chr1	154393376	OAR1_166214959.1	C	T	.	.	NS=1	GT	0/1
chr1	154460528	OAR1_166279498.1	G	A	.	.	NS=1	GT	0/1
chr1	154494113	OAR1_166341363.1	C	T	.	.	NS=1	GT	0/1
chr1	154509117	OAR1_166359491.1	C	T	.	.	NS=1	GT	0/1
chr1	154550560	OAR1_166405159.1	T	C	.	.	NS=1	GT	0/1
chr1	154603199	s41279.1	C	T	.	.	NS=1	GT	0/1
chr1	154752214	OAR1_166681633.1	T	C	.	.	NS=1	GT	0/1
chr1	154793635	OAR1_166733872.1	G	A	.	.	NS=1	GT	0/1
chr1	154814819	OAR1_166752067.1	A	C	.	.	NS=1	GT	0/1
chr1	154864611	OAR1_166829690.1	T	C	.	.	NS=1	GT	0/1
chr1	154912581	OAR1_166875703.1	G	A	.	.	NS=1	GT	0/1
chr1	154964604	s08867.1	C	A	.	.	NS=1	GT	0/1
chr1	155009396	s10666.1	T	C	.	.	NS=1	GT	0/1
chr1	155043921	OAR1_167004318.1	T	C	.	.	NS=1	GT	0/1
chr1	155102424	OAR1_167058883.1	G	A	.	.	NS=1	GT	0/1
chr1	155131084	OAR1_167087475.1	T	C	.	.	NS=1	GT	0/1
chr1	155164031	OAR1_167129505.1	C	T	.	.	NS=1	GT	0/1
chr1	155195407	OAR1_167163730.1	T	C	.	.	NS=1	GT	0/1
chr1	155239754	s10560.1	A	G	.	.	NS=1	GT	0/1
chr1	155282960	OAR1_167263610.1	T	C	.	.	NS=1	GT	0/1
chr1	155294701	OAR1_167277333.1	A	G	.	.	NS=1	GT	0/1
chr1	155344880	OAR1_167329026.1	A	C	.	.	NS=1	GT	0/1
chr1	155384557	OAR1_167366390.1	C	T	.	.	NS=1	GT	0/1
chr1	155441035	OAR1_167422087.1	T	G	.	.	NS=1	GT	0/1
chr1	155461853	OAR1_167452823.1	T	C	.	.	NS=1	GT	0/1
chr1	155494237	OAR1_167487871.1	G	A	.	.	NS=1	GT	0/1
chr1	155539676	OAR1_167533128.1	G	A	.	.	NS=1	GT	0/1
chr1	155568746	OAR1_167568777.1	G	A	.	.	NS=1	GT	0/1
chr1	155640809	OAR1_167640352.1	T	C	.	.	NS=1	GT	0/1
chr1	155673443	OAR1_167674223.1	C	A	.	.	NS=1	GT	0/1
chr1	155706715	OAR1_167707765.1	G	A	.	.	NS=1	GT	0/1
chr1	155755479	OAR1_167758245.1	C	T	.	.	NS=1	GT	0/1
chr1	155802678	OAR1_167804132.1	A	G	.	.	NS=1	GT	0/1
chr1	155904364	OAR1_167909621.1	A	G	.	.	NS=1	GT	0/1
chr1	155935707	OAR1_167940910.1	T	G	.	.	NS=1	GT	0/1
chr1	155980907	s18614.1	G	A	.	.	NS=1	GT	0/1
chr1	156018833	OAR1_168024436.1	C	T	.	.	NS=1	GT	0/1
chr1	156072939	OAR1_168080389.1	G	A	.	.	NS=1	GT	0/1
chr1	156120396	OAR1_168135011.1	G	A	.	.	NS=1	GT	0/1
chr1	156136232	OAR1_168177117.1	A	G	.	.	NS=1	GT	0/1
chr1	156159406	OAR1_168199105.1	C	T	.	.	NS=1	GT	0/1
chr1	156245252	OAR1_168348892.1	G	A	.	.	NS=1	GT	0/1
chr1	156272813	OAR1_168304748.1	A	G	.	.	NS=1	GT	0/1
chr1	156293682	OAR1_168435050.1	G	T	.	.	NS=1	GT	0/1
chr1	156359589	OAR1_168497996.1	C	T	.	.	NS=1	GT	0/1
chr1	156387843	OAR1_168526638.1	G	A	.	.	NS=1	GT	0/1
chr1	156442875	OAR1_168574433.1	C	T	.	.	NS=1	GT	0/1
chr1	156477744	OAR1_168608411.1	A	G	.	.	NS=1	GT	0/1
chr1	156507098	OAR1_168642518.1	G	T	.	.	NS=1	GT	0/1
chr1	156526104	OAR1_168660385.1	C	T	.	.	NS=1	GT	0/1
chr1	156587604	OAR1_168725663.1	T	C	.	.	NS=1	GT	0/1
chr1	156651950	s06072.1	C	T	.	.	NS=1	GT	0/1
chr1	156718897	OAR1_168867617.1	T	C	.	.	NS=1	GT	0/1
chr1	156785576	OAR1_168931767.1	G	A	.	.	NS=1	GT	0/1
chr1	156800719	OAR1_168954901.1	T	C	.	.	NS=1	GT	0/1
chr1	156863324	OAR1_169015375.1	C	A	.	.	NS=1	GT	0/1
chr1	156905166	OAR1_169146033.1	C	T	.	.	NS=1	GT	0/1
chr1	156919082	OAR1_169159973.1	G	A	.	.	NS=1	GT	0/1
chr1	156928818	OAR1_169167280.1	A	G	.	.	NS=1	GT	0/1
chr1	156949203	OAR1_169188675.1	A	G	.	.	NS=1	GT	0/1
chr1	157042377	OAR1_169271442.1	T	G	.	.	NS=1	GT	0/1
chr1	157061728	OAR1_169284265.1	A	G	.	.	NS=1	GT	0/1
chr1	157126316	OAR1_169484985.1	T	C	.	.	NS=1	GT	0/1
chr1	157164769	OAR1_169522497.1	T	C	.	.	NS=1	GT	0/1
chr1	157174405	OAR1_169537953.1	C	T	.	.	NS=1	GT	0/1
chr1	157253314	OAR1_169609478.1	G	A	.	.	NS=1	GT	0/1
chr1	157286169	OAR1_169643592.1	A	G	.	.	NS=1	GT	0/1
chr1	157318482	OAR1_169681073.1	T	C	.	.	NS=1	GT	0/1
chr1	157359750	OAR1_169720464.1	C	T	.	.	NS=1	GT	0/1
chr1	157445031	OAR1_169815536.1	T	C	.	.	NS=1	GT	0/1
chr1	157482105	OAR1_169840727.1	G	T	.	.	NS=1	GT	0/1
chr1	157544647	s49838.1	G	T	.	.	NS=1	GT	0/1
chr1	157596000	OAR1_169957403.1	T	C	.	.	NS=1	GT	0/1
chr1	157628171	OAR1_169993851.1	A	G	.	.	NS=1	GT	0/1
chr1	157659687	OAR1_170034165.1	A	G	.	.	NS=1	GT	0/1
chr1	157781844	OAR1_170173310.1	G	A	.	.	NS=1	GT	0/1
chr1	157860855	OAR1_170250292.1	C	T	.	.	NS=1	GT	0/1
chr1	157923281	OAR1_170299553.1	A	G	.	.	NS=1	GT	0/1
chr1	157969126	OAR1_170339717.1	A	G	.	.	NS=1	GT	0/1
chr1	157985772	OAR1_170414580.1	A	G	.	.	NS=1	GT	0/1
chr1	158032848	OAR1_170389972.1	T	G	.	.	NS=1	GT	0/1
chr1	158085035	s42739.1	T	C	.	.	NS=1	GT	0/1
chr1	158125098	OAR1_170527835.1	T	C	.	.	NS=1	GT	0/1
chr1	158141431	OAR1_170543773.1	A	G	.	.	NS=1	GT	0/1
chr1	158202524	OAR1_170607514.1	G	A	.	.	NS=1	GT	0/1
chr1	158237134	s22780.1	G	T	.	.	NS=1	GT	0/1
chr1	158278193	OAR1_170696670.1	G	T	.	.	NS=1	GT	0/1
chr1	158314237	OAR1_170728986.1	T	G	.	.	NS=1	GT	0/1
chr1	158377577	s73775.1	C	T	.	.	NS=1	GT	0/1
chr1	158475672	OAR1_170850679.1	A	G	.	.	NS=1	GT	0/1
chr1	158598050	OAR1_170958364.1	A	G	.	.	NS=1	GT	0/1
chr1	158629448	OAR1_170989943.1	T	C	.	.	NS=1	GT	0/1
chr1	158634707	OAR1_171000270.1	C	T	.	.	NS=1	GT	0/1
chr1	158643711	OAR1_171009370.1	C	T	.	.	NS=1	GT	0/1
chr1	158668604	OAR1_171106344.1	G	A	.	.	NS=1	GT	0/1
chr1	158711292	OAR1_171146505.1	C	T	.	.	NS=1	GT	0/1
chr1	158729797	OAR1_171164312_X.1	C	T	.	.	NS=1	GT	0/1
chr1	158753375	OAR1_171192500.1	T	C	.	.	NS=1	GT	0/1
chr1	158758936	DU492501_194.1	G	T	.	.	NS=1	GT	0/1
chr1	158774791	OAR1_171211578.1	T	C	.	.	NS=1	GT	0/1
chr1	158826631	OAR1_171275473.1	T	C	.	.	NS=1	GT	0/1
chr1	158873728	OAR1_171323511.1	G	A	.	.	NS=1	GT	0/1
chr1	158905421	OAR1_171356385.1	G	A	.	.	NS=1	GT	0/1
chr1	159000752	OAR1_171447980.1	C	T	.	.	NS=1	GT	0/1
chr1	159037715	OAR1_171496486.1	G	A	.	.	NS=1	GT	0/1
chr1	159079573	OAR1_171539543.1	A	G	.	.	NS=1	GT	0/1
chr1	159165256	OAR1_171618764.1	C	T	.	.	NS=1	GT	0/1
chr1	159181194	OAR1_171632586.1	C	A	.	.	NS=1	GT	0/1
chr1	159237573	OAR1_171688263.1	C	A	.	.	NS=1	GT	0/1
chr1	159276990	OAR1_171725180.1	C	T	.	.	NS=1	GT	0/1
chr1	159326170	OAR1_171775698.1	C	T	.	.	NS=1	GT	0/1
chr1	159393584	OAR1_171842250.1	C	T	.	.	NS=1	GT	0/1
chr1	159409614	OAR1_171860030.1	T	C	.	.	NS=1	GT	0/1
chr1	159444145	OAR1_171895710.1	C	T	.	.	NS=1	GT	0/1
chr1	159494275	OAR1_171937793.1	A	G	.	.	NS=1	GT	0/1
chr1	159515754	OAR1_171959158.1	T	C	.	.	NS=1	GT	0/1
chr1	159555489	OAR1_172039269.1	A	G	.	.	NS=1	GT	0/1
chr1	159636853	OAR1_172129499.1	A	G	.	.	NS=1	GT	0/1
chr1	159674684	OAR1_172171514_X.1	C	T	.	.	NS=1	GT	0/1
chr1	159799774	OAR1_172310048.1	T	C	.	.	NS=1	GT	0/1
chr1	159805137	OAR1_172315694.1	A	G	.	.	NS=1	GT	0/1
chr1	159827512	OAR1_172390718.1	T	G	.	.	NS=1	GT	0/1
chr1	159881218	OAR1_172464770.1	C	G	.	.	NS=1	GT	0/1
chr1	159917317	OAR1_172502574.1	A	G	.	.	NS=1	GT	0/1
chr1	159953564	OAR1_172538566.1	A	G	.	.	NS=1	GT	0/1
chr1	159997655	s29945.1	C	T	.	.	NS=1	GT	0/1
chr1	160013069	OAR1_172598042.1	C	A	.	.	NS=1	GT	0/1
chr1	160074614	OAR1_172651470.1	G	A	.	.	NS=1	GT	0/1
chr1	160114886	OAR1_172690647.1	G	A	.	.	NS=1	GT	0/1
chr1	160158426	OAR1_172728143.1	A	G	.	.	NS=1	GT	0/1
chr1	160179171	OAR1_172756246.1	C	T	.	.	NS=1	GT	0/1
chr1	160208582	OAR1_172790759.1	T	C	.	.	NS=1	GT	0/1
chr1	160223878	OAR1_172809070.1	G	T	.	.	NS=1	GT	0/1
chr1	160280241	OAR1_172859107.1	C	T	.	.	NS=1	GT	0/1
chr1	160361544	OAR1_172950449.1	G	A	.	.	NS=1	GT	0/1
chr1	160424351	OAR1_173016122.1	A	C	.	.	NS=1	GT	0/1
chr1	160449086	s37063.1	C	T	.	.	NS=1	GT	0/1
chr1	160548048	OAR1_173150614.1	T	C	.	.	NS=1	GT	0/1
chr1	160590476	OAR1_173192369.1	G	A	.	.	NS=1	GT	0/1
chr1	160624113	s21244.1	T	C	.	.	NS=1	GT	0/1
chr1	160651457	OAR1_173251355.1	T	G	.	.	NS=1	GT	0/1
chr1	160702290	s75210.1	A	C	.	.	NS=1	GT	0/1
chr1	160713071	s32338.1	C	T	.	.	NS=1	GT	0/1
chr1	160806102	OAR1_173415791_X.1	A	G	.	.	NS=1	GT	0/1
chr1	160872749	OAR1_173484628.1	A	G	.	.	NS=1	GT	0/1
chr1	160941325	OAR1_173556038.1	G	A	.	.	NS=1	GT	0/1
chr1	160997346	OAR1_173609215.1	C	T	.	.	NS=1	GT	0/1
chr1	161028005	OAR1_173637826.1	T	C	.	.	NS=1	GT	0/1
chr1	161057830	OAR1_173678829.1	C	A	.	.	NS=1	GT	0/1
chr1	161068290	OAR1_173690908.1	A	G	.	.	NS=1	GT	0/1
chr1	161108515	OAR1_173746510.1	T	C	.	.	NS=1	GT	0/1
chr1	161174373	OAR1_173816614.1	A	C	.	.	NS=1	GT	0/1
chr1	161194679	OAR1_173875406.1	G	T	.	.	NS=1	GT	0/1
chr1	161213831	OAR1_173889787.1	G	T	.	.	NS=1	GT	0/1
chr1	161250130	OAR1_173940953.1	A	G	.	.	NS=1	GT	0/1
chr1	161289409	OAR1_173984299.1	A	G	.	.	NS=1	GT	0/1
chr1	161298481	OAR1_173993336.1	G	A	.	.	NS=1	GT	0/1
chr1	161391195	OAR1_174084771.1	A	G	.	.	NS=1	GT	0/1
chr1	161455001	OAR1_174129757.1	A	G	.	.	NS=1	GT	0/1
chr1	161512931	OAR1_174220716.1	G	A	.	.	NS=1	GT	0/1
chr1	161586666	OAR1_174294162.1	T	C	.	.	NS=1	GT	0/1
chr1	161634858	OAR1_174344110.1	C	T	.	.	NS=1	GT	0/1
chr1	161664283	OAR1_174381844.1	G	A	.	.	NS=1	GT	0/1
chr1	161670330	OAR1_174387395.1	A	G	.	.	NS=1	GT	0/1
chr1	161779328	OAR1_174488167.1	G	A	.	.	NS=1	GT	0/1
chr1	161797863	OAR1_174506919.1	A	G	.	.	NS=1	GT	0/1
chr1	161804141	OAR1_174516204.1	C	T	.	.	NS=1	GT	0/1
chr1	161883235	OAR1_174638434.1	A	G	.	.	NS=1	GT	0/1
chr1	161953855	s16141.1	T	C	.	.	NS=1	GT	0/1
chr1	161968832	OAR1_174731232.1	A	C	.	.	NS=1	GT	0/1
chr1	162031059	OAR1_174790984.1	G	A	.	.	NS=1	GT	0/1
chr1	162045797	OAR1_174806531.1	T	C	.	.	NS=1	GT	0/1
chr1	162092776	OAR1_174847452.1	C	T	.	.	NS=1	GT	0/1
chr1	162103727	OAR1_174856446.1	G	A	.	.	NS=1	GT	0/1
chr1	162153267	OAR1_174903732.1	C	T	.	.	NS=1	GT	0/1
chr1	162220155	OAR1_174976013.1	G	A	.	.	NS=1	GT	0/1
chr1	162256804	OAR1_175012572.1	G	A	.	.	NS=1	GT	0/1
chr1	162284804	OAR1_175040095.1	A	G	.	.	NS=1	GT	0/1
chr1	162391327	s58489.1	G	A	.	.	NS=1	GT	0/1
chr1	162422577	OAR1_175180254.1	C	T	.	.	NS=1	GT	0/1
chr1	162439469	OAR1_175199648.1	C	T	.	.	NS=1	GT	0/1
chr1	162526531	s14177.1	G	A	.	.	NS=1	GT	0/1
chr1	162570947	OAR1_175334488.1	A	G	.	.	NS=1	GT	0/1
chr1	162604679	OAR1_175368267.1	G	A	.	.	NS=1	GT	0/1
chr1	162634837	OAR1_175397767.1	T	C	.	.	NS=1	GT	0/1
chr1	162672189	s55456.1	C	A	.	.	NS=1	GT	0/1
chr1	162709463	OAR1_175474366.1	G	A	.	.	NS=1	GT	0/1
chr1	162743575	OAR1_175509216.1	T	C	.	.	NS=1	GT	0/1
chr1	162779528	OAR1_175548020.1	G	T	.	.	NS=1	GT	0/1
chr1	162830650	s47069.1	G	T	.	.	NS=1	GT	0/1
chr1	162862904	s30482.1	T	C	.	.	NS=1	GT	0/1
chr1	162896331	OAR1_175663713.1	C	T	.	.	NS=1	GT	0/1
chr1	162930643	OAR1_175699560.1	C	T	.	.	NS=1	GT	0/1
chr1	163031727	OAR1_175839971.1	G	A	.	.	NS=1	GT	0/1
chr1	163147139	OAR1_175957082.1	C	T	.	.	NS=1	GT	0/1
chr1	163152646	OAR1_175962812.1	T	C	.	.	NS=1	GT	0/1
chr1	163172988	OAR1_175986257.1	T	C	.	.	NS=1	GT	0/1
chr1	163257303	s30496.1	T	G	.	.	NS=1	GT	0/1
chr1	163370112	OAR1_176300432.1	T	C	.	.	NS=1	GT	0/1
chr1	163448502	OAR1_176389470.1	A	G	.	.	NS=1	GT	0/1
chr1	163479120	OAR1_176418046.1	A	G	.	.	NS=1	GT	0/1
chr1	163506486	OAR1_176438106.1	G	C	.	.	NS=1	GT	0/1
chr1	163639315	OAR1_176570961.1	C	T	.	.	NS=1	GT	0/1
chr1	163690305	OAR1_176625383.1	T	G	.	.	NS=1	GT	0/1
chr1	163727597	OAR1_176663430.1	C	A	.	.	NS=1	GT	0/1
chr1	163771314	OAR1_176699214_X.1	T	C	.	.	NS=1	GT	0/1
chr1	163800118	OAR1_176728344.1	T	C	.	.	NS=1	GT	0/1
chr1	163851187	OAR1_176779276.1	T	C	.	.	NS=1	GT	0/1
chr1	164040709	OAR1_176981757.1	G	A	.	.	NS=1	GT	0/1
chr1	164069855	OAR1_177013374.1	T	C	.	.	NS=1	GT	0/1
chr1	164148751	OAR1_177088394.1	G	T	.	.	NS=1	GT	0/1
chr1	164157728	OAR1_177098302.1	C	T	.	.	NS=1	GT	0/1
chr1	164253200	s02888.1	T	C	.	.	NS=1	GT	0/1
chr1	164327744	OAR1_177286928.1	A	G	.	.	NS=1	GT	0/1
chr1	164371089	OAR1_177213704.1	T	C	.	.	NS=1	GT	0/1
chr1	164543285	s28706.1	T	G	.	.	NS=1	GT	0/1
chr1	164554121	s59552.1	T	C	.	.	NS=1	GT	0/1
chr1	164604667	s01145.1	A	G	.	.	NS=1	GT	0/1
chr1	164624206	OAR1_177588419.1	C	A	.	.	NS=1	GT	0/1
chr1	164653960	OAR1_177619398.1	C	T	.	.	NS=1	GT	0/1
chr1	164709786	OAR1_177674843.1	G	A	.	.	NS=1	GT	0/1
chr1	164755531	OAR1_177721468.1	G	A	.	.	NS=1	GT	0/1
chr1	164834015	OAR1_177792772.1	G	A	.	.	NS=1	GT	0/1
chr1	164847462	OAR1_177805968.1	C	T	.	.	NS=1	GT	0/1
chr1	164865870	OAR1_177821843.1	T	G	.	.	NS=1	GT	0/1
chr1	165070720	s48416.1	A	G	.	.	NS=1	GT	0/1
chr1	165078894	OAR1_178052018.1	C	G	.	.	NS=1	GT	0/1
chr1	165130892	OAR1_178163941.1	G	A	.	.	NS=1	GT	0/1
chr1	165187456	OAR1_178200688.1	T	C	.	.	NS=1	GT	0/1
chr1	165233081	OAR1_178235093.1	G	A	.	.	NS=1	GT	0/1
chr1	165285317	OAR1_178282136.1	C	T	.	.	NS=1	GT	0/1
chr1	165323440	OAR1_178320448.1	A	C	.	.	NS=1	GT	0/1
chr1	165365848	OAR1_178364287.1	A	C	.	.	NS=1	GT	0/1
chr1	165401872	OAR1_178395437.1	T	C	.	.	NS=1	GT	0/1
chr1	165431203	OAR1_178425307.1	C	T	.	.	NS=1	GT	0/1
chr1	165459749	OAR1_178458488.1	T	G	.	.	NS=1	GT	0/1
chr1	165475182	OAR1_178473782.1	G	A	.	.	NS=1	GT	0/1
chr1	165523225	OAR1_178526789.1	C	T	.	.	NS=1	GT	0/1
chr1	165550164	OAR1_178552948.1	C	T	.	.	NS=1	GT	0/1
chr1	165588211	OAR1_178597536.1	C	T	.	.	NS=1	GT	0/1
chr1	165619672	OAR1_178637159.1	A	G	.	.	NS=1	GT	0/1
chr1	165637210	OAR1_178652326.1	C	T	.	.	NS=1	GT	0/1
chr1	165666476	OAR1_178683784.1	A	G	.	.	NS=1	GT	0/1
chr1	165722038	OAR1_178739298.1	G	A	.	.	NS=1	GT	0/1
chr1	165758981	OAR1_178780522.1	T	C	.	.	NS=1	GT	0/1
chr1	165787627	OAR1_178805926.1	A	G	.	.	NS=1	GT	0/1
chr1	165817057	OAR1_178833476.1	T	C	.	.	NS=1	GT	0/1
chr1	165840207	OAR1_180150573.1	A	G	.	.	NS=1	GT	0/1
chr1	165857600	OAR1_178909323.1	A	G	.	.	NS=1	GT	0/1
chr1	165891637	OAR1_178942842.1	A	G	.	.	NS=1	GT	0/1
chr1	165934205	OAR1_178984114.1	C	T	.	.	NS=1	GT	0/1
chr1	165963807	s06854.1	C	T	.	.	NS=1	GT	0/1
chr1	166011500	OAR1_179065695.1	C	T	.	.	NS=1	GT	0/1
chr1	166075884	s65477.1	G	T	.	.	NS=1	GT	0/1
chr1	166133219	OAR1_179191319.1	C	T	.	.	NS=1	GT	0/1
chr1	166180863	OAR1_179230266.1	C	T	.	.	NS=1	GT	0/1
chr1	166203387	OAR1_179252870.1	A	G	.	.	NS=1	GT	0/1
chr1	166306496	OAR1_179373806.1	C	T	.	.	NS=1	GT	0/1
chr1	166311013	OAR1_179380934.1	T	C	.	.	NS=1	GT	0/1
chr1	166339023	OAR1_179407611.1	T	A	.	.	NS=1	GT	0/1
chr1	166389370	OAR1_179485924.1	C	T	.	.	NS=1	GT	0/1
chr1	166429246	OAR1_179518897.1	G	A	.	.	NS=1	GT	0/1
chr1	166444044	OAR1_179537892.1	A	C	.	.	NS=1	GT	0/1
chr1	166483840	OAR1_179597158.1	C	T	.	.	NS=1	GT	0/1
chr1	166525306	OAR1_179646359.1	G	A	.	.	NS=1	GT	0/1
chr1	166578579	OAR1_179699772.1	A	G	.	.	NS=1	GT	0/1
chr1	166691215	OAR1_179786060.1	G	T	.	.	NS=1	GT	0/1
chr1	166717786	OAR1_179807744.1	C	T	.	.	NS=1	GT	0/1
chr1	166753643	OAR1_179845896.1	T	C	.	.	NS=1	GT	0/1
chr1	166841882	OAR1_179946815.1	A	G	.	.	NS=1	GT	0/1
chr1	166911475	OAR1_180064138.1	G	A	.	.	NS=1	GT	0/1
chr1	166941385	OAR1_180036334.1	C	T	.	.	NS=1	GT	0/1
chr1	167015857	OAR1_179977305.1	G	T	.	.	NS=1	GT	0/1
chr1	167021868	OAR1_180106392.1	G	A	.	.	NS=1	GT	0/1
chr1	167187117	OAR1_180180507.1	A	G	.	.	NS=1	GT	0/1
chr1	167230961	OAR1_180220343.1	A	G	.	.	NS=1	GT	0/1
chr1	167273059	s67438.1	G	A	.	.	NS=1	GT	0/1
chr1	167339057	OAR1_180318360.1	T	C	.	.	NS=1	GT	0/1
chr1	167345714	OAR1_180324632.1	G	A	.	.	NS=1	GT	0/1
chr1	167369832	OAR1_180352827.1	A	T	.	.	NS=1	GT	0/1
chr1	167816974	DU311321_620.1	G	C	.	.	NS=1	GT	0/1
chr1	168234637	OAR1_181452100.1	A	G	.	.	NS=1	GT	0/1
chr1	168248581	OAR1_181464978.1	T	G	.	.	NS=1	GT	0/1
chr1	168296130	OAR1_181511656.1	A	G	.	.	NS=1	GT	0/1
chr1	168303156	OAR1_181517705.1	T	G	.	.	NS=1	GT	0/1
chr1	168364994	OAR1_181579456.1	T	C	.	.	NS=1	GT	0/1
chr1	168385954	OAR1_181601572.1	A	G	.	.	NS=1	GT	0/1
chr1	168420609	OAR1_181636808.1	C	T	.	.	NS=1	GT	0/1
chr1	168429137	OAR1_181645778.1	G	T	.	.	NS=1	GT	0/1
chr1	168507052	OAR1_181715990.1	C	T	.	.	NS=1	GT	0/1
chr1	168548011	OAR1_181759212.1	G	A	.	.	NS=1	GT	0/1
chr1	168573981	OAR1_181784491.1	G	A	.	.	NS=1	GT	0/1
chr1	168623195	OAR1_181838398.1	G	C	.	.	NS=1	GT	0/1
chr1	168645133	OAR1_181862197.1	T	C	.	.	NS=1	GT	0/1
chr1	168696731	OAR1_181917984.1	G	A	.	.	NS=1	GT	0/1
chr1	168716279	OAR1_181938531.1	G	T	.	.	NS=1	GT	0/1
chr1	168760749	OAR1_181982373.1	G	T	.	.	NS=1	GT	0/1
chr1	168796306	OAR1_182020254.1	C	A	.	.	NS=1	GT	0/1
chr1	168853546	OAR1_182077211.1	G	T	.	.	NS=1	GT	0/1
chr1	168892929	s40312.1	T	C	.	.	NS=1	GT	0/1
chr1	168906227	s60197.1	G	A	.	.	NS=1	GT	0/1
chr1	168956387	OAR1_182179090.1	T	C	.	.	NS=1	GT	0/1
chr1	169008412	OAR1_182243205.1	A	C	.	.	NS=1	GT	0/1
chr1	169040221	OAR1_182272525.1	C	A	.	.	NS=1	GT	0/1
chr1	169089322	s33536.1	A	G	.	.	NS=1	GT	0/1
chr1	169135389	OAR1_182373616.1	A	G	.	.	NS=1	GT	0/1
chr1	169167620	s28181.1	G	A	.	.	NS=1	GT	0/1
chr1	169208709	OAR1_182440957.1	T	C	.	.	NS=1	GT	0/1
chr1	169251159	OAR1_182476129.1	T	C	.	.	NS=1	GT	0/1
chr1	169279929	OAR1_182509996.1	T	C	.	.	NS=1	GT	0/1
chr1	169325298	OAR1_182546598.1	G	A	.	.	NS=1	GT	0/1
chr1	169391396	OAR1_182602745.1	A	T	.	.	NS=1	GT	0/1
chr1	169532199	s24396.1	T	C	.	.	NS=1	GT	0/1
chr1	169564883	OAR1_182797454_X.1	G	A	.	.	NS=1	GT	0/1
chr1	169588616	OAR1_182821609.1	T	C	.	.	NS=1	GT	0/1
chr1	169626399	s42975.1	C	T	.	.	NS=1	GT	0/1
chr1	169659424	OAR1_182894282.1	A	G	.	.	NS=1	GT	0/1
chr1	169696994	OAR1_182930145.1	G	A	.	.	NS=1	GT	0/1
chr1	169717039	OAR1_182949542.1	C	T	.	.	NS=1	GT	0/1
chr1	169754321	OAR1_182999795.1	C	A	.	.	NS=1	GT	0/1
chr1	169783576	OAR1_183033581.1	A	G	.	.	NS=1	GT	0/1
chr1	169933606	OAR1_183201498.1	A	G	.	.	NS=1	GT	0/1
chr1	169947942	OAR1_183082360.1	T	G	.	.	NS=1	GT	0/1
chr1	169960283	OAR1_183090671.1	C	T	.	.	NS=1	GT	0/1
chr1	169972881	DU507059_332.1	C	T	.	.	NS=1	GT	0/1
chr1	170015651	OAR1_183261156.1	T	C	.	.	NS=1	GT	0/1
chr1	170037634	OAR1_183283684.1	T	C	.	.	NS=1	GT	0/1
chr1	170084105	OAR1_183331724.1	C	T	.	.	NS=1	GT	0/1
chr1	170161848	OAR1_183410292.1	G	A	.	.	NS=1	GT	0/1
chr1	170278027	s73183.1	T	C	.	.	NS=1	GT	0/1
chr1	170316321	OAR1_183563305.1	C	T	.	.	NS=1	GT	0/1
chr1	170345057	OAR1_183594457.1	G	A	.	.	NS=1	GT	0/1
chr1	170387319	OAR1_183630759.1	G	A	.	.	NS=1	GT	0/1
chr1	170472186	OAR1_183679383.1	T	C	.	.	NS=1	GT	0/1
chr1	170493680	s15198.1	T	C	.	.	NS=1	GT	0/1
chr1	170518513	OAR1_183795279.1	A	G	.	.	NS=1	GT	0/1
chr1	170607369	OAR1_183889668.1	A	G	.	.	NS=1	GT	0/1
chr1	170659241	OAR1_183941466.1	G	A	.	.	NS=1	GT	0/1
chr1	170671157	OAR1_183953098.1	A	C	.	.	NS=1	GT	0/1
chr1	170680226	OAR1_183962708.1	G	A	.	.	NS=1	GT	0/1
chr1	170732940	OAR1_184019923.1	C	A	.	.	NS=1	GT	0/1
chr1	170802563	OAR1_184089805.1	G	A	.	.	NS=1	GT	0/1
chr1	170843338	s00576.1	A	G	.	.	NS=1	GT	0/1
chr1	170870760	OAR1_184162321.1	T	C	.	.	NS=1	GT	0/1
chr1	170905692	s12579.1	C	T	.	.	NS=1	GT	0/1
chr1	170935774	OAR1_184227318.1	G	A	.	.	NS=1	GT	0/1
chr1	170987419	OAR1_184284103.1	G	A	.	.	NS=1	GT	0/1
chr1	171023687	OAR1_184320517.1	C	T	.	.	NS=1	GT	0/1
chr1	171089162	s33709.1	T	G	.	.	NS=1	GT	0/1
chr1	171141457	OAR1_184513472.1	T	A	.	.	NS=1	GT	0/1
chr1	171187569	OAR1_184552574.1	T	G	.	.	NS=1	GT	0/1
chr1	171266131	OAR1_184634772.1	A	G	.	.	NS=1	GT	0/1
chr1	171303295	s09281.1	T	C	.	.	NS=1	GT	0/1
chr1	171428022	OAR1_184805090.1	A	G	.	.	NS=1	GT	0/1
chr1	171455010	OAR1_184831261_X.1	T	C	.	.	NS=1	GT	0/1
chr1	171506896	OAR1_184883783.1	A	G	.	.	NS=1	GT	0/1
chr1	171540388	OAR1_184944414.1	T	C	.	.	NS=1	GT	0/1
chr1	171579380	s35482.1	A	C	.	.	NS=1	GT	0/1
chr1	171613836	OAR1_185029313_X.1	T	C	.	.	NS=1	GT	0/1
chr1	171647283	OAR1_185062098.1	T	C	.	.	NS=1	GT	0/1
chr1	171672128	OAR1_185100554.1	C	T	.	.	NS=1	GT	0/1
chr1	171706750	OAR1_185135450.1	C	T	.	.	NS=1	GT	0/1
chr1	171811215	OAR1_185233142.1	G	A	.	.	NS=1	GT	0/1
chr1	171840264	OAR1_185261120.1	G	A	.	.	NS=1	GT	0/1
chr1	171891170	OAR1_185320639.1	A	G	.	.	NS=1	GT	0/1
chr1	171962644	OAR1_185372154_X.1	G	A	.	.	NS=1	GT	0/1
chr1	171976248	s68080.1	C	G	.	.	NS=1	GT	0/1
chr1	172043157	OAR1_185450355.1	C	T	.	.	NS=1	GT	0/1
chr1	172104116	OAR1_185513141.1	T	C	.	.	NS=1	GT	0/1
chr1	172137561	OAR1_185549108.1	C	T	.	.	NS=1	GT	0/1
chr1	172166027	OAR1_185576763.1	C	A	.	.	NS=1	GT	0/1
chr1	172210490	OAR1_185615587.1	C	T	.	.	NS=1	GT	0/1
chr1	172250995	OAR1_185660773.1	G	T	.	.	NS=1	GT	0/1
chr1	172295861	OAR1_185695999.1	T	G	.	.	NS=1	GT	0/1
chr1	172305098	OAR1_185706580.1	A	G	.	.	NS=1	GT	0/1
chr1	172355358	s26786.1	A	C	.	.	NS=1	GT	0/1
chr1	172358332	OAR1_185760112_X.1	A	G	.	.	NS=1	GT	0/1
chr1	172393678	OAR1_185797779.1	C	A	.	.	NS=1	GT	0/1
chr1	172443190	OAR1_185845001_X.1	T	C	.	.	NS=1	GT	0/1
chr1	172454328	OAR1_185857094.1	T	C	.	.	NS=1	GT	0/1
chr1	172533023	OAR1_185953850.1	C	T	.	.	NS=1	GT	0/1
chr1	172607565	s13827.1	G	T	.	.	NS=1	GT	0/1
chr1	172705831	OAR1_186123111.1	C	T	.	.	NS=1	GT	0/1
chr1	172763679	OAR1_186167236.1	G	A	.	.	NS=1	GT	0/1
chr1	172769728	OAR1_186173189.1	G	A	.	.	NS=1	GT	0/1
chr1	172826846	OAR1_186235760.1	G	A	.	.	NS=1	GT	0/1
chr1	172877571	OAR1_186286713.1	G	T	.	.	NS=1	GT	0/1
chr1	172939406	OAR1_186351054.1	C	T	.	.	NS=1	GT	0/1
chr1	172952630	OAR1_186371102.1	G	A	.	.	NS=1	GT	0/1
chr1	173032488	OAR1_186444889.1	A	G	.	.	NS=1	GT	0/1
chr1	173060296	OAR1_186468930.1	T	C	.	.	NS=1	GT	0/1
chr1	173107486	OAR1_186520723.1	A	T	.	.	NS=1	GT	0/1
chr1	173159982	OAR1_186584333.1	T	G	.	.	NS=1	GT	0/1
chr1	173178761	OAR1_186636752.1	A	G	.	.	NS=1	GT	0/1
chr1	173201942	OAR1_186651065.1	A	G	.	.	NS=1	GT	0/1
chr1	173312613	OAR1_186705629.1	G	A	.	.	NS=1	GT	0/1
chr1	173329848	OAR1_186733776.1	C	T	.	.	NS=1	GT	0/1
chr1	173371393	OAR1_186779231.1	C	T	.	.	NS=1	GT	0/1
chr1	173424721	OAR1_186837367.1	C	T	.	.	NS=1	GT	0/1
chr1	173469793	OAR1_186891721_X.1	C	T	.	.	NS=1	GT	0/1
chr1	173505158	OAR1_186923477.1	A	G	.	.	NS=1	GT	0/1
chr1	173535267	OAR1_186953897.1	T	C	.	.	NS=1	GT	0/1
chr1	173538487	OAR1_186984049.1	T	G	.	.	NS=1	GT	0/1
chr1	173570568	OAR1_187015243.1	A	G	.	.	NS=1	GT	0/1
chr1	173614261	OAR1_187054397.1	T	C	.	.	NS=1	GT	0/1
chr1	173698247	DU468143_519.1	C	T	.	.	NS=1	GT	0/1
chr1	173759083	OAR1_187229314.1	C	T	.	.	NS=1	GT	0/1
chr1	173862929	OAR1_187322568.1	C	T	.	.	NS=1	GT	0/1
chr1	173891491	OAR1_187356862.1	G	T	.	.	NS=1	GT	0/1
chr1	173910690	OAR1_187375309_X.1	G	A	.	.	NS=1	GT	0/1
chr1	173973725	OAR1_187472256.1	C	A	.	.	NS=1	GT	0/1
chr1	174010729	OAR1_187507079.1	C	T	.	.	NS=1	GT	0/1
chr1	174044898	OAR1_187538008.1	C	A	.	.	NS=1	GT	0/1
chr1	174053687	OAR1_187547000.1	T	C	.	.	NS=1	GT	0/1
chr1	174117310	OAR1_187611331.1	T	G	.	.	NS=1	GT	0/1
chr1	174145934	s23050.1	C	T	.	.	NS=1	GT	0/1
chr1	174182547	OAR1_187684940.1	T	C	.	.	NS=1	GT	0/1
chr1	174207475	OAR1_187706607.1	C	A	.	.	NS=1	GT	0/1
chr1	174236542	OAR1_187735019.1	C	T	.	.	NS=1	GT	0/1
chr1	174281498	OAR1_187784898.1	G	T	.	.	NS=1	GT	0/1
chr1	174324100	OAR1_187824585.1	C	T	.	.	NS=1	GT	0/1
chr1	174364031	OAR1_187869067.1	G	A	.	.	NS=1	GT	0/1
chr1	174414766	s35995.1	T	C	.	.	NS=1	GT	0/1
chr1	174474390	s04045.1	G	A	.	.	NS=1	GT	0/1
chr1	174486990	OAR1_188056499.1	T	C	.	.	NS=1	GT	0/1
chr1	174560408	OAR1_188131774.1	A	G	.	.	NS=1	GT	0/1
chr1	174595997	s08673.1	A	G	.	.	NS=1	GT	0/1
chr1	174643954	s22556.1	G	A	.	.	NS=1	GT	0/1
chr1	174677420	OAR1_188267966.1	C	T	.	.	NS=1	GT	0/1
chr1	174789854	OAR1_188398948.1	C	T	.	.	NS=1	GT	0/1
chr1	174821408	OAR1_188432160.1	C	A	.	.	NS=1	GT	0/1
chr1	174937027	s13713.1	A	G	.	.	NS=1	GT	0/1
chr1	174989613	s57353.1	G	A	.	.	NS=1	GT	0/1
chr1	175022204	s23806.1	A	G	.	.	NS=1	GT	0/1
chr1	175061614	OAR1_188675266.1	A	C	.	.	NS=1	GT	0/1
chr1	175176338	s11273.1	T	C	.	.	NS=1	GT	0/1
chr1	175225154	DU463771_520.1	C	T	.	.	NS=1	GT	0/1
chr1	175266325	OAR1_188881453.1	C	A	.	.	NS=1	GT	0/1
chr1	175311392	OAR1_188925442.1	C	T	.	.	NS=1	GT	0/1
chr1	175347678	OAR1_188962060.1	A	G	.	.	NS=1	GT	0/1
chr1	175482796	OAR1_189179554.1	G	A	.	.	NS=1	GT	0/1
chr1	175529055	s35264.1	C	T	.	.	NS=1	GT	0/1
chr1	175562170	s30872.1	G	A	.	.	NS=1	GT	0/1
chr1	175566212	OAR1_189268715.1	T	C	.	.	NS=1	GT	0/1
chr1	175598250	OAR1_189293124.1	C	T	.	.	NS=1	GT	0/1
chr1	175673668	OAR1_189372172.1	T	C	.	.	NS=1	GT	0/1
chr1	175756815	OAR1_189456385.1	A	G	.	.	NS=1	GT	0/1
chr1	175794490	OAR1_189492730.1	T	G	.	.	NS=1	GT	0/1
chr1	175871349	OAR1_189570484.1	T	G	.	.	NS=1	GT	0/1
chr1	175900679	OAR1_189604878.1	T	C	.	.	NS=1	GT	0/1
chr1	175907838	OAR1_189611025.1	A	G	.	.	NS=1	GT	0/1
chr1	176042371	s30831.1	C	T	.	.	NS=1	GT	0/1
chr1	176101439	OAR1_189811189.1	G	A	.	.	NS=1	GT	0/1
chr1	176160871	OAR1_189865644.1	T	C	.	.	NS=1	GT	0/1
chr1	176211767	OAR1_189921263.1	C	A	.	.	NS=1	GT	0/1
chr1	176254570	OAR1_190006233.1	G	A	.	.	NS=1	GT	0/1
chr1	176281617	OAR1_190042073.1	T	C	.	.	NS=1	GT	0/1
chr1	176331932	s55119.1	G	A	.	.	NS=1	GT	0/1
chr1	176388022	OAR1_190151522.1	C	T	.	.	NS=1	GT	0/1
chr1	176480964	OAR1_190235361.1	T	C	.	.	NS=1	GT	0/1
chr1	176543043	s61504.1	G	T	.	.	NS=1	GT	0/1
chr1	176602121	s08934.1	G	A	.	.	NS=1	GT	0/1
chr1	176630382	OAR1_190431289.1	G	A	.	.	NS=1	GT	0/1
chr1	176684886	s29907.1	A	G	.	.	NS=1	GT	0/1
chr1	176714840	OAR1_190514368.1	A	G	.	.	NS=1	GT	0/1
chr1	176752228	OAR1_190549231.1	T	C	.	.	NS=1	GT	0/1
chr1	176812981	OAR1_190617487.1	A	G	.	.	NS=1	GT	0/1
chr1	176859516	OAR1_190668511.1	G	A	.	.	NS=1	GT	0/1
chr1	176901592	OAR1_190715035.1	G	A	.	.	NS=1	GT	0/1
chr1	176921709	s13386.1	G	A	.	.	NS=1	GT	0/1
chr1	176982786	s58464.1	G	T	.	.	NS=1	GT	0/1
chr1	177010495	s43407.1	C	T	.	.	NS=1	GT	0/1
chr1	177040597	OAR1_190851636.1	C	T	.	.	NS=1	GT	0/1
chr1	177131981	s55687.1	G	A	.	.	NS=1	GT	0/1
chr1	177180380	s48584.1	T	C	.	.	NS=1	GT	0/1
chr1	177224699	OAR1_191038435.1	C	T	.	.	NS=1	GT	0/1
chr1	177254559	OAR1_191068578.1	G	A	.	.	NS=1	GT	0/1
chr1	177312796	OAR1_191120976.1	C	A	.	.	NS=1	GT	0/1
chr1	177370421	s41578.1	T	C	.	.	NS=1	GT	0/1
chr1	177394106	OAR1_191206898.1	C	T	.	.	NS=1	GT	0/1
chr1	177446191	OAR1_191259756.1	C	T	.	.	NS=1	GT	0/1
chr1	177477336	OAR1_191290572.1	G	A	.	.	NS=1	GT	0/1
chr1	177511915	OAR1_191327328.1	G	A	.	.	NS=1	GT	0/1
chr1	177670948	OAR1_191482823.1	T	G	.	.	NS=1	GT	0/1
chr1	177723769	s17535.1	A	C	.	.	NS=1	GT	0/1
chr1	177868458	OAR1_191685316.1	T	C	.	.	NS=1	GT	0/1
chr1	177890811	OAR1_191708051.1	C	T	.	.	NS=1	GT	0/1
chr1	177929144	OAR1_191749378.1	T	C	.	.	NS=1	GT	0/1
chr1	177954467	OAR1_191769713.1	A	G	.	.	NS=1	GT	0/1
chr1	177976462	OAR1_191797121.1	C	T	.	.	NS=1	GT	0/1
chr1	177992978	OAR1_191856774.1	C	A	.	.	NS=1	GT	0/1
chr1	178013813	OAR1_191876696.1	C	T	.	.	NS=1	GT	0/1
chr1	178061463	OAR1_191924851.1	A	G	.	.	NS=1	GT	0/1
chr1	178097316	OAR1_191964562.1	G	T	.	.	NS=1	GT	0/1
chr1	178140843	OAR1_192006735.1	C	T	.	.	NS=1	GT	0/1
chr1	178149042	OAR1_192014687.1	C	A	.	.	NS=1	GT	0/1
chr1	178196916	OAR1_192060266.1	G	C	.	.	NS=1	GT	0/1
chr1	178223061	OAR1_192091028.1	C	T	.	.	NS=1	GT	0/1
chr1	178264542	OAR1_192138674.1	T	G	.	.	NS=1	GT	0/1
chr1	178297879	OAR1_192172046.1	G	A	.	.	NS=1	GT	0/1
chr1	178341826	s73461.1	C	T	.	.	NS=1	GT	0/1
chr1	178394608	OAR1_192273720.1	T	C	.	.	NS=1	GT	0/1
chr1	178439506	OAR1_192317295.1	G	A	.	.	NS=1	GT	0/1
chr1	178477918	OAR1_192439510.1	C	A	.	.	NS=1	GT	0/1
chr1	178553483	OAR1_192537175.1	C	T	.	.	NS=1	GT	0/1
chr1	178591553	OAR1_192580530.1	G	A	.	.	NS=1	GT	0/1
chr1	178663349	OAR1_192648996.1	C	T	.	.	NS=1	GT	0/1
chr1	178684243	OAR1_192666967.1	G	A	.	.	NS=1	GT	0/1
chr1	178722562	OAR1_192706983.1	A	C	.	.	NS=1	GT	0/1
chr1	178785626	OAR1_192766128.1	A	G	.	.	NS=1	GT	0/1
chr1	178839579	s63994.1	G	A	.	.	NS=1	GT	0/1
chr1	178875626	OAR1_192856042.1	C	A	.	.	NS=1	GT	0/1
chr1	178889181	s70330.1	C	T	.	.	NS=1	GT	0/1
chr1	178924433	OAR1_192908082.1	C	T	.	.	NS=1	GT	0/1
chr1	178976250	OAR1_192958616.1	G	A	.	.	NS=1	GT	0/1
chr1	179001690	OAR1_192985155.1	A	G	.	.	NS=1	GT	0/1
chr1	179024106	OAR1_193005196.1	T	C	.	.	NS=1	GT	0/1
chr1	179079413	s42277.1	C	A	.	.	NS=1	GT	0/1
chr1	179122013	OAR1_193099978.1	T	C	.	.	NS=1	GT	0/1
chr1	179127336	OAR1_193105539.1	T	C	.	.	NS=1	GT	0/1
chr1	179173711	OAR1_193169682.1	T	C	.	.	NS=1	GT	0/1
chr1	179190092	s09900.1	C	T	.	.	NS=1	GT	0/1
chr1	179234730	OAR1_193353910.1	A	G	.	.	NS=1	GT	0/1
chr1	179249019	OAR1_193374638.1	T	C	.	.	NS=1	GT	0/1
chr1	179267737	OAR1_193392300.1	C	T	.	.	NS=1	GT	0/1
chr1	179276027	OAR1_193400520.1	A	C	.	.	NS=1	GT	0/1
chr1	179319109	OAR1_193485755.1	C	T	.	.	NS=1	GT	0/1
chr1	179361072	OAR1_193526104.1	A	G	.	.	NS=1	GT	0/1
chr1	179460877	OAR1_193623565.1	A	G	.	.	NS=1	GT	0/1
chr1	179502784	OAR1_193664187.1	A	G	.	.	NS=1	GT	0/1
chr1	179519600	OAR1_193681815.1	G	A	.	.	NS=1	GT	0/1
chr1	179572923	OAR1_193741319.1	G	A	.	.	NS=1	GT	0/1
chr1	179609037	OAR1_193772393.1	T	C	.	.	NS=1	GT	0/1
chr1	179652119	OAR1_193821520.1	C	T	.	.	NS=1	GT	0/1
chr1	179682370	OAR1_193849381.1	C	T	.	.	NS=1	GT	0/1
chr1	179727851	OAR1_193942646.1	T	G	.	.	NS=1	GT	0/1
chr1	179752559	OAR1_193978949.1	C	T	.	.	NS=1	GT	0/1
chr1	179786401	OAR1_194099181.1	T	C	.	.	NS=1	GT	0/1
chr1	179834823	OAR1_194048742.1	A	G	.	.	NS=1	GT	0/1
chr1	179852832	OAR1_194119589.1	A	C	.	.	NS=1	GT	0/1
chr1	179910598	OAR1_194176734.1	A	G	.	.	NS=1	GT	0/1
chr1	179959013	s51810.1	C	A	.	.	NS=1	GT	0/1
chr1	179969180	OAR1_194234635.1	C	T	.	.	NS=1	GT	0/1
chr1	180015635	OAR1_194285894.1	C	T	.	.	NS=1	GT	0/1
chr1	180036730	OAR1_194306216.1	C	T	.	.	NS=1	GT	0/1
chr1	180047957	OAR1_194317508.1	C	T	.	.	NS=1	GT	0/1
chr1	180144755	s26591.1	T	C	.	.	NS=1	GT	0/1
chr1	180296161	OAR1_194627962.1	T	C	.	.	NS=1	GT	0/1
chr1	180314522	OAR1_194644649_X.1	A	C	.	.	NS=1	GT	0/1
chr1	180374045	OAR1_194709461.1	T	C	.	.	NS=1	GT	0/1
chr1	180424904	OAR1_194758938.1	C	A	.	.	NS=1	GT	0/1
chr1	180430396	OAR1_194765342.1	A	G	.	.	NS=1	GT	0/1
chr1	180504558	OAR1_194837366.1	C	T	.	.	NS=1	GT	0/1
chr1	180543014	OAR1_194876176.1	T	C	.	.	NS=1	GT	0/1
chr1	180609768	OAR1_194938697.1	G	T	.	.	NS=1	GT	0/1
chr1	180650000	s22135.1	G	T	.	.	NS=1	GT	0/1
chr1	180727664	OAR1_195051716.1	A	G	.	.	NS=1	GT	0/1
chr1	180762583	s54585.1	C	T	.	.	NS=1	GT	0/1
chr1	180800146	OAR1_195121176.1	C	T	.	.	NS=1	GT	0/1
chr1	180844994	s17159.1	C	A	.	.	NS=1	GT	0/1
chr1	180901961	s22819.1	C	T	.	.	NS=1	GT	0/1
chr1	180963935	s50526.1	A	G	.	.	NS=1	GT	0/1
chr1	180998619	OAR1_195329951.1	A	G	.	.	NS=1	GT	0/1
chr1	181040545	OAR1_195376734.1	G	A	.	.	NS=1	GT	0/1
chr1	181077924	OAR1_195413734_X.1	T	C	.	.	NS=1	GT	0/1
chr1	181118628	OAR1_195460032.1	C	T	.	.	NS=1	GT	0/1
chr1	181186184	s11788.1	A	C	.	.	NS=1	GT	0/1
chr1	181212336	s57255.1	C	T	.	.	NS=1	GT	0/1
chr1	181234601	OAR1_195607285.1	C	T	.	.	NS=1	GT	0/1
chr1	181273782	OAR1_195677907.1	C	T	.	.	NS=1	GT	0/1
chr1	181308635	OAR1_195711851.1	C	A	.	.	NS=1	GT	0/1
chr1	181330229	OAR1_195730641.1	G	A	.	.	NS=1	GT	0/1
chr1	181467984	OAR1_195863506.1	G	A	.	.	NS=1	GT	0/1
chr1	181559588	OAR1_195943567.1	C	A	.	.	NS=1	GT	0/1
chr1	181595582	OAR1_195984267.1	A	G	.	.	NS=1	GT	0/1
chr1	181624364	OAR1_196019471.1	G	A	.	.	NS=1	GT	0/1
chr1	181674285	OAR1_196078289.1	A	C	.	.	NS=1	GT	0/1
chr1	181679808	s66078.1	A	G	.	.	NS=1	GT	0/1
chr1	181704029	OAR1_196110997.1	G	A	.	.	NS=1	GT	0/1
chr1	181763721	OAR1_196168282.1	C	T	.	.	NS=1	GT	0/1
chr1	181805947	s58830.1	T	C	.	.	NS=1	GT	0/1
chr1	181838017	s32685.1	C	T	.	.	NS=1	GT	0/1
chr1	181874330	s72363.1	G	A	.	.	NS=1	GT	0/1
chr1	181900746	OAR1_196324863.1	G	A	.	.	NS=1	GT	0/1
chr1	182059427	s46179.1	C	A	.	.	NS=1	GT	0/1
chr1	182151862	OAR1_196519762.1	G	A	.	.	NS=1	GT	0/1
chr1	182182375	OAR1_196548057.1	G	A	.	.	NS=1	GT	0/1
chr1	182207815	OAR1_196572894.1	A	G	.	.	NS=1	GT	0/1
chr1	182281772	OAR1_196650091.1	T	C	.	.	NS=1	GT	0/1
chr1	182348162	OAR1_196714086.1	G	A	.	.	NS=1	GT	0/1
chr1	182359411	OAR1_196726555.1	A	C	.	.	NS=1	GT	0/1
chr1	182494918	s30696.1	A	G	.	.	NS=1	GT	0/1
chr1	182503246	s65978.1	A	G	.	.	NS=1	GT	0/1
chr1	182578140	OAR1_196946070.1	A	G	.	.	NS=1	GT	0/1
chr1	182640823	s57575.1	G	A	.	.	NS=1	GT	0/1
chr1	182670366	s47201.1	T	C	.	.	NS=1	GT	0/1
chr1	182705596	OAR1_197073884.1	C	T	.	.	NS=1	GT	0/1
chr1	182729712	OAR1_197098083.1	T	C	.	.	NS=1	GT	0/1
chr1	182827903	s15220.1	A	C	.	.	NS=1	GT	0/1
chr1	182839168	OAR1_197287184.1	T	C	.	.	NS=1	GT	0/1
chr1	182849187	OAR1_197296899.1	C	A	.	.	NS=1	GT	0/1
chr1	182904855	OAR1_197353554.1	C	T	.	.	NS=1	GT	0/1
chr1	182941584	OAR1_197390718.1	G	A	.	.	NS=1	GT	0/1
chr1	183034922	OAR1_197490331.1	A	G	.	.	NS=1	GT	0/1
chr1	183096693	OAR1_197552092.1	G	A	.	.	NS=1	GT	0/1
chr1	183138836	OAR1_197593478.1	A	G	.	.	NS=1	GT	0/1
chr1	183336939	s55347.1	A	C	.	.	NS=1	GT	0/1
chr1	183403105	OAR1_197887718.1	A	T	.	.	NS=1	GT	0/1
chr1	183420073	OAR1_197916874.1	C	T	.	.	NS=1	GT	0/1
chr1	183459924	s30457.1	T	C	.	.	NS=1	GT	0/1
chr1	183513051	OAR1_198064156.1	T	G	.	.	NS=1	GT	0/1
chr1	183530032	OAR1_198090603.1	G	A	.	.	NS=1	GT	0/1
chr1	183575060	DU464218_590.1	T	C	.	.	NS=1	GT	0/1
chr1	183602489	OAR1_198163788.1	C	T	.	.	NS=1	GT	0/1
chr1	183640650	s09288.1	A	G	.	.	NS=1	GT	0/1
chr1	183676068	s30590.1	A	G	.	.	NS=1	GT	0/1
chr1	183699643	OAR1_198260896_X.1	G	T	.	.	NS=1	GT	0/1
chr1	183743001	OAR1_198322856.1	T	A	.	.	NS=1	GT	0/1
chr1	183787553	s35627.1	G	A	.	.	NS=1	GT	0/1
chr1	183846854	OAR1_198428172.1	A	G	.	.	NS=1	GT	0/1
chr1	183874319	OAR1_198449920.1	C	T	.	.	NS=1	GT	0/1
chr1	183887136	OAR1_198462100.1	G	T	.	.	NS=1	GT	0/1
chr1	183944759	OAR1_198516250.1	A	C	.	.	NS=1	GT	0/1
chr1	183986088	OAR1_198560615.1	G	A	.	.	NS=1	GT	0/1
chr1	184023084	OAR1_198593938.1	G	A	.	.	NS=1	GT	0/1
chr1	184069501	OAR1_198640501.1	G	A	.	.	NS=1	GT	0/1
chr1	184085795	OAR1_198663235.1	C	T	.	.	NS=1	GT	0/1
chr1	184125364	OAR1_198703483.1	G	C	.	.	NS=1	GT	0/1
chr1	184155995	OAR1_198733751.1	G	A	.	.	NS=1	GT	0/1
chr1	184199220	OAR1_198772970.1	C	T	.	.	NS=1	GT	0/1
chr1	184250056	OAR1_198827329.1	C	T	.	.	NS=1	GT	0/1
chr1	184286988	OAR1_198871530.1	T	C	.	.	NS=1	GT	0/1
chr1	184337147	OAR1_198919259.1	C	A	.	.	NS=1	GT	0/1
chr1	184376197	s25530.1	T	C	.	.	NS=1	GT	0/1
chr1	184425104	s75201.1	C	A	.	.	NS=1	GT	0/1
chr1	184464820	OAR1_199048031_X.1	G	T	.	.	NS=1	GT	0/1
chr1	184510691	OAR1_199093268.1	G	A	.	.	NS=1	GT	0/1
chr1	184542063	OAR1_199133485.1	A	G	.	.	NS=1	GT	0/1
chr1	184586393	OAR1_199182128.1	T	C	.	.	NS=1	GT	0/1
chr1	184627258	OAR1_199252158.1	C	T	.	.	NS=1	GT	0/1
chr1	184677705	OAR1_199303079.1	A	G	.	.	NS=1	GT	0/1
chr1	184728687	OAR1_199357886.1	A	G	.	.	NS=1	GT	0/1
chr1	184771036	s44021.1	G	A	.	.	NS=1	GT	0/1
chr1	184819429	OAR1_199454273.1	A	G	.	.	NS=1	GT	0/1
chr1	184855004	OAR1_199492886.1	C	T	.	.	NS=1	GT	0/1
chr1	184889417	OAR1_199532443.1	A	G	.	.	NS=1	GT	0/1
chr1	184958445	s13227.1	C	T	.	.	NS=1	GT	0/1
chr1	184975324	s20780.1	C	T	.	.	NS=1	GT	0/1
chr1	184983348	OAR1_199615737.1	T	C	.	.	NS=1	GT	0/1
chr1	185062072	OAR1_199709798.1	A	G	.	.	NS=1	GT	0/1
chr1	185116076	OAR1_199767040.1	T	G	.	.	NS=1	GT	0/1
chr1	185138223	OAR1_199790352.1	C	T	.	.	NS=1	GT	0/1
chr1	185176901	OAR1_199829340.1	A	G	.	.	NS=1	GT	0/1
chr1	185259292	OAR1_199911619.1	A	G	.	.	NS=1	GT	0/1
chr1	185301645	OAR1_199950939.1	G	T	.	.	NS=1	GT	0/1
chr1	185323495	OAR1_199973788.1	T	C	.	.	NS=1	GT	0/1
chr1	185357992	OAR1_200004020.1	C	T	.	.	NS=1	GT	0/1
chr1	185378636	OAR1_200020797.1	A	C	.	.	NS=1	GT	0/1
chr1	185394176	OAR1_200037938.1	T	C	.	.	NS=1	GT	0/1
chr1	185410125	OAR1_200055120.1	C	G	.	.	NS=1	GT	0/1
chr1	185470916	OAR1_200106518.1	A	G	.	.	NS=1	GT	0/1
chr1	185509365	s67285.1	C	T	.	.	NS=1	GT	0/1
chr1	185546271	s62140.1	G	C	.	.	NS=1	GT	0/1
chr1	185638506	s54613.1	G	A	.	.	NS=1	GT	0/1
chr1	185679664	OAR1_200303117.1	C	T	.	.	NS=1	GT	0/1
chr1	185710201	s02127.1	G	A	.	.	NS=1	GT	0/1
chr1	185736160	s17359.1	G	T	.	.	NS=1	GT	0/1
chr1	185782123	s69292.1	A	G	.	.	NS=1	GT	0/1
chr1	185818414	OAR1_200454847.1	T	C	.	.	NS=1	GT	0/1
chr1	185872920	OAR1_200510706.1	G	A	.	.	NS=1	GT	0/1
chr1	185909410	OAR1_200541893.1	A	G	.	.	NS=1	GT	0/1
chr1	185954136	OAR1_200590888.1	T	C	.	.	NS=1	GT	0/1
chr1	185999973	OAR1_200643723.1	C	T	.	.	NS=1	GT	0/1
chr1	186035258	OAR1_200688652.1	C	T	.	.	NS=1	GT	0/1
chr1	186060131	s18721.1	G	A	.	.	NS=1	GT	0/1
chr1	186094491	OAR1_200750195.1	T	C	.	.	NS=1	GT	0/1
chr1	186277438	s31398.1	G	A	.	.	NS=1	GT	0/1
chr1	186339271	s35755.1	C	G	.	.	NS=1	GT	0/1
chr1	186440312	s38262.1	G	A	.	.	NS=1	GT	0/1
chr1	186538026	DU287626_225.1	C	T	.	.	NS=1	GT	0/1
chr1	186571544	OAR1_201107253_X.1	A	G	.	.	NS=1	GT	0/1
chr1	186627257	OAR1_201171629.1	C	T	.	.	NS=1	GT	0/1
chr1	186632334	OAR1_201178118.1	C	T	.	.	NS=1	GT	0/1
chr1	186718195	s59862.1	T	C	.	.	NS=1	GT	0/1
chr1	186744201	s35456.1	T	C	.	.	NS=1	GT	0/1
chr1	186790238	OAR1_201343673.1	T	C	.	.	NS=1	GT	0/1
chr1	186815783	s59942.1	A	G	.	.	NS=1	GT	0/1
chr1	186867555	OAR1_201420792.1	C	T	.	.	NS=1	GT	0/1
chr1	186909669	s62289.1	A	C	.	.	NS=1	GT	0/1
chr1	187019496	OAR1_201647996.1	T	G	.	.	NS=1	GT	0/1
chr1	187088011	DU191809_420.1	A	G	.	.	NS=1	GT	0/1
chr1	187136406	s41222.1	C	T	.	.	NS=1	GT	0/1
chr1	187190186	s66109.1	G	T	.	.	NS=1	GT	0/1
chr1	187203683	s46861.1	G	A	.	.	NS=1	GT	0/1
chr1	187250469	OAR1_201878358.1	A	G	.	.	NS=1	GT	0/1
chr1	187302944	OAR1_201927948.1	A	G	.	.	NS=1	GT	0/1
chr1	187366467	DU316524_436.1	A	G	.	.	NS=1	GT	0/1
chr1	187373875	OAR1_201997957.1	T	C	.	.	NS=1	GT	0/1
chr1	187382252	OAR1_202006313.1	A	G	.	.	NS=1	GT	0/1
chr1	187475466	s00505.1	A	C	.	.	NS=1	GT	0/1
chr1	187513941	s71677.1	T	C	.	.	NS=1	GT	0/1
chr1	187571785	OAR1_202202636.1	C	T	.	.	NS=1	GT	0/1
chr1	187610813	s02700.1	T	G	.	.	NS=1	GT	0/1
chr1	187627690	OAR1_202259180.1	G	A	.	.	NS=1	GT	0/1
chr1	187657779	OAR1_202290032.1	T	G	.	.	NS=1	GT	0/1
chr1	187689490	s48685.1	T	C	.	.	NS=1	GT	0/1
chr1	187754273	s21029.1	G	A	.	.	NS=1	GT	0/1
chr1	187941090	OAR1_202591962.1	G	A	.	.	NS=1	GT	0/1
chr1	188064167	s12210.1	G	A	.	.	NS=1	GT	0/1
chr1	188200335	OAR1_202894635.1	C	T	.	.	NS=1	GT	0/1
chr1	188306781	OAR1_202991901.1	C	T	.	.	NS=1	GT	0/1
chr1	188498238	250506CS3900283200001_442.1	A	C	.	.	NS=1	GT	0/1
chr1	188571893	OAR1_203357712.1	A	G	.	.	NS=1	GT	0/1
chr1	188667808	s03296.1	C	A	.	.	NS=1	GT	0/1
chr1	188758727	s15661.1	C	T	.	.	NS=1	GT	0/1
chr1	188799093	s66458.1	A	G	.	.	NS=1	GT	0/1
chr1	188842755	s36992.1	C	T	.	.	NS=1	GT	0/1
chr1	188865913	s51974.1	C	T	.	.	NS=1	GT	0/1
chr1	188881723	OAR1_203699793.1	C	T	.	.	NS=1	GT	0/1
chr1	188948824	s25306.1	C	T	.	.	NS=1	GT	0/1
chr1	189001556	OAR1_203821806.1	C	T	.	.	NS=1	GT	0/1
chr1	189088599	DU223430_259.1	A	T	.	.	NS=1	GT	0/1
chr1	189090356	OAR1_203912755.1	T	C	.	.	NS=1	GT	0/1
chr1	189131161	OAR1_203957680.1	A	C	.	.	NS=1	GT	0/1
chr1	189134667	OAR1_203984675.1	G	A	.	.	NS=1	GT	0/1
chr1	189183312	OAR1_204033889.1	T	C	.	.	NS=1	GT	0/1
chr1	189234424	OAR1_204120440.1	A	G	.	.	NS=1	GT	0/1
chr1	189265922	OAR1_204180696.1	T	C	.	.	NS=1	GT	0/1
chr1	189356267	OAR1_204344399.1	G	A	.	.	NS=1	GT	0/1
chr1	189368321	OAR1_204355895.1	G	A	.	.	NS=1	GT	0/1
chr1	189432439	OAR1_204419440.1	C	T	.	.	NS=1	GT	0/1
chr1	189449956	s65811.1	A	G	.	.	NS=1	GT	0/1
chr1	189618485	OAR1_204473797.1	T	C	.	.	NS=1	GT	0/1
chr1	189659828	OAR1_204514658.1	A	G	.	.	NS=1	GT	0/1
chr1	189720514	s24223.1	A	G	.	.	NS=1	GT	0/1
chr1	189749385	s38136.1	A	G	.	.	NS=1	GT	0/1
chr1	189756065	OAR1_204671262.1	T	C	.	.	NS=1	GT	0/1
chr1	189770901	OAR1_204686791.1	A	G	.	.	NS=1	GT	0/1
chr1	189817908	OAR1_204757734.1	T	C	.	.	NS=1	GT	0/1
chr1	189857770	OAR1_204800774.1	G	A	.	.	NS=1	GT	0/1
chr1	189863522	OAR1_204807359.1	C	T	.	.	NS=1	GT	0/1
chr1	189975867	OAR1_204922304.1	T	C	.	.	NS=1	GT	0/1
chr1	190025972	OAR1_204970872.1	C	T	.	.	NS=1	GT	0/1
chr1	190092715	s55133.1	G	A	.	.	NS=1	GT	0/1
chr1	190124626	s66895.1	T	C	.	.	NS=1	GT	0/1
chr1	190182714	OAR1_205123535.1	G	A	.	.	NS=1	GT	0/1
chr1	190230330	s04214.1	T	C	.	.	NS=1	GT	0/1
chr1	190277988	s56257.1	A	G	.	.	NS=1	GT	0/1
chr1	190293069	OAR1_205227471.1	G	A	.	.	NS=1	GT	0/1
chr1	190333034	OAR1_205267532.1	A	G	.	.	NS=1	GT	0/1
chr1	190370051	OAR1_205303256.1	A	G	.	.	NS=1	GT	0/1
chr1	190405416	OAR1_205340069.1	A	G	.	.	NS=1	GT	0/1
chr1	190548679	OAR1_205489542.1	A	G	.	.	NS=1	GT	0/1
chr1	190591255	s61293.1	G	A	.	.	NS=1	GT	0/1
chr1	190608513	s75140.1	A	G	.	.	NS=1	GT	0/1
chr1	190615599	s10658.1	T	C	.	.	NS=1	GT	0/1
chr1	190657543	OAR1_205596006.1	A	G	.	.	NS=1	GT	0/1
chr1	190687085	OAR1_205624790.1	C	T	.	.	NS=1	GT	0/1
chr1	190743567	s15960.1	C	T	.	.	NS=1	GT	0/1
chr1	190787693	s56333.1	T	C	.	.	NS=1	GT	0/1
chr1	190825519	OAR1_205790823.1	T	C	.	.	NS=1	GT	0/1
chr1	190879472	s68692.1	T	C	.	.	NS=1	GT	0/1
chr1	190931328	s75071.1	T	C	.	.	NS=1	GT	0/1
chr1	191000650	s35890.1	C	T	.	.	NS=1	GT	0/1
chr1	191015867	s65902.1	G	A	.	.	NS=1	GT	0/1
chr1	191051777	OAR1_206165051.1	C	T	.	.	NS=1	GT	0/1
chr1	191087632	OAR1_206205428.1	G	A	.	.	NS=1	GT	0/1
chr1	191136046	s18542.1	G	T	.	.	NS=1	GT	0/1
chr1	191152073	OAR1_206274474.1	A	G	.	.	NS=1	GT	0/1
chr1	191302900	OAR1_206496404.1	T	C	.	.	NS=1	GT	0/1
chr1	191356092	OAR1_206552578.1	G	A	.	.	NS=1	GT	0/1
chr1	191393205	OAR1_206588453.1	C	A	.	.	NS=1	GT	0/1
chr1	191440155	s34288.1	A	G	.	.	NS=1	GT	0/1
chr1	191482950	s38370.1	G	A	.	.	NS=1	GT	0/1
chr1	191535284	s43775.1	C	A	.	.	NS=1	GT	0/1
chr1	191546549	s28201.1	T	G	.	.	NS=1	GT	0/1
chr1	191552786	s03519.1	C	A	.	.	NS=1	GT	0/1
chr1	191592444	OAR1_206794718.1	T	C	.	.	NS=1	GT	0/1
chr1	191651837	s32203.1	C	T	.	.	NS=1	GT	0/1
chr1	191711287	s73989.1	A	G	.	.	NS=1	GT	0/1
chr1	191777354	s70249.1	A	G	.	.	NS=1	GT	0/1
chr1	191801048	OAR1_207015625_X.1	A	G	.	.	NS=1	GT	0/1
chr1	191842459	s52386.1	C	A	.	.	NS=1	GT	0/1
chr1	191873272	s44805.1	A	G	.	.	NS=1	GT	0/1
chr1	191889273	OAR1_207103971.1	T	C	.	.	NS=1	GT	0/1
chr1	191926713	OAR1_207140777.1	T	G	.	.	NS=1	GT	0/1
chr1	191959180	s33875.1	A	G	.	.	NS=1	GT	0/1
chr1	192023814	s42985.1	A	C	.	.	NS=1	GT	0/1
chr1	192074278	OAR1_207317735.1	C	T	.	.	NS=1	GT	0/1
chr1	192102658	OAR1_207345817.1	C	T	.	.	NS=1	GT	0/1
chr1	192144328	OAR1_207388399.1	A	G	.	.	NS=1	GT	0/1
chr1	192160264	OAR1_207403921.1	A	G	.	.	NS=1	GT	0/1
chr1	192186089	OAR1_207449873.1	G	A	.	.	NS=1	GT	0/1
chr1	192195961	OAR1_207463913_X.1	G	A	.	.	NS=1	GT	0/1
chr1	192254440	OAR1_207518995.1	G	A	.	.	NS=1	GT	0/1
chr1	192293263	s41273.1	T	G	.	.	NS=1	GT	0/1
chr1	192336924	OAR1_207602058.1	C	T	.	.	NS=1	GT	0/1
chr1	192364349	OAR1_207631109.1	A	G	.	.	NS=1	GT	0/1
chr1	192574898	OAR1_207783918.1	T	C	.	.	NS=1	GT	0/1
chr1	192648863	OAR1_208032545.1	A	C	.	.	NS=1	GT	0/1
chr1	192689940	OAR1_208070059.1	A	G	.	.	NS=1	GT	0/1
chr1	192746782	OAR1_208134575.1	A	G	.	.	NS=1	GT	0/1
chr1	192798150	s08428.1	T	C	.	.	NS=1	GT	0/1
chr1	192825772	s70251.1	G	T	.	.	NS=1	GT	0/1
chr1	192875770	OAR1_208254714.1	C	A	.	.	NS=1	GT	0/1
chr1	192912620	OAR1_208295610.1	G	A	.	.	NS=1	GT	0/1
chr1	192962075	OAR1_208344041_X.1	A	G	.	.	NS=1	GT	0/1
chr1	192984228	s45679.1	C	T	.	.	NS=1	GT	0/1
chr1	193006449	OAR1_208390344.1	C	T	.	.	NS=1	GT	0/1
chr1	193047390	OAR1_208429164.1	G	T	.	.	NS=1	GT	0/1
chr1	193108371	OAR1_208492516.1	G	A	.	.	NS=1	GT	0/1
chr1	193138873	OAR1_208528122.1	C	T	.	.	NS=1	GT	0/1
chr1	193177893	OAR1_208569715.1	G	A	.	.	NS=1	GT	0/1
chr1	193200871	OAR1_208608268.1	G	A	.	.	NS=1	GT	0/1
chr1	193261573	s61835.1	A	G	.	.	NS=1	GT	0/1
chr1	193309155	s54718.1	G	T	.	.	NS=1	GT	0/1
chr1	193348951	OAR1_208747910.1	C	T	.	.	NS=1	GT	0/1
chr1	193374188	OAR1_208772113.1	T	C	.	.	NS=1	GT	0/1
chr1	193411425	OAR1_208809061.1	G	T	.	.	NS=1	GT	0/1
chr1	193471743	OAR1_208871445.1	C	T	.	.	NS=1	GT	0/1
chr1	193481657	s56539.1	C	T	.	.	NS=1	GT	0/1
chr1	193534206	OAR1_208929906.1	G	A	.	.	NS=1	GT	0/1
chr1	193580634	OAR1_208975948.1	T	G	.	.	NS=1	GT	0/1
chr1	193606597	OAR1_209022621.1	A	G	.	.	NS=1	GT	0/1
chr1	193767171	OAR1_209169552_X.1	T	C	.	.	NS=1	GT	0/1
chr1	193817503	OAR1_209228482.1	C	A	.	.	NS=1	GT	0/1
chr1	193847444	OAR1_209260163.1	C	A	.	.	NS=1	GT	0/1
chr1	193875999	OAR1_209289103.1	T	C	.	.	NS=1	GT	0/1
chr1	193917819	OAR1_209327291.1	C	A	.	.	NS=1	GT	0/1
chr1	193996811	OAR1_209399429.1	C	T	.	.	NS=1	GT	0/1
chr1	194006085	OAR1_209407139_X.1	C	T	.	.	NS=1	GT	0/1
chr1	194084403	OAR1_209563797.1	C	T	.	.	NS=1	GT	0/1
chr1	194126696	OAR1_209599141.1	G	A	.	.	NS=1	GT	0/1
chr1	194191393	OAR1_209659822.1	G	A	.	.	NS=1	GT	0/1
chr1	194221269	OAR1_209685503.1	G	A	.	.	NS=1	GT	0/1
chr1	194250103	OAR1_209715024.1	A	G	.	.	NS=1	GT	0/1
chr1	194264002	OAR1_209730030.1	C	T	.	.	NS=1	GT	0/1
chr1	194317068	OAR1_209789231.1	C	T	.	.	NS=1	GT	0/1
chr1	194341035	OAR1_209817395.1	A	G	.	.	NS=1	GT	0/1
chr1	194391668	s49124.1	C	T	.	.	NS=1	GT	0/1
chr1	194408365	OAR1_209876561.1	C	T	.	.	NS=1	GT	0/1
chr1	194436210	OAR1_209904355.1	G	A	.	.	NS=1	GT	0/1
chr1	194481058	OAR1_209949777.1	C	T	.	.	NS=1	GT	0/1
chr1	194542261	OAR1_210014196.1	A	G	.	.	NS=1	GT	0/1
chr1	194593249	OAR1_210062839.1	A	G	.	.	NS=1	GT	0/1
chr1	194659566	OAR1_210133879.1	C	T	.	.	NS=1	GT	0/1
chr1	194694785	OAR1_210168033.1	G	A	.	.	NS=1	GT	0/1
chr1	194727813	OAR1_210204045.1	G	A	.	.	NS=1	GT	0/1
chr1	194829148	OAR1_210273600.1	C	T	.	.	NS=1	GT	0/1
chr1	194866522	OAR1_210312977.1	G	T	.	.	NS=1	GT	0/1
chr1	194889005	OAR1_210335140.1	T	G	.	.	NS=1	GT	0/1
chr1	195030965	OAR1_210474952.1	C	T	.	.	NS=1	GT	0/1
chr1	195077997	s51349.1	G	A	.	.	NS=1	GT	0/1
chr1	195097529	OAR1_210545178.1	A	C	.	.	NS=1	GT	0/1
chr1	195150071	OAR1_210596656.1	C	T	.	.	NS=1	GT	0/1
chr1	195174912	s70376.1	G	A	.	.	NS=1	GT	0/1
chr1	195182821	s59215.1	T	G	.	.	NS=1	GT	0/1
chr1	195223034	OAR1_210665652.1	T	C	.	.	NS=1	GT	0/1
chr1	195264781	OAR1_210705546.1	G	A	.	.	NS=1	GT	0/1
chr1	195300055	OAR1_210743774.1	C	T	.	.	NS=1	GT	0/1
chr1	195345928	OAR1_210786386.1	A	G	.	.	NS=1	GT	0/1
chr1	195386695	OAR1_210832168.1	A	C	.	.	NS=1	GT	0/1
chr1	195403724	OAR1_210853062.1	G	A	.	.	NS=1	GT	0/1
chr1	195409474	OAR1_210858510.1	G	A	.	.	NS=1	GT	0/1
chr1	195502158	OAR1_211006639.1	T	C	.	.	NS=1	GT	0/1
chr1	195517435	OAR1_211050362.1	C	A	.	.	NS=1	GT	0/1
chr1	195552975	OAR1_211089470_X.1	C	T	.	.	NS=1	GT	0/1
chr1	195572717	OAR1_211106505.1	G	A	.	.	NS=1	GT	0/1
chr1	195580655	OAR1_211113864.1	C	G	.	.	NS=1	GT	0/1
chr1	195690383	s32891.1	G	A	.	.	NS=1	GT	0/1
chr1	195766135	s30263.1	A	G	.	.	NS=1	GT	0/1
chr1	195855895	s73667.1	A	G	.	.	NS=1	GT	0/1
chr1	195866542	OAR1_211426054.1	A	G	.	.	NS=1	GT	0/1
chr1	195886685	OAR1_211453207.1	C	T	.	.	NS=1	GT	0/1
chr1	195960987	OAR1_211527153_X.1	T	G	.	.	NS=1	GT	0/1
chr1	196009122	s18797.1	T	C	.	.	NS=1	GT	0/1
chr1	196038052	OAR1_211681347.1	T	C	.	.	NS=1	GT	0/1
chr1	196123486	OAR1_211771074.1	G	A	.	.	NS=1	GT	0/1
chr1	196154910	OAR1_211799990.1	C	A	.	.	NS=1	GT	0/1
chr1	196209780	OAR1_211853661.1	C	T	.	.	NS=1	GT	0/1
chr1	196257162	s50912.1	C	A	.	.	NS=1	GT	0/1
chr1	196298869	s35939.1	T	C	.	.	NS=1	GT	0/1
chr1	196332093	OAR1_211984721.1	C	T	.	.	NS=1	GT	0/1
chr1	196379330	s10558.1	A	G	.	.	NS=1	GT	0/1
chr1	196419817	s61136.1	T	C	.	.	NS=1	GT	0/1
chr1	196458826	OAR1_212107454.1	T	C	.	.	NS=1	GT	0/1
chr1	196472485	OAR1_212121820_X.1	G	A	.	.	NS=1	GT	0/1
chr1	196545610	OAR1_212196400.1	T	G	.	.	NS=1	GT	0/1
chr1	196607093	OAR1_212256639.1	C	T	.	.	NS=1	GT	0/1
chr1	196626688	s35259.1	A	G	.	.	NS=1	GT	0/1
chr1	196646519	OAR1_212296244.1	C	T	.	.	NS=1	GT	0/1
chr1	196704414	OAR1_212350054.1	A	C	.	.	NS=1	GT	0/1
chr1	196737492	OAR1_212383415.1	T	G	.	.	NS=1	GT	0/1
chr1	196860833	OAR1_212510864.1	C	T	.	.	NS=1	GT	0/1
chr1	196911677	OAR1_212560442.1	A	G	.	.	NS=1	GT	0/1
chr1	196964959	OAR1_212616196.1	A	G	.	.	NS=1	GT	0/1
chr1	196993917	OAR1_212647513.1	C	T	.	.	NS=1	GT	0/1
chr1	197040182	OAR1_212695139.1	A	G	.	.	NS=1	GT	0/1
chr1	197058939	OAR1_212713661.1	A	G	.	.	NS=1	GT	0/1
chr1	197105948	OAR1_212759407.1	G	A	.	.	NS=1	GT	0/1
chr1	197136476	OAR1_212791444.1	T	C	.	.	NS=1	GT	0/1
chr1	197141361	OAR1_212832247.1	T	A	.	.	NS=1	GT	0/1
chr1	197194871	OAR1_212887561.1	T	G	.	.	NS=1	GT	0/1
chr1	197246402	OAR1_212938417.1	T	G	.	.	NS=1	GT	0/1
chr1	197282716	s61049.1	G	A	.	.	NS=1	GT	0/1
chr1	197328552	OAR1_213019864.1	G	A	.	.	NS=1	GT	0/1
chr1	197373540	s38317.1	T	C	.	.	NS=1	GT	0/1
chr1	197444010	OAR1_213136055.1	G	A	.	.	NS=1	GT	0/1
chr1	197482517	OAR1_213169335.1	C	T	.	.	NS=1	GT	0/1
chr1	197515985	OAR1_213203667.1	T	C	.	.	NS=1	GT	0/1
chr1	197531900	OAR1_213219933.1	C	T	.	.	NS=1	GT	0/1
chr1	197593041	OAR1_213280610.1	A	G	.	.	NS=1	GT	0/1
chr1	197634146	OAR1_213320781.1	G	A	.	.	NS=1	GT	0/1
chr1	197694898	s27502.1	A	G	.	.	NS=1	GT	0/1
chr1	197755869	OAR1_213444612.1	T	C	.	.	NS=1	GT	0/1
chr1	197766266	s11570.1	T	C	.	.	NS=1	GT	0/1
chr1	197775903	OAR1_213464562.1	C	A	.	.	NS=1	GT	0/1
chr1	197788989	OAR1_213477033.1	T	C	.	.	NS=1	GT	0/1
chr1	197849163	OAR1_213538482.1	A	C	.	.	NS=1	GT	0/1
chr1	197910279	s60016.1	C	T	.	.	NS=1	GT	0/1
chr1	197925910	OAR1_213617854.1	T	C	.	.	NS=1	GT	0/1
chr1	197979077	OAR1_213673603.1	A	G	.	.	NS=1	GT	0/1
chr1	198096770	s05784.1	G	T	.	.	NS=1	GT	0/1
chr1	198153385	s12141.1	A	G	.	.	NS=1	GT	0/1
chr1	198183031	OAR1_213912066.1	A	G	.	.	NS=1	GT	0/1
chr1	198224662	OAR1_213958272.1	T	C	.	.	NS=1	GT	0/1
chr1	198259194	OAR1_213992093.1	C	T	.	.	NS=1	GT	0/1
chr1	198302299	s48796.1	G	A	.	.	NS=1	GT	0/1
chr1	198317636	OAR1_214050298.1	T	C	.	.	NS=1	GT	0/1
chr1	198357847	OAR1_214098599.1	G	A	.	.	NS=1	GT	0/1
chr1	198385825	OAR1_214136810.1	G	A	.	.	NS=1	GT	0/1
chr1	198444704	OAR1_214203546.1	A	G	.	.	NS=1	GT	0/1
chr1	198487752	OAR1_214247090.1	A	G	.	.	NS=1	GT	0/1
chr1	198500259	OAR1_214257185.1	A	G	.	.	NS=1	GT	0/1
chr1	198549179	OAR1_214316072.1	A	G	.	.	NS=1	GT	0/1
chr1	198585259	s16314.1	G	A	.	.	NS=1	GT	0/1
chr1	198629915	s27604.1	G	A	.	.	NS=1	GT	0/1
chr1	198646310	OAR1_214417389.1	T	C	.	.	NS=1	GT	0/1
chr1	198653992	OAR1_214424851.1	G	A	.	.	NS=1	GT	0/1
chr1	198726365	OAR1_214535610.1	G	A	.	.	NS=1	GT	0/1
chr1	198735478	OAR1_214493774.1	C	T	.	.	NS=1	GT	0/1
chr1	198757499	OAR1_214555615.1	C	T	.	.	NS=1	GT	0/1
chr1	198809677	OAR1_214611738.1	G	T	.	.	NS=1	GT	0/1
chr1	198844369	OAR1_214648419.1	A	G	.	.	NS=1	GT	0/1
chr1	198922076	s32169.1	C	T	.	.	NS=1	GT	0/1
chr1	198996411	OAR1_214792719.1	C	G	.	.	NS=1	GT	0/1
chr1	199043924	s17663.1	G	A	.	.	NS=1	GT	0/1
chr1	199088864	s31467.1	A	G	.	.	NS=1	GT	0/1
chr1	199120624	OAR1_214908491.1	C	T	.	.	NS=1	GT	0/1
chr1	199206659	OAR1_214991898.1	G	A	.	.	NS=1	GT	0/1
chr1	199247888	s30917.1	C	T	.	.	NS=1	GT	0/1
chr1	199266159	s70061.1	T	C	.	.	NS=1	GT	0/1
chr1	199282542	s51669.1	G	A	.	.	NS=1	GT	0/1
chr1	199312385	OAR1_215101913.1	A	G	.	.	NS=1	GT	0/1
chr1	199324288	OAR1_215113886.1	G	A	.	.	NS=1	GT	0/1
chr1	199377953	OAR1_215168876.1	T	C	.	.	NS=1	GT	0/1
chr1	199437980	s16796.1	A	G	.	.	NS=1	GT	0/1
chr1	199459960	s58291.1	T	C	.	.	NS=1	GT	0/1
chr1	199491207	OAR1_215283321.1	G	T	.	.	NS=1	GT	0/1
chr1	199509249	OAR1_215302002.1	T	C	.	.	NS=1	GT	0/1
chr1	199571353	OAR1_215364467.1	T	C	.	.	NS=1	GT	0/1
chr1	199596726	OAR1_215386729.1	G	A	.	.	NS=1	GT	0/1
chr1	199759608	s19124.1	A	G	.	.	NS=1	GT	0/1
chr1	199811768	OAR1_215609640.1	G	A	.	.	NS=1	GT	0/1
chr1	199841967	OAR1_215643205.1	A	G	.	.	NS=1	GT	0/1
chr1	199904520	s57175.1	T	C	.	.	NS=1	GT	0/1
chr1	199926680	s21302.1	A	G	.	.	NS=1	GT	0/1
chr1	199975918	OAR1_215776072.1	C	A	.	.	NS=1	GT	0/1
chr1	200017987	OAR1_215820290.1	A	G	.	.	NS=1	GT	0/1
chr1	200071316	OAR1_215870522.1	C	A	.	.	NS=1	GT	0/1
chr1	200091369	OAR1_215887929.1	A	G	.	.	NS=1	GT	0/1
chr1	200188101	OAR1_215967684.1	C	T	.	.	NS=1	GT	0/1
chr1	200242001	OAR1_216022803.1	G	A	.	.	NS=1	GT	0/1
chr1	200253354	s63984.1	A	G	.	.	NS=1	GT	0/1
chr1	200332179	s20001.1	C	T	.	.	NS=1	GT	0/1
chr1	200401246	OAR1_216195582.1	G	A	.	.	NS=1	GT	0/1
chr1	200468833	OAR1_216267238.1	T	C	.	.	NS=1	GT	0/1
chr1	200620408	OAR1_216411675.1	T	C	.	.	NS=1	GT	0/1
chr1	200660301	s12243.1	C	T	.	.	NS=1	GT	0/1
chr1	200684705	s57886.1	C	T	.	.	NS=1	GT	0/1
chr1	200729179	s02602.1	A	G	.	.	NS=1	GT	0/1
chr1	200749011	s51261.1	T	G	.	.	NS=1	GT	0/1
chr1	200761517	s56210.1	T	C	.	.	NS=1	GT	0/1
chr1	200802005	s51408.1	A	G	.	.	NS=1	GT	0/1
chr1	200847353	s02234.1	A	G	.	.	NS=1	GT	0/1
chr1	200892001	s62524.1	A	G	.	.	NS=1	GT	0/1
chr1	200927462	OAR1_216736190.1	T	C	.	.	NS=1	GT	0/1
chr1	200995754	OAR1_216796794.1	A	G	.	.	NS=1	GT	0/1
chr1	201039801	s45384.1	G	T	.	.	NS=1	GT	0/1
chr1	201052414	s55925.1	A	G	.	.	NS=1	GT	0/1
chr1	201071803	s64720.1	G	A	.	.	NS=1	GT	0/1
chr1	201090988	OAR1_216900606.1	A	G	.	.	NS=1	GT	0/1
chr1	201130035	OAR1_216941527.1	C	G	.	.	NS=1	GT	0/1
chr1	201178394	s70912.1	C	A	.	.	NS=1	GT	0/1
chr1	201233926	OAR1_217043243.1	T	C	.	.	NS=1	GT	0/1
chr1	201251021	OAR1_217054399.1	A	C	.	.	NS=1	GT	0/1
chr1	201311145	s53605.1	T	C	.	.	NS=1	GT	0/1
chr1	201318999	OAR6_122519504.1	A	G	.	.	NS=1	GT	0/1
chr1	201340497	s36127.1	G	A	.	.	NS=1	GT	0/1
chr1	201366682	s54664.1	C	T	.	.	NS=1	GT	0/1
chr1	201411714	s11805.1	A	C	.	.	NS=1	GT	0/1
chr1	201446726	OAR1_217395467.1	A	G	.	.	NS=1	GT	0/1
chr1	201471554	OAR1_217420572.1	A	C	.	.	NS=1	GT	0/1
chr1	201521468	s53875.1	A	G	.	.	NS=1	GT	0/1
chr1	201539484	OAR1_217497923.1	A	C	.	.	NS=1	GT	0/1
chr1	201586265	OAR1_217543314.1	G	A	.	.	NS=1	GT	0/1
chr1	201617791	OAR1_217573124.1	C	G	.	.	NS=1	GT	0/1
chr1	201723531	s44838.1	G	A	.	.	NS=1	GT	0/1
chr1	201978953	s40192.1	T	C	.	.	NS=1	GT	0/1
chr1	202012722	OAR1_218204832.1	C	T	.	.	NS=1	GT	0/1
chr1	202056238	OAR1_218247713.1	C	A	.	.	NS=1	GT	0/1
chr1	202200701	OAR1_218376973.1	G	A	.	.	NS=1	GT	0/1
chr1	202249979	OAR1_218434388.1	A	G	.	.	NS=1	GT	0/1
chr1	202291266	OAR1_218477867.1	A	G	.	.	NS=1	GT	0/1
chr1	202332260	OAR1_218519133.1	G	A	.	.	NS=1	GT	0/1
chr1	202367179	OAR1_218556773.1	A	G	.	.	NS=1	GT	0/1
chr1	202449169	OAR1_218649581.1	A	G	.	.	NS=1	GT	0/1
chr1	202483706	s17847.1	T	C	.	.	NS=1	GT	0/1
chr1	202516622	OAR1_218727571.1	A	C	.	.	NS=1	GT	0/1
chr1	202580942	s67334.1	T	C	.	.	NS=1	GT	0/1
chr1	202619035	s34754.1	G	T	.	.	NS=1	GT	0/1
chr1	202633703	OAR1_218845331.1	C	G	.	.	NS=1	GT	0/1
chr1	202707182	OAR1_218917088.1	C	T	.	.	NS=1	GT	0/1
chr1	202725567	OAR1_219004852.1	C	T	.	.	NS=1	GT	0/1
chr1	202775248	OAR1_219047884.1	C	T	.	.	NS=1	GT	0/1
chr1	202790860	OAR1_219065429.1	C	T	.	.	NS=1	GT	0/1
chr1	202840742	OAR1_219116680.1	G	A	.	.	NS=1	GT	0/1
chr1	202861848	OAR1_219136030.1	G	T	.	.	NS=1	GT	0/1
chr1	202908044	s00549.1	G	A	.	.	NS=1	GT	0/1
chr1	202951779	OAR1_219239669.1	T	C	.	.	NS=1	GT	0/1
chr1	202996405	OAR1_219282079.1	C	T	.	.	NS=1	GT	0/1
chr1	203101150	s01603.1	G	A	.	.	NS=1	GT	0/1
chr1	203222359	OAR1_219509980.1	G	A	.	.	NS=1	GT	0/1
chr1	203281311	OAR1_219570888.1	G	A	.	.	NS=1	GT	0/1
chr1	203298702	OAR1_219588464.1	C	T	.	.	NS=1	GT	0/1
chr1	203344219	OAR1_219632837.1	T	C	.	.	NS=1	GT	0/1
chr1	203383893	OAR1_219675197.1	T	C	.	.	NS=1	GT	0/1
chr1	203409420	OAR1_219700940.1	A	G	.	.	NS=1	GT	0/1
chr1	203499939	OAR1_219772503.1	C	T	.	.	NS=1	GT	0/1
chr1	203541493	s41059.1	T	C	.	.	NS=1	GT	0/1
chr1	203556452	OAR1_219828769.1	A	G	.	.	NS=1	GT	0/1
chr1	203628966	OAR1_219907813.1	A	G	.	.	NS=1	GT	0/1
chr1	203664886	OAR1_219943628.1	C	T	.	.	NS=1	GT	0/1
chr1	203674456	OAR1_219952416.1	G	A	.	.	NS=1	GT	0/1
chr1	203874251	OAR1_220229896.1	A	G	.	.	NS=1	GT	0/1
chr1	203933544	OAR1_220286513.1	C	T	.	.	NS=1	GT	0/1
chr1	203971381	s48368.1	C	T	.	.	NS=1	GT	0/1
chr1	203999162	OAR1_220353901.1	A	G	.	.	NS=1	GT	0/1
chr1	204067374	OAR1_220409664.1	G	T	.	.	NS=1	GT	0/1
chr1	204076898	OAR1_220431812.1	G	A	.	.	NS=1	GT	0/1
chr1	204114628	OAR1_220469110.1	T	G	.	.	NS=1	GT	0/1
chr1	204205759	OAR1_220545599_X.1	T	C	.	.	NS=1	GT	0/1
chr1	204245370	OAR1_220584824.1	A	G	.	.	NS=1	GT	0/1
chr1	204351915	OAR1_220691763.1	T	C	.	.	NS=1	GT	0/1
chr1	204390424	OAR1_220730563.1	T	C	.	.	NS=1	GT	0/1
chr1	204424919	s67128.1	C	T	.	.	NS=1	GT	0/1
chr1	204448601	OAR1_220788929.1	A	G	.	.	NS=1	GT	0/1
chr1	204481538	OAR1_220822979.1	A	C	.	.	NS=1	GT	0/1
chr1	204522680	OAR1_220868663.1	C	T	.	.	NS=1	GT	0/1
chr1	204553773	OAR1_220898332.1	A	G	.	.	NS=1	GT	0/1
chr1	204592830	OAR1_220937569.1	T	G	.	.	NS=1	GT	0/1
chr1	204654703	OAR1_220995180.1	C	T	.	.	NS=1	GT	0/1
chr1	204688254	OAR1_221021345.1	C	T	.	.	NS=1	GT	0/1
chr1	204718827	OAR1_221058805_X.1	G	A	.	.	NS=1	GT	0/1
chr1	204839827	OAR1_221204176.1	T	C	.	.	NS=1	GT	0/1
chr1	204866048	OAR1_221226809.1	C	T	.	.	NS=1	GT	0/1
chr1	204951112	OAR1_221370736.1	A	G	.	.	NS=1	GT	0/1
chr1	205038412	OAR1_221454057.1	C	T	.	.	NS=1	GT	0/1
chr1	205107119	OAR1_221519842.1	A	G	.	.	NS=1	GT	0/1
chr1	205148048	OAR1_221567393.1	A	G	.	.	NS=1	GT	0/1
chr1	205264304	OAR1_221733732.1	T	C	.	.	NS=1	GT	0/1
chr1	205300563	s22840.1	C	T	.	.	NS=1	GT	0/1
chr1	205345624	OAR1_221824388.1	C	A	.	.	NS=1	GT	0/1
chr1	205400311	OAR1_221878496.1	C	A	.	.	NS=1	GT	0/1
chr1	205428696	OAR1_221907986.1	G	A	.	.	NS=1	GT	0/1
chr1	205440970	OAR1_221924641.1	T	G	.	.	NS=1	GT	0/1
chr1	205492992	OAR1_221977733.1	T	C	.	.	NS=1	GT	0/1
chr1	205538373	OAR1_222023360.1	A	G	.	.	NS=1	GT	0/1
chr1	205584219	s30976.1	G	A	.	.	NS=1	GT	0/1
chr1	205597198	OAR1_222083132.1	C	T	.	.	NS=1	GT	0/1
chr1	205618854	OAR1_222145451.1	C	T	.	.	NS=1	GT	0/1
chr1	205709469	OAR1_222228042.1	T	G	.	.	NS=1	GT	0/1
chr1	205743546	OAR1_222260615.1	T	C	.	.	NS=1	GT	0/1
chr1	205793463	s06306.1	A	C	.	.	NS=1	GT	0/1
chr1	205800367	s65372.1	A	G	.	.	NS=1	GT	0/1
chr1	205832002	OAR1_222362462_X.1	G	A	.	.	NS=1	GT	0/1
chr1	205912197	OAR1_222587173.1	A	G	.	.	NS=1	GT	0/1
chr1	205929152	OAR1_222461757.1	C	T	.	.	NS=1	GT	0/1
chr1	205934278	OAR1_222467198.1	A	C	.	.	NS=1	GT	0/1
chr1	205953080	OAR1_222537672.1	G	A	.	.	NS=1	GT	0/1
chr1	206022012	s15120.1	T	G	.	.	NS=1	GT	0/1
chr1	206059201	OAR1_222667643.1	T	C	.	.	NS=1	GT	0/1
chr1	206077593	OAR1_222686065.1	G	C	.	.	NS=1	GT	0/1
chr1	206279382	OAR1_222906223.1	A	G	.	.	NS=1	GT	0/1
chr1	206295881	OAR1_222923691.1	T	G	.	.	NS=1	GT	0/1
chr1	206358029	s01575.1	C	T	.	.	NS=1	GT	0/1
chr1	206363708	OAR1_222987599.1	G	A	.	.	NS=1	GT	0/1
chr1	206494518	s19256.1	T	G	.	.	NS=1	GT	0/1
chr1	206530865	s58826.1	C	A	.	.	NS=1	GT	0/1
chr1	206542136	s20838.1	C	T	.	.	NS=1	GT	0/1
chr1	206644476	OAR1_223156363.1	G	A	.	.	NS=1	GT	0/1
chr1	206705631	s71790.1	G	A	.	.	NS=1	GT	0/1
chr1	206724565	OAR1_223234691.1	T	C	.	.	NS=1	GT	0/1
chr1	206767534	OAR1_223280271.1	T	C	.	.	NS=1	GT	0/1
chr1	206822794	OAR1_223367286.1	C	T	.	.	NS=1	GT	0/1
chr1	206873661	OAR1_223416343.1	T	C	.	.	NS=1	GT	0/1
chr1	206899465	OAR1_223436697.1	C	T	.	.	NS=1	GT	0/1
chr1	206911610	OAR1_223448974.1	C	T	.	.	NS=1	GT	0/1
chr1	206918290	OAR1_223454584.1	T	C	.	.	NS=1	GT	0/1
chr1	206944969	OAR1_223482154.1	T	C	.	.	NS=1	GT	0/1
chr1	207006846	OAR1_223543368.1	T	C	.	.	NS=1	GT	0/1
chr1	207014694	OAR1_223550425.1	T	C	.	.	NS=1	GT	0/1
chr1	207082754	OAR1_223622781.1	C	T	.	.	NS=1	GT	0/1
chr1	207110851	OAR1_223650348.1	A	G	.	.	NS=1	GT	0/1
chr1	207151194	OAR1_223692105.1	C	T	.	.	NS=1	GT	0/1
chr1	207181934	OAR1_223721671.1	G	T	.	.	NS=1	GT	0/1
chr1	207248370	OAR1_223784851.1	T	C	.	.	NS=1	GT	0/1
chr1	207325840	OAR1_223863660.1	C	T	.	.	NS=1	GT	0/1
chr1	207354600	OAR1_223897759.1	C	T	.	.	NS=1	GT	0/1
chr1	207401637	OAR1_223946603.1	A	C	.	.	NS=1	GT	0/1
chr1	207453933	s30161.1	C	A	.	.	NS=1	GT	0/1
chr1	207473223	OAR1_224016330.1	T	C	.	.	NS=1	GT	0/1
chr1	207509207	OAR1_224053727.1	G	A	.	.	NS=1	GT	0/1
chr1	207545071	OAR1_224089918.1	G	A	.	.	NS=1	GT	0/1
chr1	207583988	s06079.1	A	G	.	.	NS=1	GT	0/1
chr1	207596446	OAR1_224142536_X.1	C	G	.	.	NS=1	GT	0/1
chr1	207691990	OAR1_224240135.1	A	G	.	.	NS=1	GT	0/1
chr1	207719161	OAR1_224274616.1	T	C	.	.	NS=1	GT	0/1
chr1	207785101	OAR1_224337515.1	C	T	.	.	NS=1	GT	0/1
chr1	207798273	OAR1_224352080.1	T	C	.	.	NS=1	GT	0/1
chr1	207868280	OAR1_224418361.1	G	A	.	.	NS=1	GT	0/1
chr1	207924155	OAR1_224472370.1	A	G	.	.	NS=1	GT	0/1
chr1	207937326	OAR1_224485624.1	C	A	.	.	NS=1	GT	0/1
chr1	207979233	OAR1_224530290.1	A	G	.	.	NS=1	GT	0/1
chr1	208030212	OAR1_224580195.1	A	G	.	.	NS=1	GT	0/1
chr1	208096092	s53978.1	G	A	.	.	NS=1	GT	0/1
chr1	208136249	OAR1_224687949.1	G	A	.	.	NS=1	GT	0/1
chr1	208242483	s30943.1	C	T	.	.	NS=1	GT	0/1
chr1	208262026	OAR1_224818104.1	T	C	.	.	NS=1	GT	0/1
chr1	208298507	OAR1_224897812_X.1	T	C	.	.	NS=1	GT	0/1
chr1	208332143	OAR1_224941205.1	C	T	.	.	NS=1	GT	0/1
chr1	208391486	s69379.1	G	T	.	.	NS=1	GT	0/1
chr1	208415633	OAR1_225024546.1	T	C	.	.	NS=1	GT	0/1
chr1	208460003	OAR1_225069797.1	G	C	.	.	NS=1	GT	0/1
chr1	208485488	OAR1_225094822.1	T	C	.	.	NS=1	GT	0/1
chr1	208533870	OAR1_225140846.1	G	A	.	.	NS=1	GT	0/1
chr1	208594820	s49865.1	G	A	.	.	NS=1	GT	0/1
chr1	208606297	OAR1_225218925.1	G	A	.	.	NS=1	GT	0/1
chr1	208654562	OAR1_225271762.1	A	G	.	.	NS=1	GT	0/1
chr1	208684511	OAR1_225301398.1	T	C	.	.	NS=1	GT	0/1
chr1	208710037	OAR1_225320351.1	C	T	.	.	NS=1	GT	0/1
chr1	208743583	OAR1_225378714.1	T	C	.	.	NS=1	GT	0/1
chr1	208769828	OAR1_225402747.1	A	G	.	.	NS=1	GT	0/1
chr1	208794012	OAR1_225426509.1	A	G	.	.	NS=1	GT	0/1
chr1	208854014	OAR1_225487400.1	T	G	.	.	NS=1	GT	0/1
chr1	208868446	OAR1_225497109.1	G	A	.	.	NS=1	GT	0/1
chr1	208890443	OAR1_225595665.1	T	C	.	.	NS=1	GT	0/1
chr1	208912523	OAR1_225577302.1	G	A	.	.	NS=1	GT	0/1
chr1	208927647	OAR1_225514025.1	A	G	.	.	NS=1	GT	0/1
chr1	208935512	OAR1_225604895.1	T	C	.	.	NS=1	GT	0/1
chr1	208946860	OAR1_225614564.1	T	C	.	.	NS=1	GT	0/1
chr1	208957539	OAR1_225624039.1	A	G	.	.	NS=1	GT	0/1
chr1	208966077	OAR1_225643242.1	G	A	.	.	NS=1	GT	0/1
chr1	209015968	OAR1_225733125_X.1	T	C	.	.	NS=1	GT	0/1
chr1	209062145	OAR1_225786665.1	T	C	.	.	NS=1	GT	0/1
chr1	209136613	s18555.1	T	C	.	.	NS=1	GT	0/1
chr1	209201397	OAR1_225930636.1	A	G	.	.	NS=1	GT	0/1
chr1	209228760	OAR1_225963204.1	C	T	.	.	NS=1	GT	0/1
chr1	209274815	OAR1_226014026.1	T	C	.	.	NS=1	GT	0/1
chr1	209298068	OAR1_226041369.1	A	C	.	.	NS=1	GT	0/1
chr1	209318592	OAR1_226061888_X.1	C	A	.	.	NS=1	GT	0/1
chr1	209356345	OAR1_226105876.1	A	G	.	.	NS=1	GT	0/1
chr1	209462434	OAR1_226193456.1	C	T	.	.	NS=1	GT	0/1
chr1	209469132	OAR1_226200711.1	A	C	.	.	NS=1	GT	0/1
chr1	209497327	OAR1_226231676.1	C	A	.	.	NS=1	GT	0/1
chr1	209540212	OAR1_226276285.1	A	G	.	.	NS=1	GT	0/1
chr1	209590144	OAR1_226312502.1	T	C	.	.	NS=1	GT	0/1
chr1	209616649	OAR1_226340306.1	A	G	.	.	NS=1	GT	0/1
chr1	209663863	OAR1_226377995.1	G	A	.	.	NS=1	GT	0/1
chr1	209784934	OAR1_226486783.1	C	T	.	.	NS=1	GT	0/1
chr1	209842992	s06270.1	A	G	.	.	NS=1	GT	0/1
chr1	209868567	OAR1_226562788.1	G	A	.	.	NS=1	GT	0/1
chr1	209933656	OAR1_226620068.1	T	C	.	.	NS=1	GT	0/1
chr1	209963880	OAR1_226650680.1	C	T	.	.	NS=1	GT	0/1
chr1	210003555	OAR1_226689405.1	A	G	.	.	NS=1	GT	0/1
chr1	210024316	OAR1_226711204.1	T	C	.	.	NS=1	GT	0/1
chr1	210073609	s32029.1	C	A	.	.	NS=1	GT	0/1
chr1	210118210	OAR1_226804688.1	T	C	.	.	NS=1	GT	0/1
chr1	210152711	OAR1_226838781.1	A	C	.	.	NS=1	GT	0/1
chr1	210202690	OAR1_226894517.1	C	A	.	.	NS=1	GT	0/1
chr1	210241189	OAR1_226929894.1	C	T	.	.	NS=1	GT	0/1
chr1	210346970	OAR1_227032731.1	A	G	.	.	NS=1	GT	0/1
chr1	210445758	s55075.1	T	G	.	.	NS=1	GT	0/1
chr1	210561305	OAR1_227232305_X.1	G	A	.	.	NS=1	GT	0/1
chr1	210626914	OAR1_227299826.1	A	G	.	.	NS=1	GT	0/1
chr1	210653426	s29427.1	G	A	.	.	NS=1	GT	0/1
chr1	210748875	OAR1_227424908.1	C	T	.	.	NS=1	GT	0/1
chr1	210782957	OAR1_227456250.1	T	G	.	.	NS=1	GT	0/1
chr1	210837421	OAR1_227508544.1	G	A	.	.	NS=1	GT	0/1
chr1	210913632	OAR1_227565956.1	G	A	.	.	NS=1	GT	0/1
chr1	210935333	OAR1_227587917.1	T	C	.	.	NS=1	GT	0/1
chr1	210964752	OAR1_227623057.1	C	T	.	.	NS=1	GT	0/1
chr1	211009239	OAR1_227664699.1	G	A	.	.	NS=1	GT	0/1
chr1	211024940	OAR1_227678168.1	T	C	.	.	NS=1	GT	0/1
chr1	211031526	OAR1_227685771.1	T	G	.	.	NS=1	GT	0/1
chr1	211070869	OAR1_227733085_X.1	G	C	.	.	NS=1	GT	0/1
chr1	211105499	OAR1_227766766.1	G	A	.	.	NS=1	GT	0/1
chr1	211147594	OAR1_227808507.1	C	T	.	.	NS=1	GT	0/1
chr1	211164038	OAR1_227822988.1	A	G	.	.	NS=1	GT	0/1
chr1	211212793	OAR1_227870704.1	T	G	.	.	NS=1	GT	0/1
chr1	211245450	OAR1_227903678.1	T	C	.	.	NS=1	GT	0/1
chr1	211316025	OAR1_227972375.1	A	G	.	.	NS=1	GT	0/1
chr1	211347937	OAR1_228005813.1	G	A	.	.	NS=1	GT	0/1
chr1	211402393	OAR1_228061447.1	G	T	.	.	NS=1	GT	0/1
chr1	211427142	OAR1_228090805.1	G	A	.	.	NS=1	GT	0/1
chr1	211448527	OAR1_228112727.1	A	G	.	.	NS=1	GT	0/1
chr1	211475257	OAR1_228131256.1	A	C	.	.	NS=1	GT	0/1
chr1	211608739	s07931.1	G	T	.	.	NS=1	GT	0/1
chr1	211640544	OAR1_228286399.1	A	G	.	.	NS=1	GT	0/1
chr1	211678094	OAR1_228321523.1	A	G	.	.	NS=1	GT	0/1
chr1	211712189	OAR1_228357624.1	T	C	.	.	NS=1	GT	0/1
chr1	211762392	OAR1_228406395.1	T	C	.	.	NS=1	GT	0/1
chr1	211773905	OAR1_228418242.1	A	G	.	.	NS=1	GT	0/1
chr1	211828611	OAR1_228472200.1	T	C	.	.	NS=1	GT	0/1
chr1	211846418	OAR1_228489740.1	G	T	.	.	NS=1	GT	0/1
chr1	211928362	OAR1_228508934.1	G	C	.	.	NS=1	GT	0/1
chr1	211978623	OAR1_228557015.1	C	T	.	.	NS=1	GT	0/1
chr1	211983109	OAR1_228562829.1	T	G	.	.	NS=1	GT	0/1
chr1	212145266	s44120.1	G	A	.	.	NS=1	GT	0/1
chr1	212259429	OAR1_228809955.1	G	A	.	.	NS=1	GT	0/1
chr1	212388657	OAR1_228932402.1	G	A	.	.	NS=1	GT	0/1
chr1	212424612	OAR1_228970672.1	A	G	.	.	NS=1	GT	0/1
chr1	212434461	OAR1_228980093.1	A	G	.	.	NS=1	GT	0/1
chr1	212607975	OAR1_229347642.1	A	G	.	.	NS=1	GT	0/1
chr1	212632504	OAR1_229373280.1	T	C	.	.	NS=1	GT	0/1
chr1	212686314	OAR1_229436036.1	T	C	.	.	NS=1	GT	0/1
chr1	212733509	OAR1_229482961_X.1	G	T	.	.	NS=1	GT	0/1
chr1	212804621	OAR1_229539651_X.1	C	A	.	.	NS=1	GT	0/1
chr1	212888343	OAR1_229636965.1	C	T	.	.	NS=1	GT	0/1
chr1	212927348	s36180.1	T	G	.	.	NS=1	GT	0/1
chr1	212937699	s33237.1	C	T	.	.	NS=1	GT	0/1
chr1	212967751	OAR1_229713493.1	T	C	.	.	NS=1	GT	0/1
chr1	213015245	OAR1_229757290.1	G	A	.	.	NS=1	GT	0/1
chr1	213059159	OAR1_229795732.1	A	C	.	.	NS=1	GT	0/1
chr1	213069206	OAR1_229805022.1	T	A	.	.	NS=1	GT	0/1
chr1	213159333	OAR1_229899513.1	T	C	.	.	NS=1	GT	0/1
chr1	213199670	OAR1_229940927.1	T	C	.	.	NS=1	GT	0/1
chr1	213213874	OAR1_229955101.1	T	C	.	.	NS=1	GT	0/1
chr1	213271879	OAR1_230013441.1	T	C	.	.	NS=1	GT	0/1
chr1	213307698	OAR1_230051342.1	G	A	.	.	NS=1	GT	0/1
chr1	213404076	OAR1_230152424.1	G	A	.	.	NS=1	GT	0/1
chr1	213459377	OAR1_230205900.1	C	T	.	.	NS=1	GT	0/1
chr1	213491780	OAR1_230237610.1	T	C	.	.	NS=1	GT	0/1
chr1	213620636	OAR1_230374318.1	G	A	.	.	NS=1	GT	0/1
chr1	213644690	OAR1_230396947.1	G	A	.	.	NS=1	GT	0/1
chr1	213707370	OAR1_230460155.1	T	G	.	.	NS=1	GT	0/1
chr1	213814000	OAR1_230698380.1	C	T	.	.	NS=1	GT	0/1
chr1	213853714	s47538.1	T	C	.	.	NS=1	GT	0/1
chr1	213888323	OAR1_230764776.1	G	A	.	.	NS=1	GT	0/1
chr1	213935590	OAR1_230809784.1	A	G	.	.	NS=1	GT	0/1
chr1	213980232	OAR1_230859135.1	G	C	.	.	NS=1	GT	0/1
chr1	214008941	OAR1_230888144.1	A	C	.	.	NS=1	GT	0/1
chr1	214063075	OAR1_230942500.1	G	A	.	.	NS=1	GT	0/1
chr1	214090433	OAR1_230970399.1	C	A	.	.	NS=1	GT	0/1
chr1	214113866	OAR1_230994116.1	G	A	.	.	NS=1	GT	0/1
chr1	214163259	OAR1_231043466.1	A	G	.	.	NS=1	GT	0/1
chr1	214180311	s49691.1	T	C	.	.	NS=1	GT	0/1
chr1	214213727	OAR1_231093371.1	G	A	.	.	NS=1	GT	0/1
chr1	214237771	OAR1_231117041.1	T	C	.	.	NS=1	GT	0/1
chr1	214284012	OAR1_231167405.1	T	C	.	.	NS=1	GT	0/1
chr1	214305692	OAR1_231189322.1	G	A	.	.	NS=1	GT	0/1
chr1	214345675	OAR1_231234734.1	C	T	.	.	NS=1	GT	0/1
chr1	214405588	OAR1_231298790.1	C	T	.	.	NS=1	GT	0/1
chr1	214435713	s08234.1	T	G	.	.	NS=1	GT	0/1
chr1	214462970	OAR1_231356383.1	G	A	.	.	NS=1	GT	0/1
chr1	214510571	OAR1_231404174.1	T	C	.	.	NS=1	GT	0/1
chr1	214545547	OAR1_231434082.1	A	C	.	.	NS=1	GT	0/1
chr1	214658622	OAR1_231572669.1	A	G	.	.	NS=1	GT	0/1
chr1	214709880	OAR1_231623487.1	A	G	.	.	NS=1	GT	0/1
chr1	214796373	OAR1_231715498.1	T	C	.	.	NS=1	GT	0/1
chr1	214849588	s22212.1	A	C	.	.	NS=1	GT	0/1
chr1	214872825	s30608.1	G	A	.	.	NS=1	GT	0/1
chr1	214915227	s15272.1	C	T	.	.	NS=1	GT	0/1
chr1	214975344	s10981.1	C	T	.	.	NS=1	GT	0/1
chr1	215052580	OAR1_231981729.1	A	C	.	.	NS=1	GT	0/1
chr1	215086209	OAR1_232102593.1	T	C	.	.	NS=1	GT	0/1
chr1	215145368	OAR1_232161366.1	G	A	.	.	NS=1	GT	0/1
chr1	215174264	OAR1_232191666.1	T	C	.	.	NS=1	GT	0/1
chr1	215194582	OAR1_232211785.1	A	G	.	.	NS=1	GT	0/1
chr1	215253536	OAR1_232277232.1	T	C	.	.	NS=1	GT	0/1
chr1	215307209	OAR1_232334848.1	A	G	.	.	NS=1	GT	0/1
chr1	215335647	OAR1_232365488.1	G	A	.	.	NS=1	GT	0/1
chr1	215348022	OAR1_232382640.1	C	T	.	.	NS=1	GT	0/1
chr1	215398706	OAR1_232436433.1	C	T	.	.	NS=1	GT	0/1
chr1	215406484	OAR1_232450501.1	G	A	.	.	NS=1	GT	0/1
chr1	215511525	s51892.1	A	G	.	.	NS=1	GT	0/1
chr1	215584202	s05608.1	G	A	.	.	NS=1	GT	0/1
chr1	215633120	OAR1_232715841.1	A	G	.	.	NS=1	GT	0/1
chr1	215784268	s42660.1	C	T	.	.	NS=1	GT	0/1
chr1	215850280	OAR1_232926063.1	G	A	.	.	NS=1	GT	0/1
chr1	215885773	OAR1_232960685.1	A	C	.	.	NS=1	GT	0/1
chr1	215923264	OAR1_232998744.1	A	G	.	.	NS=1	GT	0/1
chr1	215978270	OAR1_233055439.1	G	A	.	.	NS=1	GT	0/1
chr1	216041388	OAR1_233116174.1	A	G	.	.	NS=1	GT	0/1
chr1	216090730	s40188.1	C	T	.	.	NS=1	GT	0/1
chr1	216174196	OAR1_233249488.1	G	A	.	.	NS=1	GT	0/1
chr1	216221763	s08792.1	G	A	.	.	NS=1	GT	0/1
chr1	216229656	s23126.1	T	C	.	.	NS=1	GT	0/1
chr1	216269250	OAR1_233342074.1	C	T	.	.	NS=1	GT	0/1
chr1	216344884	OAR1_233420628_X.1	T	C	.	.	NS=1	GT	0/1
chr1	216415903	OAR1_233494237.1	G	T	.	.	NS=1	GT	0/1
chr1	216471142	s46885.1	A	G	.	.	NS=1	GT	0/1
chr1	216511843	OAR1_233597056.1	C	T	.	.	NS=1	GT	0/1
chr1	216552907	OAR1_233634722.1	A	G	.	.	NS=1	GT	0/1
chr1	216576670	OAR1_233661703.1	C	T	.	.	NS=1	GT	0/1
chr1	216634471	s52704.1	C	T	.	.	NS=1	GT	0/1
chr1	216671053	OAR1_233756581.1	C	T	.	.	NS=1	GT	0/1
chr1	216743730	OAR1_233812741.1	T	G	.	.	NS=1	GT	0/1
chr1	216814975	OAR1_233878377.1	G	A	.	.	NS=1	GT	0/1
chr1	216856124	OAR1_233924298.1	A	G	.	.	NS=1	GT	0/1
chr1	216883196	OAR1_233946000.1	G	A	.	.	NS=1	GT	0/1
chr1	216947451	s05924.1	C	T	.	.	NS=1	GT	0/1
chr1	216965487	OAR1_234037763.1	T	C	.	.	NS=1	GT	0/1
chr1	217016441	s04403.1	G	A	.	.	NS=1	GT	0/1
chr1	217033782	s03532.1	A	C	.	.	NS=1	GT	0/1
chr1	217073976	OAR1_234151555_X.1	G	A	.	.	NS=1	GT	0/1
chr1	217109599	s52856.1	C	T	.	.	NS=1	GT	0/1
chr1	217143508	OAR1_234221935.1	A	G	.	.	NS=1	GT	0/1
chr1	217209577	OAR1_234290510.1	G	A	.	.	NS=1	GT	0/1
chr1	217245553	s33272.1	G	A	.	.	NS=1	GT	0/1
chr1	217261740	OAR1_234341599_X.1	T	C	.	.	NS=1	GT	0/1
chr1	217310590	OAR1_234391174.1	G	A	.	.	NS=1	GT	0/1
chr1	217364552	OAR1_234437646.1	G	A	.	.	NS=1	GT	0/1
chr1	217403460	OAR1_234474464.1	A	C	.	.	NS=1	GT	0/1
chr1	217448690	s67006.1	A	G	.	.	NS=1	GT	0/1
chr1	217488336	OAR1_234552208.1	A	G	.	.	NS=1	GT	0/1
chr1	217512887	OAR1_234582350.1	A	C	.	.	NS=1	GT	0/1
chr1	217555873	OAR1_234707655.1	T	C	.	.	NS=1	GT	0/1
chr1	217589801	OAR1_234743167.1	A	G	.	.	NS=1	GT	0/1
chr1	217628462	OAR1_234780563.1	A	G	.	.	NS=1	GT	0/1
chr1	217734182	OAR1_234884834.1	T	C	.	.	NS=1	GT	0/1
chr1	217743601	OAR1_234894272.1	A	G	.	.	NS=1	GT	0/1
chr1	217827095	s53775.1	A	C	.	.	NS=1	GT	0/1
chr1	217839372	OAR1_234973642.1	T	G	.	.	NS=1	GT	0/1
chr1	217878950	OAR1_235013939.1	C	T	.	.	NS=1	GT	0/1
chr1	217921949	OAR1_235050344.1	A	G	.	.	NS=1	GT	0/1
chr1	217945166	OAR1_235151755.1	T	G	.	.	NS=1	GT	0/1
chr1	217978017	OAR1_235187313.1	A	C	.	.	NS=1	GT	0/1
chr1	218026501	s55245.1	C	T	.	.	NS=1	GT	0/1
chr1	218088307	OAR1_235290544.1	C	T	.	.	NS=1	GT	0/1
chr1	218101518	OAR1_235302813.1	T	C	.	.	NS=1	GT	0/1
chr1	218153148	OAR1_235353413.1	A	G	.	.	NS=1	GT	0/1
chr1	218162698	OAR1_235367114.1	C	T	.	.	NS=1	GT	0/1
chr1	218204191	OAR1_235425206.1	C	T	.	.	NS=1	GT	0/1
chr1	218219851	s51351.1	G	A	.	.	NS=1	GT	0/1
chr1	218233462	OAR1_235455300.1	G	A	.	.	NS=1	GT	0/1
chr1	218321006	OAR1_235550378.1	T	C	.	.	NS=1	GT	0/1
chr1	218362492	OAR1_235592122_X.1	T	C	.	.	NS=1	GT	0/1
chr1	218394156	OAR1_235621637.1	G	A	.	.	NS=1	GT	0/1
chr1	218415626	OAR1_235641645.1	C	T	.	.	NS=1	GT	0/1
chr1	218466230	OAR1_235692041.1	G	T	.	.	NS=1	GT	0/1
chr1	218483789	OAR1_235707487.1	G	T	.	.	NS=1	GT	0/1
chr1	218510629	OAR1_235753982.1	C	T	.	.	NS=1	GT	0/1
chr1	218560109	OAR1_235808028.1	A	C	.	.	NS=1	GT	0/1
chr1	218609832	OAR1_235860027.1	A	G	.	.	NS=1	GT	0/1
chr1	218645169	OAR1_235893252.1	C	A	.	.	NS=1	GT	0/1
chr1	218676281	OAR1_235931488.1	A	G	.	.	NS=1	GT	0/1
chr1	218759108	DU264431_420.1	T	C	.	.	NS=1	GT	0/1
chr1	218792409	OAR1_236027400.1	T	G	.	.	NS=1	GT	0/1
chr1	218816787	OAR1_236063909.1	G	A	.	.	NS=1	GT	0/1
chr1	218846510	OAR1_236103073.1	G	A	.	.	NS=1	GT	0/1
chr1	218893564	OAR1_236155365.1	G	A	.	.	NS=1	GT	0/1
chr1	218943767	OAR1_236208229.1	A	G	.	.	NS=1	GT	0/1
chr1	218965421	OAR1_236227215.1	C	A	.	.	NS=1	GT	0/1
chr1	219029998	OAR1_236278124.1	A	G	.	.	NS=1	GT	0/1
chr1	219050053	OAR1_236299619.1	C	A	.	.	NS=1	GT	0/1
chr1	219114274	OAR1_236358479.1	C	T	.	.	NS=1	GT	0/1
chr1	219130584	OAR1_236371057.1	G	A	.	.	NS=1	GT	0/1
chr1	219210120	OAR1_236435791.1	A	C	.	.	NS=1	GT	0/1
chr1	219236665	OAR1_236457785.1	C	A	.	.	NS=1	GT	0/1
chr1	219292705	OAR1_236512196.1	G	C	.	.	NS=1	GT	0/1
chr1	219317877	s19717.1	C	A	.	.	NS=1	GT	0/1
chr1	219332381	OAR1_236540864.1	G	A	.	.	NS=1	GT	0/1
chr1	219408570	OAR1_236626092.1	C	T	.	.	NS=1	GT	0/1
chr1	219453469	OAR1_236673559.1	A	G	.	.	NS=1	GT	0/1
chr1	219532633	OAR1_236752704.1	C	T	.	.	NS=1	GT	0/1
chr1	219605804	OAR1_236815361.1	G	A	.	.	NS=1	GT	0/1
chr1	219644743	s32520.1	G	T	.	.	NS=1	GT	0/1
chr1	219702445	OAR1_236926615.1	A	C	.	.	NS=1	GT	0/1
chr1	219749089	OAR1_236964370.1	T	C	.	.	NS=1	GT	0/1
chr1	219788308	OAR1_237000873.1	T	G	.	.	NS=1	GT	0/1
chr1	219872502	OAR1_237071820.1	A	G	.	.	NS=1	GT	0/1
chr1	219897592	OAR1_237098175.1	C	T	.	.	NS=1	GT	0/1
chr1	220048208	OAR1_237251864.1	T	C	.	.	NS=1	GT	0/1
chr1	220107355	OAR1_237309494.1	C	T	.	.	NS=1	GT	0/1
chr1	220123590	OAR1_237198444.1	T	C	.	.	NS=1	GT	0/1
chr1	220165636	s25345.1	G	A	.	.	NS=1	GT	0/1
chr1	220202012	OAR1_237418950.1	T	C	.	.	NS=1	GT	0/1
chr1	220258025	OAR1_237476718.1	C	T	.	.	NS=1	GT	0/1
chr1	220288059	OAR1_237504699.1	A	G	.	.	NS=1	GT	0/1
chr1	220309468	OAR1_237525267.1	G	T	.	.	NS=1	GT	0/1
chr1	220352716	OAR1_237573608.1	G	A	.	.	NS=1	GT	0/1
chr1	220385389	OAR1_237607992.1	T	C	.	.	NS=1	GT	0/1
chr1	220398417	OAR1_237623635.1	A	G	.	.	NS=1	GT	0/1
chr1	220443925	OAR1_237667519.1	A	G	.	.	NS=1	GT	0/1
chr1	220481276	OAR1_237702696.1	C	T	.	.	NS=1	GT	0/1
chr1	220534538	OAR1_237763647.1	C	T	.	.	NS=1	GT	0/1
chr1	220603834	OAR1_237826951.1	G	A	.	.	NS=1	GT	0/1
chr1	220627172	OAR1_237850097.1	T	C	.	.	NS=1	GT	0/1
chr1	220687138	OAR1_237899146.1	C	A	.	.	NS=1	GT	0/1
chr1	220763910	OAR1_238128811.1	T	G	.	.	NS=1	GT	0/1
chr1	220769059	OAR1_237941315.1	C	T	.	.	NS=1	GT	0/1
chr1	220794665	OAR1_237967455.1	T	C	.	.	NS=1	GT	0/1
chr1	220851734	OAR1_238015445.1	A	G	.	.	NS=1	GT	0/1
chr1	220937683	OAR1_238200651.1	G	A	.	.	NS=1	GT	0/1
chr1	220970690	OAR1_238231829.1	T	C	.	.	NS=1	GT	0/1
chr1	220981330	OAR1_238243874.1	C	T	.	.	NS=1	GT	0/1
chr1	220991324	OAR1_238252235.1	G	A	.	.	NS=1	GT	0/1
chr1	221032631	OAR1_238307036.1	T	A	.	.	NS=1	GT	0/1
chr1	221058875	OAR1_238358844.1	A	G	.	.	NS=1	GT	0/1
chr1	221076999	OAR1_238375598.1	T	C	.	.	NS=1	GT	0/1
chr1	221105851	OAR1_238416851.1	A	G	.	.	NS=1	GT	0/1
chr1	221133506	OAR1_238449743.1	G	A	.	.	NS=1	GT	0/1
chr1	221144357	OAR1_238461427.1	G	A	.	.	NS=1	GT	0/1
chr1	221199906	OAR1_238519182.1	T	C	.	.	NS=1	GT	0/1
chr1	221211838	OAR1_238532462.1	T	C	.	.	NS=1	GT	0/1
chr1	221371977	OAR1_238661671.1	G	T	.	.	NS=1	GT	0/1
chr1	221398080	OAR1_238696892.1	G	T	.	.	NS=1	GT	0/1
chr1	221437974	OAR1_238742327.1	T	C	.	.	NS=1	GT	0/1
chr1	221464582	OAR1_238839335.1	A	C	.	.	NS=1	GT	0/1
chr1	221519414	s30975.1	G	T	.	.	NS=1	GT	0/1
chr1	221538927	OAR1_238931405.1	C	T	.	.	NS=1	GT	0/1
chr1	221542608	OAR1_238937706.1	T	C	.	.	NS=1	GT	0/1
chr1	222688903	OAR1_240231145.1	T	C	.	.	NS=1	GT	0/1
chr1	222740950	OAR1_240077402.1	A	C	.	.	NS=1	GT	0/1
chr1	222825659	OAR1_240295049.1	T	C	.	.	NS=1	GT	0/1
chr1	222858310	OAR1_240316879.1	A	G	.	.	NS=1	GT	0/1
chr1	222876890	OAR1_240336059.1	G	A	.	.	NS=1	GT	0/1
chr1	222954974	OAR1_240398406.1	T	C	.	.	NS=1	GT	0/1
chr1	223011882	OAR1_240447929.1	C	T	.	.	NS=1	GT	0/1
chr1	223045009	OAR1_240486567.1	C	T	.	.	NS=1	GT	0/1
chr1	223073277	OAR1_240514337.1	G	A	.	.	NS=1	GT	0/1
chr1	223116247	OAR1_240557114.1	T	C	.	.	NS=1	GT	0/1
chr1	223138421	OAR1_240588052.1	A	G	.	.	NS=1	GT	0/1
chr1	223149978	OAR1_240598703.1	T	C	.	.	NS=1	GT	0/1
chr1	223202691	OAR1_240651665.1	T	C	.	.	NS=1	GT	0/1
chr1	223262942	OAR1_240709267.1	C	T	.	.	NS=1	GT	0/1
chr1	223336178	OAR1_240804556.1	G	T	.	.	NS=1	GT	0/1
chr1	223369915	OAR1_240831950.1	G	A	.	.	NS=1	GT	0/1
chr1	223422945	s22335.1	C	T	.	.	NS=1	GT	0/1
chr1	223502562	OAR1_240919225.1	A	G	.	.	NS=1	GT	0/1
chr1	223508887	OAR1_240926427.1	T	C	.	.	NS=1	GT	0/1
chr1	223552348	OAR1_240960642.1	C	G	.	.	NS=1	GT	0/1
chr1	223603707	OAR1_241150187.1	G	A	.	.	NS=1	GT	0/1
chr1	223663598	OAR1_241205786.1	C	T	.	.	NS=1	GT	0/1
chr1	223685045	OAR1_241230283.1	A	G	.	.	NS=1	GT	0/1
chr1	223740443	OAR1_241288591_X.1	A	G	.	.	NS=1	GT	0/1
chr1	223792290	OAR1_241335759.1	C	A	.	.	NS=1	GT	0/1
chr1	223863435	OAR1_241414103.1	C	T	.	.	NS=1	GT	0/1
chr1	223909673	OAR1_241462240.1	T	C	.	.	NS=1	GT	0/1
chr1	223942916	s04275.1	G	A	.	.	NS=1	GT	0/1
chr1	223957892	OAR1_241515168.1	G	A	.	.	NS=1	GT	0/1
chr1	224024594	OAR1_241578762.1	G	A	.	.	NS=1	GT	0/1
chr1	224116772	OAR1_241663250.1	T	A	.	.	NS=1	GT	0/1
chr1	224158209	OAR1_241703558.1	A	G	.	.	NS=1	GT	0/1
chr1	224216189	OAR1_241765164.1	A	G	.	.	NS=1	GT	0/1
chr1	224244841	OAR1_241803125.1	C	A	.	.	NS=1	GT	0/1
chr1	224269723	OAR1_241831179.1	T	G	.	.	NS=1	GT	0/1
chr1	224311164	OAR1_241866536.1	G	A	.	.	NS=1	GT	0/1
chr1	224341322	OAR2_156428751.1	C	T	.	.	NS=1	GT	0/1
chr1	224372274	s30234.1	A	G	.	.	NS=1	GT	0/1
chr1	224466053	s24467.1	C	T	.	.	NS=1	GT	0/1
chr1	224508657	OAR1_242070370.1	A	G	.	.	NS=1	GT	0/1
chr1	224532228	OAR1_242095297.1	C	T	.	.	NS=1	GT	0/1
chr1	224537656	OAR1_242101057.1	G	A	.	.	NS=1	GT	0/1
chr1	224604884	OAR1_242164652.1	A	G	.	.	NS=1	GT	0/1
chr1	224727001	OAR1_242214208.1	C	T	.	.	NS=1	GT	0/1
chr1	224741471	OAR1_242229769.1	A	G	.	.	NS=1	GT	0/1
chr1	224752627	OAR1_242240562.1	T	C	.	.	NS=1	GT	0/1
chr1	224808386	OAR1_242295786.1	C	T	.	.	NS=1	GT	0/1
chr1	224869043	s67574.1	T	C	.	.	NS=1	GT	0/1
chr1	224886273	OAR1_242413674.1	G	A	.	.	NS=1	GT	0/1
chr1	224944169	OAR1_242468071.1	C	A	.	.	NS=1	GT	0/1
chr1	225039162	s12513.1	A	G	.	.	NS=1	GT	0/1
chr1	225129849	OAR1_242652073.1	A	G	.	.	NS=1	GT	0/1
chr1	225177789	OAR1_242692908.1	G	A	.	.	NS=1	GT	0/1
chr1	225215128	OAR1_242727016.1	G	A	.	.	NS=1	GT	0/1
chr1	225356104	s55008.1	C	T	.	.	NS=1	GT	0/1
chr1	225422193	s23022.1	T	C	.	.	NS=1	GT	0/1
chr1	225468192	OAR1_242973698.1	T	C	.	.	NS=1	GT	0/1
chr1	225501869	OAR1_243007288.1	G	A	.	.	NS=1	GT	0/1
chr1	225539281	s23733.1	G	A	.	.	NS=1	GT	0/1
chr1	225602310	s55612.1	C	A	.	.	NS=1	GT	0/1
chr1	225649293	s30446.1	T	C	.	.	NS=1	GT	0/1
chr1	225691787	s04363.1	T	C	.	.	NS=1	GT	0/1
chr1	225743515	OAR1_243245548.1	A	G	.	.	NS=1	GT	0/1
chr1	225769146	OAR1_243271773.1	G	A	.	.	NS=1	GT	0/1
chr1	225863599	OAR1_243366256.1	T	C	.	.	NS=1	GT	0/1
chr1	225915156	s59687.1	T	C	.	.	NS=1	GT	0/1
chr1	225942715	s72943.1	G	A	.	.	NS=1	GT	0/1
chr1	225958218	OAR1_243458636.1	C	T	.	.	NS=1	GT	0/1
chr1	225976798	OAR1_243471557.1	C	A	.	.	NS=1	GT	0/1
chr1	226009615	OAR1_243504209.1	G	A	.	.	NS=1	GT	0/1
chr1	226047403	OAR1_243557022.1	G	A	.	.	NS=1	GT	0/1
chr1	226085382	OAR1_243593614.1	A	C	.	.	NS=1	GT	0/1
chr1	226120726	s19889.1	C	A	.	.	NS=1	GT	0/1
chr1	226183228	OAR1_243686948.1	C	T	.	.	NS=1	GT	0/1
chr1	226218299	OAR1_243721426.1	C	T	.	.	NS=1	GT	0/1
chr1	226307550	OAR1_243803482.1	G	T	.	.	NS=1	GT	0/1
chr1	226323981	OAR1_243827448_X.1	C	T	.	.	NS=1	GT	0/1
chr1	226359337	OAR1_243860004.1	A	G	.	.	NS=1	GT	0/1
chr1	226388939	OAR1_243961368.1	G	T	.	.	NS=1	GT	0/1
chr1	226433557	OAR1_244003852.1	T	C	.	.	NS=1	GT	0/1
chr1	226509726	s01740.1	A	G	.	.	NS=1	GT	0/1
chr1	226554243	OAR1_244098987.1	G	A	.	.	NS=1	GT	0/1
chr1	226614734	OAR1_244153161.1	A	G	.	.	NS=1	GT	0/1
chr1	226659091	s62228.1	G	T	.	.	NS=1	GT	0/1
chr1	226712176	OAR1_244249161.1	C	T	.	.	NS=1	GT	0/1
chr1	226750051	OAR1_244282528.1	A	G	.	.	NS=1	GT	0/1
chr1	226771992	OAR1_244304067.1	T	G	.	.	NS=1	GT	0/1
chr1	226842149	s24804.1	G	A	.	.	NS=1	GT	0/1
chr1	226900844	s02598.1	T	C	.	.	NS=1	GT	0/1
chr1	226935504	OAR1_244475780.1	A	G	.	.	NS=1	GT	0/1
chr1	226981106	OAR1_244520631.1	G	A	.	.	NS=1	GT	0/1
chr1	226997748	OAR1_244534439.1	A	G	.	.	NS=1	GT	0/1
chr1	227115600	OAR1_244663044.1	T	C	.	.	NS=1	GT	0/1
chr1	227200828	OAR1_244787295.1	C	T	.	.	NS=1	GT	0/1
chr1	227218825	OAR1_244801845.1	A	G	.	.	NS=1	GT	0/1
chr1	227250978	OAR1_244831259.1	C	T	.	.	NS=1	GT	0/1
chr1	227308647	OAR1_244882421.1	G	A	.	.	NS=1	GT	0/1
chr1	227358219	OAR1_244930473.1	T	G	.	.	NS=1	GT	0/1
chr1	227411968	OAR1_244981133.1	T	C	.	.	NS=1	GT	0/1
chr1	227446934	OAR1_245016777.1	A	C	.	.	NS=1	GT	0/1
chr1	227457317	OAR1_245030140.1	A	C	.	.	NS=1	GT	0/1
chr1	227525521	OAR1_245098697.1	G	A	.	.	NS=1	GT	0/1
chr1	227558719	OAR1_245131908.1	A	C	.	.	NS=1	GT	0/1
chr1	227574290	OAR1_245189376.1	G	A	.	.	NS=1	GT	0/1
chr1	227595913	s34043.1	C	T	.	.	NS=1	GT	0/1
chr1	227626014	OAR1_245231054.1	G	A	.	.	NS=1	GT	0/1
chr1	227662319	OAR1_245268025.1	A	G	.	.	NS=1	GT	0/1
chr1	227692672	OAR1_245302998.1	G	A	.	.	NS=1	GT	0/1
chr1	227745997	OAR1_245352370.1	C	T	.	.	NS=1	GT	0/1
chr1	227782846	s04158.1	C	T	.	.	NS=1	GT	0/1
chr1	227804584	OAR1_245412211.1	G	A	.	.	NS=1	GT	0/1
chr1	227831862	OAR1_245443477.1	G	A	.	.	NS=1	GT	0/1
chr1	227903221	OAR1_245583569.1	C	T	.	.	NS=1	GT	0/1
chr1	228049380	OAR1_245730132.1	C	T	.	.	NS=1	GT	0/1
chr1	228089416	OAR1_245769021.1	C	T	.	.	NS=1	GT	0/1
chr1	228106358	OAR1_245789135.1	A	G	.	.	NS=1	GT	0/1
chr1	228160493	OAR1_245847989.1	G	A	.	.	NS=1	GT	0/1
chr1	228182650	OAR1_245881272.1	A	G	.	.	NS=1	GT	0/1
chr1	228225992	s10018.1	T	C	.	.	NS=1	GT	0/1
chr1	228249737	OAR1_245956292_X.1	G	T	.	.	NS=1	GT	0/1
chr1	228318069	OAR1_246028823.1	T	C	.	.	NS=1	GT	0/1
chr1	228352797	OAR1_246070868.1	T	C	.	.	NS=1	GT	0/1
chr1	228358337	OAR1_246064756.1	A	G	.	.	NS=1	GT	0/1
chr1	228372242	OAR1_246159875.1	T	C	.	.	NS=1	GT	0/1
chr1	228409790	OAR1_246207124.1	G	A	.	.	NS=1	GT	0/1
chr1	228425113	OAR1_246222496.1	G	A	.	.	NS=1	GT	0/1
chr1	228494166	OAR1_246359978.1	G	A	.	.	NS=1	GT	0/1
chr1	228526255	OAR1_246396350.1	T	C	.	.	NS=1	GT	0/1
chr1	228595737	s51888.1	C	T	.	.	NS=1	GT	0/1
chr1	228653256	OAR1_246521220.1	C	T	.	.	NS=1	GT	0/1
chr1	228663773	OAR1_246531953.1	T	C	.	.	NS=1	GT	0/1
chr1	228716285	OAR1_246585728.1	C	T	.	.	NS=1	GT	0/1
chr1	228731939	OAR1_246601740_X.1	C	T	.	.	NS=1	GT	0/1
chr1	228785707	OAR1_246646621.1	A	G	.	.	NS=1	GT	0/1
chr1	228847913	OAR1_246691006.1	G	A	.	.	NS=1	GT	0/1
chr1	228879531	OAR1_246732846.1	G	A	.	.	NS=1	GT	0/1
chr1	228985580	OAR1_246856279.1	A	G	.	.	NS=1	GT	0/1
chr1	228998549	OAR1_246870800.1	G	T	.	.	NS=1	GT	0/1
chr1	229031126	OAR1_246909447.1	G	C	.	.	NS=1	GT	0/1
chr1	229090038	OAR1_246972116.1	G	A	.	.	NS=1	GT	0/1
chr1	229161916	s14433.1	T	C	.	.	NS=1	GT	0/1
chr1	229192639	OAR1_247070566.1	G	T	.	.	NS=1	GT	0/1
chr1	229248372	OAR1_247124488.1	T	G	.	.	NS=1	GT	0/1
chr1	229282246	OAR1_247165341.1	A	G	.	.	NS=1	GT	0/1
chr1	229299657	OAR1_247181814.1	G	A	.	.	NS=1	GT	0/1
chr1	229416927	s54295.1	C	T	.	.	NS=1	GT	0/1
chr1	229441463	OAR1_247344837.1	G	A	.	.	NS=1	GT	0/1
chr1	229502695	OAR1_247405417.1	T	C	.	.	NS=1	GT	0/1
chr1	229542336	s59879.1	C	A	.	.	NS=1	GT	0/1
chr1	229558183	OAR1_247453602.1	T	C	.	.	NS=1	GT	0/1
chr1	229684825	OAR1_247612762.1	A	G	.	.	NS=1	GT	0/1
chr1	229744926	OAR1_247666599.1	C	T	.	.	NS=1	GT	0/1
chr1	229809911	DU284713_146.1	C	A	.	.	NS=1	GT	0/1
chr1	229831618	s22863.1	C	T	.	.	NS=1	GT	0/1
chr1	229849833	s16468.1	A	G	.	.	NS=1	GT	0/1
chr1	229873814	OAR1_247832015.1	A	G	.	.	NS=1	GT	0/1
chr1	229919144	s26467.1	C	T	.	.	NS=1	GT	0/1
chr1	229927391	OAR1_247884759.1	A	G	.	.	NS=1	GT	0/1
chr1	229975701	OAR1_247922003.1	T	C	.	.	NS=1	GT	0/1
chr1	230030291	OAR1_247975016.1	A	C	.	.	NS=1	GT	0/1
chr1	230069582	OAR1_248008886.1	A	G	.	.	NS=1	GT	0/1
chr1	230083520	OAR1_248022836.1	T	G	.	.	NS=1	GT	0/1
chr1	230145767	OAR1_248091902.1	A	G	.	.	NS=1	GT	0/1
chr1	230177564	s29260.1	A	G	.	.	NS=1	GT	0/1
chr1	230213448	OAR1_248156800.1	C	T	.	.	NS=1	GT	0/1
chr1	230234932	OAR1_248181040.1	C	T	.	.	NS=1	GT	0/1
chr1	230262198	OAR1_248210458.1	A	C	.	.	NS=1	GT	0/1
chr1	230270550	s66642.1	C	T	.	.	NS=1	GT	0/1
chr1	230306316	OAR1_248294733.1	T	C	.	.	NS=1	GT	0/1
chr1	230339209	OAR1_248326742.1	A	C	.	.	NS=1	GT	0/1
chr1	230400188	s14154.1	T	C	.	.	NS=1	GT	0/1
chr1	230537969	OAR1_248519872.1	G	A	.	.	NS=1	GT	0/1
chr1	230555091	OAR1_248540944.1	C	T	.	.	NS=1	GT	0/1
chr1	230581424	OAR1_248575929.1	T	C	.	.	NS=1	GT	0/1
chr1	230704451	s11973.1	C	T	.	.	NS=1	GT	0/1
chr1	230763251	OAR1_248761497.1	G	A	.	.	NS=1	GT	0/1
chr1	230830224	OAR1_248820310.1	C	T	.	.	NS=1	GT	0/1
chr1	230903245	OAR1_248896910_X.1	C	T	.	.	NS=1	GT	0/1
chr1	230972639	OAR1_248957744.1	T	C	.	.	NS=1	GT	0/1
chr1	230981011	OAR1_248968063.1	T	C	.	.	NS=1	GT	0/1
chr1	231029336	OAR1_249024018.1	C	A	.	.	NS=1	GT	0/1
chr1	231050011	s38465.1	G	T	.	.	NS=1	GT	0/1
chr1	231059826	OAR1_249059013.1	A	C	.	.	NS=1	GT	0/1
chr1	231130995	OAR1_249123123.1	T	C	.	.	NS=1	GT	0/1
chr1	231154127	OAR1_249148703.1	T	C	.	.	NS=1	GT	0/1
chr1	231232857	OAR1_249213110.1	T	C	.	.	NS=1	GT	0/1
chr1	231293530	OAR1_249265978.1	G	A	.	.	NS=1	GT	0/1
chr1	231347399	OAR1_249318108.1	G	A	.	.	NS=1	GT	0/1
chr1	231379024	OAR1_249350610.1	G	A	.	.	NS=1	GT	0/1
chr1	231446478	OAR1_249415739.1	C	T	.	.	NS=1	GT	0/1
chr1	231463945	OAR1_249433228_X.1	A	C	.	.	NS=1	GT	0/1
chr1	231500616	OAR1_249469266.1	T	C	.	.	NS=1	GT	0/1
chr1	231565374	OAR1_249535160.1	T	C	.	.	NS=1	GT	0/1
chr1	231602195	OAR1_249572898.1	T	C	.	.	NS=1	GT	0/1
chr1	231652278	s00653.1	T	G	.	.	NS=1	GT	0/1
chr1	231659828	OAR1_249629551.1	A	G	.	.	NS=1	GT	0/1
chr1	231748201	OAR1_249756050.1	A	G	.	.	NS=1	GT	0/1
chr1	231765618	OAR1_249773760.1	T	C	.	.	NS=1	GT	0/1
chr1	231781058	OAR1_249786812.1	G	C	.	.	NS=1	GT	0/1
chr1	231787659	OAR1_249793140.1	A	T	.	.	NS=1	GT	0/1
chr1	231880340	OAR1_249928549.1	T	C	.	.	NS=1	GT	0/1
chr1	231937596	s45032.1	C	A	.	.	NS=1	GT	0/1
chr1	231989653	OAR1_250125486.1	T	C	.	.	NS=1	GT	0/1
chr1	232041399	OAR1_250253338.1	A	G	.	.	NS=1	GT	0/1
chr1	232082055	OAR1_250301991.1	C	T	.	.	NS=1	GT	0/1
chr1	232096422	OAR1_250317817.1	T	C	.	.	NS=1	GT	0/1
chr1	232153223	OAR1_250379942.1	T	G	.	.	NS=1	GT	0/1
chr1	232264882	OAR1_250546322.1	C	T	.	.	NS=1	GT	0/1
chr1	232296012	OAR1_250576596.1	A	G	.	.	NS=1	GT	0/1
chr1	232342493	OAR1_250636346.1	C	A	.	.	NS=1	GT	0/1
chr1	232408909	OAR1_250699047.1	C	A	.	.	NS=1	GT	0/1
chr1	232582008	OAR1_250742595.1	G	A	.	.	NS=1	GT	0/1
chr1	232621011	OAR1_250781375.1	G	A	.	.	NS=1	GT	0/1
chr1	232664957	s40467.1	T	C	.	.	NS=1	GT	0/1
chr1	232713697	OAR1_250883042.1	G	A	.	.	NS=1	GT	0/1
chr1	232749772	OAR1_250920556.1	A	C	.	.	NS=1	GT	0/1
chr1	232755619	OAR1_250926431.1	A	G	.	.	NS=1	GT	0/1
chr1	232795249	s62020.1	T	C	.	.	NS=1	GT	0/1
chr1	232827555	s74284.1	A	C	.	.	NS=1	GT	0/1
chr1	233449372	s43010.1	C	T	.	.	NS=1	GT	0/1
chr1	233552556	OAR1_251868796.1	C	T	.	.	NS=1	GT	0/1
chr1	233570423	OAR1_251887719.1	A	G	.	.	NS=1	GT	0/1
chr1	233672292	OAR1_251993749.1	T	C	.	.	NS=1	GT	0/1
chr1	233718319	OAR1_252037841.1	A	G	.	.	NS=1	GT	0/1
chr1	233736849	s11209.1	C	T	.	.	NS=1	GT	0/1
chr1	233826333	OAR1_252263073.1	A	G	.	.	NS=1	GT	0/1
chr1	233833592	OAR1_252270534.1	T	G	.	.	NS=1	GT	0/1
chr1	233937088	OAR1_252458792.1	G	A	.	.	NS=1	GT	0/1
chr1	233998801	OAR1_252518595.1	T	C	.	.	NS=1	GT	0/1
chr1	234042978	OAR1_252567471.1	G	T	.	.	NS=1	GT	0/1
chr1	234090076	OAR1_252610410.1	T	C	.	.	NS=1	GT	0/1
chr1	234148559	OAR1_252669539.1	A	G	.	.	NS=1	GT	0/1
chr1	234490177	OAR1_253155103.1	A	G	.	.	NS=1	GT	0/1
chr1	234528144	OAR1_253192308_X.1	T	C	.	.	NS=1	GT	0/1
chr1	234564470	OAR1_253227717.1	A	C	.	.	NS=1	GT	0/1
chr1	234653919	OAR1_253274922.1	A	G	.	.	NS=1	GT	0/1
chr1	234696033	OAR1_253349819.1	A	C	.	.	NS=1	GT	0/1
chr1	234709908	OAR1_253369226.1	A	G	.	.	NS=1	GT	0/1
chr1	234970769	s73265.1	C	A	.	.	NS=1	GT	0/1
chr1	235037269	s21507.1	T	C	.	.	NS=1	GT	0/1
chr1	235097248	s51281.1	C	T	.	.	NS=1	GT	0/1
chr1	235155460	s02876.1	A	G	.	.	NS=1	GT	0/1
chr1	235163929	OAR1_253887700.1	A	G	.	.	NS=1	GT	0/1
chr1	235252179	OAR1_253993522.1	C	T	.	.	NS=1	GT	0/1
chr1	235315292	OAR1_254059966.1	T	G	.	.	NS=1	GT	0/1
chr1	235355832	OAR1_254096963.1	G	A	.	.	NS=1	GT	0/1
chr1	235379226	OAR1_254123863.1	G	A	.	.	NS=1	GT	0/1
chr1	235418072	DU245892_323.1	G	A	.	.	NS=1	GT	0/1
chr1	235464862	OAR1_254211892.1	A	G	.	.	NS=1	GT	0/1
chr1	235511245	OAR1_254310134.1	T	C	.	.	NS=1	GT	0/1
chr1	235607414	OAR1_254531662.1	T	C	.	.	NS=1	GT	0/1
chr1	235644202	OAR1_254571506.1	T	G	.	.	NS=1	GT	0/1
chr1	235704541	OAR1_254632649.1	A	G	.	.	NS=1	GT	0/1
chr1	235750837	OAR1_254679522.1	C	T	.	.	NS=1	GT	0/1
chr1	235805829	OAR1_254732256.1	T	A	.	.	NS=1	GT	0/1
chr1	235823601	OAR1_254752759.1	T	G	.	.	NS=1	GT	0/1
chr1	235877668	OAR1_254806541.1	A	T	.	.	NS=1	GT	0/1
chr1	235894598	OAR1_254822207.1	C	T	.	.	NS=1	GT	0/1
chr1	235955234	OAR1_254887296.1	T	G	.	.	NS=1	GT	0/1
chr1	235965745	OAR1_254898865.1	T	C	.	.	NS=1	GT	0/1
chr1	235984821	OAR1_254917600.1	A	G	.	.	NS=1	GT	0/1
chr1	236111114	s37460.1	T	C	.	.	NS=1	GT	0/1
chr1	236151330	s23976.1	G	A	.	.	NS=1	GT	0/1
chr1	236202638	s33133.1	T	G	.	.	NS=1	GT	0/1
chr1	236233032	s43702.1	G	A	.	.	NS=1	GT	0/1
chr1	236267302	OAR1_255233252.1	G	A	.	.	NS=1	GT	0/1
chr1	236320372	OAR1_255401622.1	A	G	.	.	NS=1	GT	0/1
chr1	236354788	OAR1_255433080.1	T	G	.	.	NS=1	GT	0/1
chr1	236367461	OAR1_255445910.1	C	A	.	.	NS=1	GT	0/1
chr1	236422603	OAR1_255512347.1	T	C	.	.	NS=1	GT	0/1
chr1	236441000	OAR1_255526724.1	G	T	.	.	NS=1	GT	0/1
chr1	236447531	OAR1_255536970.1	C	T	.	.	NS=1	GT	0/1
chr1	236470921	s68574.1	G	A	.	.	NS=1	GT	0/1
chr1	236501017	s62949.1	T	C	.	.	NS=1	GT	0/1
chr1	236506581	s37319.1	T	C	.	.	NS=1	GT	0/1
chr1	236524918	OAR1_255702209.1	A	G	.	.	NS=1	GT	0/1
chr1	236586656	OAR1_255767378.1	C	A	.	.	NS=1	GT	0/1
chr1	236639011	s08489.1	G	T	.	.	NS=1	GT	0/1
chr1	236684281	s75995.1	T	C	.	.	NS=1	GT	0/1
chr1	236721680	OAR1_255896203.1	T	C	.	.	NS=1	GT	0/1
chr1	236746611	OAR1_255920896.1	C	T	.	.	NS=1	GT	0/1
chr1	236759111	OAR1_255936476.1	C	A	.	.	NS=1	GT	0/1
chr1	236808959	OAR1_255987408.1	A	G	.	.	NS=1	GT	0/1
chr1	236837360	s50300.1	G	A	.	.	NS=1	GT	0/1
chr1	236851363	OAR1_256055259.1	T	C	.	.	NS=1	GT	0/1
chr1	236865374	OAR1_256068606.1	A	C	.	.	NS=1	GT	0/1
chr1	236986882	OAR1_256175975.1	G	A	.	.	NS=1	GT	0/1
chr1	237036005	OAR1_256222212.1	T	C	.	.	NS=1	GT	0/1
chr1	237070498	OAR1_256257300.1	T	C	.	.	NS=1	GT	0/1
chr1	237146456	OAR1_256339018.1	A	G	.	.	NS=1	GT	0/1
chr1	237158482	OAR1_256352289.1	A	G	.	.	NS=1	GT	0/1
chr1	237257616	OAR1_256449600.1	C	A	.	.	NS=1	GT	0/1
chr1	237288467	s21197.1	T	C	.	.	NS=1	GT	0/1
chr1	237339972	s16858.1	T	C	.	.	NS=1	GT	0/1
chr1	237413863	s42778.1	T	C	.	.	NS=1	GT	0/1
chr1	237589508	OAR1_256798138.1	T	G	.	.	NS=1	GT	0/1
chr1	237637304	OAR1_256847755.1	G	A	.	.	NS=1	GT	0/1
chr1	237685531	OAR1_256905856.1	G	A	.	.	NS=1	GT	0/1
chr1	237717256	OAR1_256940663.1	A	G	.	.	NS=1	GT	0/1
chr1	237772986	OAR1_256983873_X.1	A	G	.	.	NS=1	GT	0/1
chr1	237781729	s38347.1	G	A	.	.	NS=1	GT	0/1
chr1	237827569	OAR1_257038569.1	G	T	.	.	NS=1	GT	0/1
chr1	237836675	OAR1_257047418.1	A	G	.	.	NS=1	GT	0/1
chr1	237934198	OAR1_257154279.1	C	A	.	.	NS=1	GT	0/1
chr1	238003957	OAR1_257223939.1	G	T	.	.	NS=1	GT	0/1
chr1	238064580	OAR1_257264567.1	A	G	.	.	NS=1	GT	0/1
chr1	238082131	OAR1_257281337.1	T	C	.	.	NS=1	GT	0/1
chr1	238133677	OAR1_257333383.1	C	T	.	.	NS=1	GT	0/1
chr1	238188431	OAR1_257381496.1	G	A	.	.	NS=1	GT	0/1
chr1	238218982	OAR1_257412696_X.1	T	C	.	.	NS=1	GT	0/1
chr1	238241208	OAR1_257438048.1	C	T	.	.	NS=1	GT	0/1
chr1	238275577	OAR1_257476132.1	T	C	.	.	NS=1	GT	0/1
chr1	238289032	OAR1_257489525.1	A	G	.	.	NS=1	GT	0/1
chr1	238297681	OAR1_257653899.1	A	C	.	.	NS=1	GT	0/1
chr1	238386786	OAR1_257529116.1	A	G	.	.	NS=1	GT	0/1
chr1	238420981	OAR1_257557854.1	A	G	.	.	NS=1	GT	0/1
chr1	238461676	OAR1_257714603.1	A	G	.	.	NS=1	GT	0/1
chr1	238485884	OAR1_257739280.1	G	A	.	.	NS=1	GT	0/1
chr1	238548865	OAR1_257799920.1	T	C	.	.	NS=1	GT	0/1
chr1	238576287	OAR1_257828655.1	G	A	.	.	NS=1	GT	0/1
chr1	238662515	OAR1_258037376.1	C	T	.	.	NS=1	GT	0/1
chr1	238699132	s31445.1	T	C	.	.	NS=1	GT	0/1
chr1	238752777	s74290.1	T	C	.	.	NS=1	GT	0/1
chr1	238905052	OAR1_258274440.1	T	C	.	.	NS=1	GT	0/1
chr1	238967105	OAR1_258333225.1	T	C	.	.	NS=1	GT	0/1
chr1	238996820	s70663.1	T	C	.	.	NS=1	GT	0/1
chr1	239009120	OAR1_258374311.1	A	G	.	.	NS=1	GT	0/1
chr1	239057292	OAR1_258419431.1	A	T	.	.	NS=1	GT	0/1
chr1	239143999	OAR1_258508602.1	T	C	.	.	NS=1	GT	0/1
chr1	239162430	OAR1_258547368.1	G	A	.	.	NS=1	GT	0/1
chr1	239205290	OAR1_258588662.1	A	G	.	.	NS=1	GT	0/1
chr1	239250765	s46936.1	A	G	.	.	NS=1	GT	0/1
chr1	239302347	OAR1_258706403.1	T	C	.	.	NS=1	GT	0/1
chr1	239336505	OAR1_258746229.1	A	G	.	.	NS=1	GT	0/1
chr1	239375358	OAR1_258786709.1	T	C	.	.	NS=1	GT	0/1
chr1	239390003	OAR1_258802788.1	G	A	.	.	NS=1	GT	0/1
chr1	239424807	OAR1_258843737.1	G	A	.	.	NS=1	GT	0/1
chr1	239491620	OAR1_258898763.1	A	C	.	.	NS=1	GT	0/1
chr1	239543054	OAR1_258944372.1	G	A	.	.	NS=1	GT	0/1
chr1	239608701	OAR1_258996244.1	G	A	.	.	NS=1	GT	0/1
chr1	239645319	s41575.1	T	G	.	.	NS=1	GT	0/1
chr1	239680808	OAR1_259067286.1	A	G	.	.	NS=1	GT	0/1
chr1	239726429	OAR1_259109428.1	C	T	.	.	NS=1	GT	0/1
chr1	239880070	OAR1_259333832.1	G	A	.	.	NS=1	GT	0/1
chr1	239931888	s23569.1	T	C	.	.	NS=1	GT	0/1
chr1	239969130	OAR1_259416758.1	G	A	.	.	NS=1	GT	0/1
chr1	240006441	OAR1_259481836.1	A	G	.	.	NS=1	GT	0/1
chr1	240054709	OAR1_259523083.1	G	A	.	.	NS=1	GT	0/1
chr1	240098485	OAR1_259563607.1	A	G	.	.	NS=1	GT	0/1
chr1	240124642	OAR1_259598219.1	T	C	.	.	NS=1	GT	0/1
chr1	240345137	s26194.1	C	T	.	.	NS=1	GT	0/1
chr1	240406405	s07924.1	A	G	.	.	NS=1	GT	0/1
chr1	240425390	s15151.1	C	T	.	.	NS=1	GT	0/1
chr1	240447394	OAR1_259969782_X.1	C	T	.	.	NS=1	GT	0/1
chr1	240478923	OAR1_260002696.1	T	G	.	.	NS=1	GT	0/1
chr1	240555990	OAR1_260087537.1	T	C	.	.	NS=1	GT	0/1
chr1	240571809	OAR1_260115476_X.1	T	C	.	.	NS=1	GT	0/1
chr1	240583116	OAR1_260183641.1	C	T	.	.	NS=1	GT	0/1
chr1	240629848	s60200.1	T	C	.	.	NS=1	GT	0/1
chr1	240685633	OAR1_260245778.1	C	A	.	.	NS=1	GT	0/1
chr1	240715263	OAR1_260258631.1	A	C	.	.	NS=1	GT	0/1
chr1	240726727	OAR1_260270011.1	A	C	.	.	NS=1	GT	0/1
chr1	240798819	OAR1_260339881.1	A	G	.	.	NS=1	GT	0/1
chr1	240818453	OAR1_260357207.1	G	A	.	.	NS=1	GT	0/1
chr1	240859422	OAR1_260394119.1	C	T	.	.	NS=1	GT	0/1
chr1	240922967	s24554.1	C	T	.	.	NS=1	GT	0/1
chr1	240978330	OAR1_260489941.1	T	C	.	.	NS=1	GT	0/1
chr1	241060926	OAR1_260571017.1	C	T	.	.	NS=1	GT	0/1
chr1	241066671	OAR1_260576506.1	C	T	.	.	NS=1	GT	0/1
chr1	241181922	OAR1_260711291.1	C	T	.	.	NS=1	GT	0/1
chr1	241212032	OAR1_260750419.1	C	A	.	.	NS=1	GT	0/1
chr1	241269439	OAR1_260898869.1	T	G	.	.	NS=1	GT	0/1
chr1	241332908	OAR1_260985134.1	G	A	.	.	NS=1	GT	0/1
chr1	241382265	OAR1_261034575_X.1	T	C	.	.	NS=1	GT	0/1
chr1	241421310	OAR1_261089126.1	T	C	.	.	NS=1	GT	0/1
chr1	241442379	OAR1_261110486.1	G	A	.	.	NS=1	GT	0/1
chr1	241505068	OAR1_261167888.1	A	G	.	.	NS=1	GT	0/1
chr1	241583858	OAR1_261243718.1	A	G	.	.	NS=1	GT	0/1
chr1	241620270	OAR1_261275438.1	A	G	.	.	NS=1	GT	0/1
chr1	241653162	OAR1_261310212.1	A	G	.	.	NS=1	GT	0/1
chr1	241698745	OAR1_261353918.1	C	A	.	.	NS=1	GT	0/1
chr1	241779636	OAR1_261426539.1	T	G	.	.	NS=1	GT	0/1
chr1	241803266	OAR1_261453067.1	C	A	.	.	NS=1	GT	0/1
chr1	241820197	OAR1_261470828.1	G	A	.	.	NS=1	GT	0/1
chr1	241879682	OAR1_261538157.1	A	G	.	.	NS=1	GT	0/1
chr1	241907050	OAR1_261579097.1	T	G	.	.	NS=1	GT	0/1
chr1	242039873	OAR1_261625139.1	G	T	.	.	NS=1	GT	0/1
chr1	242324429	OAR1_261763347.1	A	C	.	.	NS=1	GT	0/1
chr1	242327738	OAR1_261769723.1	C	T	.	.	NS=1	GT	0/1
chr1	242393670	OAR1_261998015.1	C	T	.	.	NS=1	GT	0/1
chr1	242427803	OAR1_262041399.1	A	C	.	.	NS=1	GT	0/1
chr1	242457585	OAR1_262072417.1	A	G	.	.	NS=1	GT	0/1
chr1	242469532	OAR1_262090399.1	A	G	.	.	NS=1	GT	0/1
chr1	242514010	OAR1_262132125.1	G	A	.	.	NS=1	GT	0/1
chr1	242525907	OAR1_262142758.1	T	C	.	.	NS=1	GT	0/1
chr1	242574074	s54245.1	G	C	.	.	NS=1	GT	0/1
chr1	242621751	s17362.1	G	A	.	.	NS=1	GT	0/1
chr1	242718494	OAR1_262231645.1	A	G	.	.	NS=1	GT	0/1
chr1	242751075	OAR1_262265433.1	G	T	.	.	NS=1	GT	0/1
chr1	242836366	OAR1_262351734.1	G	T	.	.	NS=1	GT	0/1
chr1	242863134	OAR1_262373929.1	A	G	.	.	NS=1	GT	0/1
chr1	242911753	OAR1_262385492.1	G	A	.	.	NS=1	GT	0/1
chr1	243009368	OAR1_262480053.1	C	T	.	.	NS=1	GT	0/1
chr1	243069237	s18320.1	G	A	.	.	NS=1	GT	0/1
chr1	243104383	OAR1_262561308.1	G	T	.	.	NS=1	GT	0/1
chr1	243121989	OAR1_262594709.1	C	T	.	.	NS=1	GT	0/1
chr1	243152766	OAR1_262629490.1	G	A	.	.	NS=1	GT	0/1
chr1	243158457	OAR1_262635064.1	G	A	.	.	NS=1	GT	0/1
chr1	243208450	OAR1_262690761.1	C	G	.	.	NS=1	GT	0/1
chr1	243310117	OAR1_262828023.1	T	G	.	.	NS=1	GT	0/1
chr1	243372009	s47846.1	T	C	.	.	NS=1	GT	0/1
chr1	243418726	OAR1_262930808.1	T	C	.	.	NS=1	GT	0/1
chr1	243462647	s60709.1	C	T	.	.	NS=1	GT	0/1
chr1	243487726	OAR1_263001724.1	G	A	.	.	NS=1	GT	0/1
chr1	243532377	OAR1_263053759.1	G	T	.	.	NS=1	GT	0/1
chr1	243581671	s07927.1	G	A	.	.	NS=1	GT	0/1
chr1	243608551	OAR1_263131531.1	A	G	.	.	NS=1	GT	0/1
chr1	243631848	OAR1_263153707.1	A	G	.	.	NS=1	GT	0/1
chr1	243703090	s27023.1	T	C	.	.	NS=1	GT	0/1
chr1	243741211	OARUn.2169_4737.1	A	G	.	.	NS=1	GT	0/1
chr1	243749693	OAR1_59690900.1	A	G	.	.	NS=1	GT	0/1
chr1	243779672	OARUn.2169_42616.1	G	A	.	.	NS=1	GT	0/1
chr1	243912986	s49280.1	A	G	.	.	NS=1	GT	0/1
chr1	243948199	s23476.1	A	G	.	.	NS=1	GT	0/1
chr1	243976305	OAR1_263420638.1	G	A	.	.	NS=1	GT	0/1
chr1	244002111	OAR1_263449982.1	T	C	.	.	NS=1	GT	0/1
chr1	244028586	OAR1_263475687.1	C	T	.	.	NS=1	GT	0/1
chr1	244078173	OAR1_263529995.1	C	T	.	.	NS=1	GT	0/1
chr1	244103149	OAR1_263558068.1	C	T	.	.	NS=1	GT	0/1
chr1	244169562	s64605.1	A	G	.	.	NS=1	GT	0/1
chr1	244229438	s43112.1	G	A	.	.	NS=1	GT	0/1
chr1	244273088	s24182.1	A	G	.	.	NS=1	GT	0/1
chr1	244303996	s01042.1	T	G	.	.	NS=1	GT	0/1
chr1	244356465	OAR1_263896550.1	C	T	.	.	NS=1	GT	0/1
chr1	244396662	OAR1_263935375.1	T	C	.	.	NS=1	GT	0/1
chr1	244433519	s07644.1	G	A	.	.	NS=1	GT	0/1
chr1	244474339	s25871.1	T	G	.	.	NS=1	GT	0/1
chr1	244494879	OAR1_264038002.1	A	G	.	.	NS=1	GT	0/1
chr1	244504289	OAR1_264048573.1	A	T	.	.	NS=1	GT	0/1
chr1	244711512	OAR1_264262393.1	T	C	.	.	NS=1	GT	0/1
chr1	244760285	OAR1_264320139.1	G	A	.	.	NS=1	GT	0/1
chr1	244792680	OAR1_264353523.1	C	T	.	.	NS=1	GT	0/1
chr1	244824737	OAR1_264387361.1	A	C	.	.	NS=1	GT	0/1
chr1	244941699	OAR1_264520593.1	T	C	.	.	NS=1	GT	0/1
chr1	245002783	OAR1_264574113.1	T	G	.	.	NS=1	GT	0/1
chr1	245100292	s14081.1	G	A	.	.	NS=1	GT	0/1
chr1	245120011	OAR1_264697118.1	G	A	.	.	NS=1	GT	0/1
chr1	245155764	OAR1_264734445.1	C	T	.	.	NS=1	GT	0/1
chr1	245198595	s60324.1	G	A	.	.	NS=1	GT	0/1
chr1	245251783	s12517.1	A	G	.	.	NS=1	GT	0/1
chr1	245392706	OAR1_265023775.1	T	C	.	.	NS=1	GT	0/1
chr1	245435285	OAR1_265062121.1	A	G	.	.	NS=1	GT	0/1
chr1	245469441	OAR1_265099083.1	A	G	.	.	NS=1	GT	0/1
chr1	245509958	OAR1_265137811.1	A	G	.	.	NS=1	GT	0/1
chr1	245629929	s06697.1	T	C	.	.	NS=1	GT	0/1
chr1	245635623	s74475.1	C	T	.	.	NS=1	GT	0/1
chr1	245642990	OAR1_265276570.1	G	A	.	.	NS=1	GT	0/1
chr1	245712422	OAR1_265350597.1	T	A	.	.	NS=1	GT	0/1
chr1	245789083	s68158.1	A	G	.	.	NS=1	GT	0/1
chr1	245816615	s66183.1	G	A	.	.	NS=1	GT	0/1
chr1	245879353	OAR1_265516050.1	A	C	.	.	NS=1	GT	0/1
chr1	245923408	s32851.1	C	T	.	.	NS=1	GT	0/1
chr1	245969875	OAR1_265606095.1	G	A	.	.	NS=1	GT	0/1
chr1	246015138	OAR1_265647303.1	A	G	.	.	NS=1	GT	0/1
chr1	246041142	s00136.1	C	A	.	.	NS=1	GT	0/1
chr1	246079859	OAR1_265734235.1	G	A	.	.	NS=1	GT	0/1
chr1	246110268	OAR1_265763553.1	C	T	.	.	NS=1	GT	0/1
chr1	246136624	OAR1_265795032.1	A	G	.	.	NS=1	GT	0/1
chr1	246209005	OAR1_265874732.1	C	T	.	.	NS=1	GT	0/1
chr1	246277577	s13629.1	A	G	.	.	NS=1	GT	0/1
chr1	246301967	s35973.1	C	A	.	.	NS=1	GT	0/1
chr1	246342190	OAR1_266081893.1	G	A	.	.	NS=1	GT	0/1
chr1	246404076	s67394.1	G	A	.	.	NS=1	GT	0/1
chr1	246496539	s66918.1	G	A	.	.	NS=1	GT	0/1
chr1	246528881	OAR1_266243405.1	T	C	.	.	NS=1	GT	0/1
chr1	246688559	OAR1_266395218.1	T	C	.	.	NS=1	GT	0/1
chr1	246745588	s19560.1	G	A	.	.	NS=1	GT	0/1
chr1	246778833	OAR1_266484514.1	A	G	.	.	NS=1	GT	0/1
chr1	246811570	OAR1_266517401.1	G	A	.	.	NS=1	GT	0/1
chr1	246830696	OAR1_266535457.1	C	T	.	.	NS=1	GT	0/1
chr1	246869492	OAR1_266585253.1	T	C	.	.	NS=1	GT	0/1
chr1	246874790	OAR1_266590648.1	G	A	.	.	NS=1	GT	0/1
chr1	246914676	s18306.1	T	C	.	.	NS=1	GT	0/1
chr1	246981313	s08603.1	G	A	.	.	NS=1	GT	0/1
chr1	247004988	OAR1_266776066.1	T	C	.	.	NS=1	GT	0/1
chr1	247053943	s39998.1	G	A	.	.	NS=1	GT	0/1
chr1	247083618	s09883.1	A	G	.	.	NS=1	GT	0/1
chr1	247090274	s02207.1	C	T	.	.	NS=1	GT	0/1
chr1	247137534	OAR1_266908731.1	T	G	.	.	NS=1	GT	0/1
chr1	247178738	s29207.1	G	A	.	.	NS=1	GT	0/1
chr1	247188650	s45490.1	C	T	.	.	NS=1	GT	0/1
chr1	247235329	s34940.1	C	T	.	.	NS=1	GT	0/1
chr1	247276482	OAR1_267047733.1	C	A	.	.	NS=1	GT	0/1
chr1	247326326	OAR1_267098550.1	G	A	.	.	NS=1	GT	0/1
chr1	247344151	s30254.1	A	G	.	.	NS=1	GT	0/1
chr1	247377981	s48544.1	C	T	.	.	NS=1	GT	0/1
chr1	247383825	OAR1_267158246_X.1	C	A	.	.	NS=1	GT	0/1
chr1	247453841	s69813.1	C	G	.	.	NS=1	GT	0/1
chr1	247564874	OAR1_267390031.1	A	G	.	.	NS=1	GT	0/1
chr1	247603978	s16325.1	T	C	.	.	NS=1	GT	0/1
chr1	247643312	OAR1_267463862.1	A	C	.	.	NS=1	GT	0/1
chr1	247750173	OAR1_267564462.1	T	G	.	.	NS=1	GT	0/1
chr1	247826668	s68196.1	A	G	.	.	NS=1	GT	0/1
chr1	247911498	s62693.1	C	T	.	.	NS=1	GT	0/1
chr1	247957938	s49145.1	C	T	.	.	NS=1	GT	0/1
chr1	248057476	s48882.1	G	T	.	.	NS=1	GT	0/1
chr1	248099944	s26448.1	C	T	.	.	NS=1	GT	0/1
chr1	248237592	s34620.1	C	T	.	.	NS=1	GT	0/1
chr1	248275678	OAR1_268122939.1	C	T	.	.	NS=1	GT	0/1
chr1	248315051	s55477.1	T	C	.	.	NS=1	GT	0/1
chr1	248348219	OAR1_268175642.1	A	G	.	.	NS=1	GT	0/1
chr1	248360688	OAR1_268186998.1	A	G	.	.	NS=1	GT	0/1
chr1	248363482	OAR1_268193141.1	A	G	.	.	NS=1	GT	0/1
chr1	248440355	OAR1_268266363.1	A	G	.	.	NS=1	GT	0/1
chr1	248478013	OAR1_268303279_X.1	G	A	.	.	NS=1	GT	0/1
chr1	248553226	OAR1_268381725.1	C	T	.	.	NS=1	GT	0/1
chr1	248589535	s23778.1	A	G	.	.	NS=1	GT	0/1
chr1	248643608	OAR1_268519006.1	G	T	.	.	NS=1	GT	0/1
chr1	248730796	s52651.1	G	A	.	.	NS=1	GT	0/1
chr1	248772926	s65729.1	C	T	.	.	NS=1	GT	0/1
chr1	248787860	OAR1_268690065.1	A	C	.	.	NS=1	GT	0/1
chr1	248793788	OAR1_268696070.1	G	T	.	.	NS=1	GT	0/1
chr1	248856500	s73068.1	A	G	.	.	NS=1	GT	0/1
chr1	248876835	OAR1_268817825.1	C	T	.	.	NS=1	GT	0/1
chr1	248912644	s59367.1	C	T	.	.	NS=1	GT	0/1
chr1	248942569	OAR1_268891638.1	C	T	.	.	NS=1	GT	0/1
chr1	248953010	OAR1_268902308.1	G	A	.	.	NS=1	GT	0/1
chr1	248976125	OAR1_268926215.1	A	G	.	.	NS=1	GT	0/1
chr1	249009383	OAR1_268962738.1	G	A	.	.	NS=1	GT	0/1
chr1	249049614	OAR1_269000888.1	T	C	.	.	NS=1	GT	0/1
chr1	249089036	s27122.1	G	A	.	.	NS=1	GT	0/1
chr1	249120401	s49213.1	G	A	.	.	NS=1	GT	0/1
chr1	249148271	s66391.1	A	G	.	.	NS=1	GT	0/1
chr1	249197148	OAR1_269161713.1	C	T	.	.	NS=1	GT	0/1
chr1	249230206	s51455.1	A	G	.	.	NS=1	GT	0/1
chr1	249274471	s35313.1	T	C	.	.	NS=1	GT	0/1
chr1	249318349	OAR1_269332772.1	T	C	.	.	NS=1	GT	0/1
chr1	249364554	OAR1_269376775.1	C	A	.	.	NS=1	GT	0/1
chr1	249406283	OAR1_269418703.1	G	A	.	.	NS=1	GT	0/1
chr1	249443247	s36460.1	T	C	.	.	NS=1	GT	0/1
chr1	249479161	OAR1_269493195.1	C	T	.	.	NS=1	GT	0/1
chr1	249499269	OAR1_269515138.1	A	G	.	.	NS=1	GT	0/1
chr1	249508660	OAR1_269524758.1	T	C	.	.	NS=1	GT	0/1
chr1	249566496	OAR1_269584098.1	T	G	.	.	NS=1	GT	0/1
chr1	249624876	OAR1_269640647.1	T	C	.	.	NS=1	GT	0/1
chr1	249703995	OAR1_269709620.1	A	G	.	.	NS=1	GT	0/1
chr1	249760850	s52082.1	C	T	.	.	NS=1	GT	0/1
chr1	249772201	OAR1_269770998.1	T	C	.	.	NS=1	GT	0/1
chr1	249833893	s13469.1	C	T	.	.	NS=1	GT	0/1
chr1	249952432	OAR1_269941594.1	G	A	.	.	NS=1	GT	0/1
chr1	249966956	OAR1_269956045.1	A	G	.	.	NS=1	GT	0/1
chr1	250020060	OAR1_270011474_X.1	A	G	.	.	NS=1	GT	0/1
chr1	250052114	OAR1_270043752.1	C	A	.	.	NS=1	GT	0/1
chr1	250089597	OAR1_270076571_X.1	T	C	.	.	NS=1	GT	0/1
chr1	250134454	s75218.1	T	C	.	.	NS=1	GT	0/1
chr1	250147947	OAR1_270139080.1	T	C	.	.	NS=1	GT	0/1
chr1	250163143	s52928.1	A	T	.	.	NS=1	GT	0/1
chr1	250216969	s47922.1	G	A	.	.	NS=1	GT	0/1
chr1	250267492	s25698.1	T	C	.	.	NS=1	GT	0/1
chr1	250313928	OAR1_270405323.1	A	G	.	.	NS=1	GT	0/1
chr1	250347658	s01990.1	G	A	.	.	NS=1	GT	0/1
chr1	250368697	OAR1_270463506.1	A	G	.	.	NS=1	GT	0/1
chr1	250419629	OAR1_270513409.1	G	A	.	.	NS=1	GT	0/1
chr1	250456371	OAR1_270547664.1	G	A	.	.	NS=1	GT	0/1
chr1	250475136	OAR1_270566867.1	G	C	.	.	NS=1	GT	0/1
chr1	251024337	s11907.1	T	G	.	.	NS=1	GT	0/1
chr1	251074180	s30662.1	A	G	.	.	NS=1	GT	0/1
chr1	251418212	OAR1_271748239_X.1	C	T	.	.	NS=1	GT	0/1
chr1	251446948	OAR1_271774462.1	T	C	.	.	NS=1	GT	0/1
chr1	251491464	s03301.1	C	T	.	.	NS=1	GT	0/1
chr1	251587293	s39542.1	T	C	.	.	NS=1	GT	0/1
chr1	251629294	s43468.1	T	G	.	.	NS=1	GT	0/1
chr1	251663740	OAR1_272076405.1	C	A	.	.	NS=1	GT	0/1
chr1	251721487	s41984.1	T	C	.	.	NS=1	GT	0/1
chr1	251736451	s28224.1	G	A	.	.	NS=1	GT	0/1
chr1	251795181	s08622.1	C	T	.	.	NS=1	GT	0/1
chr1	251859091	s61907.1	C	T	.	.	NS=1	GT	0/1
chr1	251911998	s55036.1	G	A	.	.	NS=1	GT	0/1
chr1	251959389	s64003.1	T	C	.	.	NS=1	GT	0/1
chr1	252011997	s72986.1	A	G	.	.	NS=1	GT	0/1
chr1	252039416	s46655.1	A	G	.	.	NS=1	GT	0/1
chr1	252105313	s52380.1	A	G	.	.	NS=1	GT	0/1
chr1	252146986	s06737.1	T	C	.	.	NS=1	GT	0/1
chr1	252201522	s75507.1	C	T	.	.	NS=1	GT	0/1
chr1	252261658	s35075.1	A	G	.	.	NS=1	GT	0/1
chr1	252287752	s64775.1	T	C	.	.	NS=1	GT	0/1
chr1	252297061	s07424.1	G	A	.	.	NS=1	GT	0/1
chr1	252311734	s10019.1	A	G	.	.	NS=1	GT	0/1
chr1	252340110	OAR1_272791087.1	T	C	.	.	NS=1	GT	0/1
chr1	252380432	s70923.1	C	T	.	.	NS=1	GT	0/1
chr1	252418307	OAR1_272873936.1	C	T	.	.	NS=1	GT	0/1
chr1	252514777	s74070.1	C	T	.	.	NS=1	GT	0/1
chr1	252568193	s10699.1	G	T	.	.	NS=1	GT	0/1
chr1	252632965	s26271.1	T	C	.	.	NS=1	GT	0/1
chr1	252684139	s08976.1	C	A	.	.	NS=1	GT	0/1
chr1	252733473	s30313.1	A	G	.	.	NS=1	GT	0/1
chr1	252781430	s73870.1	C	T	.	.	NS=1	GT	0/1
chr1	252901316	OAR1_273349516.1	A	G	.	.	NS=1	GT	0/1
chr1	252965811	OAR1_273411738.1	C	A	.	.	NS=1	GT	0/1
chr1	253023929	s50685.1	G	A	.	.	NS=1	GT	0/1
chr1	253054754	s54520.1	C	T	.	.	NS=1	GT	0/1
chr1	253107854	OAR1_273545549.1	T	C	.	.	NS=1	GT	0/1
chr1	253129410	OAR1_273587993.1	T	C	.	.	NS=1	GT	0/1
chr1	253263691	OAR1_273716249.1	G	A	.	.	NS=1	GT	0/1
chr1	253325565	OAR1_273868392.1	T	G	.	.	NS=1	GT	0/1
chr1	253340138	OAR1_273879646.1	G	A	.	.	NS=1	GT	0/1
chr1	253435648	s32307.1	C	T	.	.	NS=1	GT	0/1
chr1	253491055	s02441.1	C	T	.	.	NS=1	GT	0/1
chr1	253533863	s54564.1	A	G	.	.	NS=1	GT	0/1
chr1	253565591	s75665.1	G	A	.	.	NS=1	GT	0/1
chr1	253590200	s63115.1	G	A	.	.	NS=1	GT	0/1
chr1	253675557	s41124.1	C	T	.	.	NS=1	GT	0/1
chr1	253700257	s61683.1	G	A	.	.	NS=1	GT	0/1
chr1	253721621	s23935.1	G	A	.	.	NS=1	GT	0/1
chr1	253733703	OAR1_274182798.1	G	T	.	.	NS=1	GT	0/1
chr1	253921119	OAR1_274502697.1	G	T	.	.	NS=1	GT	0/1
chr1	253977002	OAR1_274554107.1	T	C	.	.	NS=1	GT	0/1
chr1	254014146	s31140.1	T	C	.	.	NS=1	GT	0/1
chr1	254054693	s10553.1	C	T	.	.	NS=1	GT	0/1
chr1	254081240	s38723.1	A	C	.	.	NS=1	GT	0/1
chr1	254133732	OAR1_274718096.1	T	C	.	.	NS=1	GT	0/1
chr1	254203556	OAR1_274830693.1	T	G	.	.	NS=1	GT	0/1
chr1	254278957	OAR1_274894391.1	T	C	.	.	NS=1	GT	0/1
chr1	254311029	OAR1_274928289.1	T	C	.	.	NS=1	GT	0/1
chr1	254343186	OAR1_274962998.1	A	G	.	.	NS=1	GT	0/1
chr1	254412757	OAR1_275029838.1	G	A	.	.	NS=1	GT	0/1
chr1	254445924	OAR1_275059480.1	G	A	.	.	NS=1	GT	0/1
chr1	254494374	OAR1_275106572.1	C	T	.	.	NS=1	GT	0/1
chr1	254516211	s49185.1	T	C	.	.	NS=1	GT	0/1
chr1	254553469	OAR1_275159721.1	G	T	.	.	NS=1	GT	0/1
chr1	254731369	DU378652_409.1	G	T	.	.	NS=1	GT	0/1
chr1	254818507	OAR1_275402706.1	C	A	.	.	NS=1	GT	0/1
chr1	254866909	OAR1_275446990.1	C	T	.	.	NS=1	GT	0/1
chr1	254923558	OAR1_275499089.1	G	C	.	.	NS=1	GT	0/1
chr1	254961266	OAR1_275535522.1	T	C	.	.	NS=1	GT	0/1
chr1	254993404	OAR1_275567798_X.1	A	G	.	.	NS=1	GT	0/1
chr1	255028638	OAR1_275602555.1	G	A	.	.	NS=1	GT	0/1
chr1	255176105	s50451.1	A	G	.	.	NS=1	GT	0/1
chr1	255200725	OAR1_275784250.1	C	T	.	.	NS=1	GT	0/1
chr1	255343318	OAR1_275933888.1	T	C	.	.	NS=1	GT	0/1
chr1	255377823	OAR1_275970264.1	A	G	.	.	NS=1	GT	0/1
chr1	255603285	OAR1_276137322.1	A	G	.	.	NS=1	GT	0/1
chr1	255619042	OAR1_276162193.1	T	C	.	.	NS=1	GT	0/1
chr1	255649965	OAR1_276206751.1	T	C	.	.	NS=1	GT	0/1
chr1	255697498	OAR1_276249390.1	C	T	.	.	NS=1	GT	0/1
chr1	255706330	OAR1_276257959.1	C	T	.	.	NS=1	GT	0/1
chr1	255747225	OAR1_276313634.1	A	T	.	.	NS=1	GT	0/1
chr1	255785835	OAR1_276348282.1	T	C	.	.	NS=1	GT	0/1
chr1	255840524	s56893.1	A	G	.	.	NS=1	GT	0/1
chr1	255848459	OAR1_276427146.1	A	G	.	.	NS=1	GT	0/1
chr1	255900599	OAR1_276477305.1	G	A	.	.	NS=1	GT	0/1
chr1	255958836	OAR1_276539228.1	A	G	.	.	NS=1	GT	0/1
chr1	255996377	OAR1_276564178.1	G	T	.	.	NS=1	GT	0/1
chr1	256016538	OAR1_276613221.1	T	C	.	.	NS=1	GT	0/1
chr1	256063784	OAR1_276668614.1	G	A	.	.	NS=1	GT	0/1
chr1	256113176	OAR1_276705693.1	A	G	.	.	NS=1	GT	0/1
chr1	256146472	s12344.1	A	G	.	.	NS=1	GT	0/1
chr1	256205552	s35276.1	G	A	.	.	NS=1	GT	0/1
chr1	256230041	OAR1_276840943.1	C	A	.	.	NS=1	GT	0/1
chr1	256270031	s32182.1	C	T	.	.	NS=1	GT	0/1
chr1	256316731	OAR1_276926772.1	G	T	.	.	NS=1	GT	0/1
chr1	256347986	OAR1_276983222.1	T	G	.	.	NS=1	GT	0/1
chr1	256367091	OAR1_277001527.1	T	G	.	.	NS=1	GT	0/1
chr1	256448638	OAR1_277098838.1	A	G	.	.	NS=1	GT	0/1
chr1	256495705	OAR1_277132373.1	G	A	.	.	NS=1	GT	0/1
chr1	256538246	OAR1_277175085.1	G	A	.	.	NS=1	GT	0/1
chr1	256550777	OAR1_277187615.1	T	C	.	.	NS=1	GT	0/1
chr1	256655126	s54095.1	T	G	.	.	NS=1	GT	0/1
chr1	256673148	s46624.1	T	C	.	.	NS=1	GT	0/1
chr1	256682640	s28145.1	T	C	.	.	NS=1	GT	0/1
chr1	256714494	OAR1_277452641.1	C	T	.	.	NS=1	GT	0/1
chr1	256749808	DU461361_483.1	C	T	.	.	NS=1	GT	0/1
chr1	256830804	s61274.1	G	T	.	.	NS=1	GT	0/1
chr1	256843538	OAR1_277640985.1	A	G	.	.	NS=1	GT	0/1
chr1	256891903	OAR1_277686127.1	G	A	.	.	NS=1	GT	0/1
chr1	256923271	OAR1_277707808.1	G	T	.	.	NS=1	GT	0/1
chr1	256963901	OAR1_277749768.1	T	C	.	.	NS=1	GT	0/1
chr1	257002393	OAR1_277790157.1	C	T	.	.	NS=1	GT	0/1
chr1	257037202	OAR1_277822734.1	C	T	.	.	NS=1	GT	0/1
chr1	257046798	OAR1_277830695.1	T	C	.	.	NS=1	GT	0/1
chr1	257059374	OAR1_277843284.1	G	C	.	.	NS=1	GT	0/1
chr1	257157664	OAR1_277942727.1	C	T	.	.	NS=1	GT	0/1
chr1	257197808	OAR1_277983951.1	T	C	.	.	NS=1	GT	0/1
chr1	257278747	OAR1_278053660.1	A	C	.	.	NS=1	GT	0/1
chr1	257359484	OAR1_278137156.1	A	G	.	.	NS=1	GT	0/1
chr1	257400499	OAR1_278177822.1	A	G	.	.	NS=1	GT	0/1
chr1	257412265	OAR1_278191481.1	G	C	.	.	NS=1	GT	0/1
chr1	257492080	OAR1_278270076.1	G	A	.	.	NS=1	GT	0/1
chr1	257507901	OAR1_278288735.1	C	T	.	.	NS=1	GT	0/1
chr1	257574012	s21094.1	A	G	.	.	NS=1	GT	0/1
chr1	257606437	s19502.1	T	G	.	.	NS=1	GT	0/1
chr1	257631364	s45108.1	A	G	.	.	NS=1	GT	0/1
chr1	257647500	OAR1_278436391.1	C	T	.	.	NS=1	GT	0/1
chr1	257660731	OAR1_278447797.1	T	C	.	.	NS=1	GT	0/1
chr1	257713560	OAR1_278505139_X.1	C	T	.	.	NS=1	GT	0/1
chr1	257745977	OAR1_278537131.1	A	G	.	.	NS=1	GT	0/1
chr1	257807302	s34659.1	T	C	.	.	NS=1	GT	0/1
chr1	257908684	s66056.1	C	T	.	.	NS=1	GT	0/1
chr1	257942931	OAR1_278750895.1	C	T	.	.	NS=1	GT	0/1
chr1	258029257	s49212.1	T	C	.	.	NS=1	GT	0/1
chr1	258068271	OAR1_278884883.1	A	C	.	.	NS=1	GT	0/1
chr1	258105475	OAR1_278927044.1	G	T	.	.	NS=1	GT	0/1
chr1	258148544	OAR1_278980576.1	C	T	.	.	NS=1	GT	0/1
chr1	258200934	OAR1_279035722.1	C	T	.	.	NS=1	GT	0/1
chr1	258208297	OAR1_279041652.1	C	T	.	.	NS=1	GT	0/1
chr1	258293878	OAR1_279188753.1	A	C	.	.	NS=1	GT	0/1
chr1	258344865	OAR1_279238530.1	G	A	.	.	NS=1	GT	0/1
chr1	258388355	s16506.1	C	T	.	.	NS=1	GT	0/1
chr1	258420394	OAR1_279313513.1	C	T	.	.	NS=1	GT	0/1
chr1	258501224	s48211.1	G	A	.	.	NS=1	GT	0/1
chr1	258530286	OAR1_279427742.1	A	G	.	.	NS=1	GT	0/1
chr1	258563047	OAR1_279476555.1	C	T	.	.	NS=1	GT	0/1
chr1	258589935	OAR1_279502546.1	C	A	.	.	NS=1	GT	0/1
chr1	258640124	OAR1_279560752.1	T	C	.	.	NS=1	GT	0/1
chr1	258679185	OAR1_279603858.1	C	T	.	.	NS=1	GT	0/1
chr1	258721992	s71319.1	C	A	.	.	NS=1	GT	0/1
chr1	258741560	OAR1_279922894.1	A	G	.	.	NS=1	GT	0/1
chr1	258783522	OAR1_279962640.1	T	C	.	.	NS=1	GT	0/1
chr1	258839647	OAR1_280023413.1	T	C	.	.	NS=1	GT	0/1
chr1	258859918	OAR1_279833204.1	C	A	.	.	NS=1	GT	0/1
chr1	258897161	OAR1_279870944.1	G	A	.	.	NS=1	GT	0/1
chr1	258911405	OAR1_280132963.1	A	G	.	.	NS=1	GT	0/1
chr1	258958635	OAR1_280183511.1	T	C	.	.	NS=1	GT	0/1
chr1	259005756	OAR1_280234126.1	A	G	.	.	NS=1	GT	0/1
chr1	259041486	OAR1_280315444.1	T	C	.	.	NS=1	GT	0/1
chr1	259083296	OAR1_280355916.1	G	A	.	.	NS=1	GT	0/1
chr1	259150198	s06683.1	G	A	.	.	NS=1	GT	0/1
chr1	259185071	OAR1_280464588.1	C	A	.	.	NS=1	GT	0/1
chr1	259214746	s47815.1	A	G	.	.	NS=1	GT	0/1
chr1	259271706	s63408.1	C	T	.	.	NS=1	GT	0/1
chr1	259331715	OAR1_280583277.1	A	G	.	.	NS=1	GT	0/1
chr1	259383466	s36235.1	C	T	.	.	NS=1	GT	0/1
chr1	259422081	s53549.1	C	T	.	.	NS=1	GT	0/1
chr1	259444555	OAR1_280699245_X.1	G	A	.	.	NS=1	GT	0/1
chr1	259493262	OAR1_280749362.1	C	T	.	.	NS=1	GT	0/1
chr1	259506808	OAR1_280762830.1	A	G	.	.	NS=1	GT	0/1
chr1	259556965	OAR1_280813799.1	A	G	.	.	NS=1	GT	0/1
chr1	259579948	s32979.1	C	T	.	.	NS=1	GT	0/1
chr1	259633959	s49597.1	T	C	.	.	NS=1	GT	0/1
chr1	259661255	OAR1_280918505.1	A	G	.	.	NS=1	GT	0/1
chr1	259710875	OAR1_280973016.1	A	G	.	.	NS=1	GT	0/1
chr1	259836126	s70716.1	G	A	.	.	NS=1	GT	0/1
chr1	259892008	s27576.1	C	T	.	.	NS=1	GT	0/1
chr1	259897188	s10804.1	G	A	.	.	NS=1	GT	0/1
chr1	259913602	s11440.1	C	T	.	.	NS=1	GT	0/1
chr1	259951350	OAR1_281205727.1	A	G	.	.	NS=1	GT	0/1
chr1	259983412	OAR1_281237981.1	G	A	.	.	NS=1	GT	0/1
chr1	260034980	s22571.1	A	G	.	.	NS=1	GT	0/1
chr1	260099448	s74885.1	G	A	.	.	NS=1	GT	0/1
chr1	260132448	OAR1_281463258.1	G	A	.	.	NS=1	GT	0/1
chr1	260163864	s58278.1	G	A	.	.	NS=1	GT	0/1
chr1	260194931	OAR1_281530391.1	T	C	.	.	NS=1	GT	0/1
chr1	260216375	OAR1_281552674.1	G	A	.	.	NS=1	GT	0/1
chr1	260272620	s11035.1	G	C	.	.	NS=1	GT	0/1
chr1	260284248	s55111.1	G	A	.	.	NS=1	GT	0/1
chr1	260317241	OAR1_281649480.1	T	C	.	.	NS=1	GT	0/1
chr1	260357828	OAR1_281749581.1	G	A	.	.	NS=1	GT	0/1
chr1	260410171	s24640.1	G	A	.	.	NS=1	GT	0/1
chr1	260438270	s45288.1	A	G	.	.	NS=1	GT	0/1
chr1	260483964	s11311.1	C	T	.	.	NS=1	GT	0/1
chr1	260509424	s72251.1	G	A	.	.	NS=1	GT	0/1
chr1	260611955	s14769.1	A	G	.	.	NS=1	GT	0/1
chr1	260621686	OAR1_282017475.1	T	C	.	.	NS=1	GT	0/1
chr1	260750971	OAR1_282143540.1	G	T	.	.	NS=1	GT	0/1
chr1	260791136	s52939.1	C	T	.	.	NS=1	GT	0/1
chr1	260797484	OAR1_282249271.1	A	G	.	.	NS=1	GT	0/1
chr1	260845866	s17906.1	A	G	.	.	NS=1	GT	0/1
chr1	260908105	s60466.1	T	C	.	.	NS=1	GT	0/1
chr1	260918637	OAR1_282385067.1	T	C	.	.	NS=1	GT	0/1
chr1	260965725	s75496.1	A	G	.	.	NS=1	GT	0/1
chr1	261022456	s36926.1	A	G	.	.	NS=1	GT	0/1
chr1	261080938	s62675.1	T	C	.	.	NS=1	GT	0/1
chr1	261104142	s14912.1	G	A	.	.	NS=1	GT	0/1
chr1	261165023	s44037.1	A	G	.	.	NS=1	GT	0/1
chr1	261174431	s70765.1	T	G	.	.	NS=1	GT	0/1
chr1	261182340	OAR1_282768468.1	G	A	.	.	NS=1	GT	0/1
chr1	261206202	OAR1_282642128.1	G	A	.	.	NS=1	GT	0/1
chr1	261366884	OAR1_282878413.1	C	T	.	.	NS=1	GT	0/1
chr1	261414809	s42972.1	C	A	.	.	NS=1	GT	0/1
chr1	261422372	OAR1_282934225.1	G	A	.	.	NS=1	GT	0/1
chr1	261463137	s37955.1	G	C	.	.	NS=1	GT	0/1
chr1	261499486	s08648.1	A	G	.	.	NS=1	GT	0/1
chr1	261548454	s37960.1	C	T	.	.	NS=1	GT	0/1
chr1	261631045	OAR1_283136260.1	G	A	.	.	NS=1	GT	0/1
chr1	261647336	s01434.1	C	T	.	.	NS=1	GT	0/1
chr1	261679725	s20938.1	A	G	.	.	NS=1	GT	0/1
chr1	261701575	s24480.1	C	T	.	.	NS=1	GT	0/1
chr1	261739889	s19495.1	A	G	.	.	NS=1	GT	0/1
chr1	261793368	OAR1_283255628.1	C	A	.	.	NS=1	GT	0/1
chr1	261855786	s43191.1	T	C	.	.	NS=1	GT	0/1
chr1	261890548	s47254.1	G	A	.	.	NS=1	GT	0/1
chr1	261956595	s47741.1	T	C	.	.	NS=1	GT	0/1
chr1	261976652	s62252.1	C	T	.	.	NS=1	GT	0/1
chr1	262012197	s61535.1	G	A	.	.	NS=1	GT	0/1
chr1	262068483	s45178.1	G	A	.	.	NS=1	GT	0/1
chr1	262139484	OAR1_283569518.1	G	A	.	.	NS=1	GT	0/1
chr1	262222067	s17428.1	T	C	.	.	NS=1	GT	0/1
chr1	262343186	s58817.1	C	T	.	.	NS=1	GT	0/1
chr1	262408953	s71621.1	C	T	.	.	NS=1	GT	0/1
chr1	262416201	s32448.1	G	A	.	.	NS=1	GT	0/1
chr1	262467723	s62624.1	G	A	.	.	NS=1	GT	0/1
chr1	262567035	s73369.1	T	C	.	.	NS=1	GT	0/1
chr1	262572721	s42174.1	T	C	.	.	NS=1	GT	0/1
chr1	262627611	OAR1_284041499_X.1	C	T	.	.	NS=1	GT	0/1
chr1	262674538	s64611.1	C	T	.	.	NS=1	GT	0/1
chr1	262766374	DU435204_267.1	T	C	.	.	NS=1	GT	0/1
chr1	262824862	s41496.1	A	G	.	.	NS=1	GT	0/1
chr1	262874618	OAR1_284282262.1	A	C	.	.	NS=1	GT	0/1
chr1	262938591	s06234.1	C	T	.	.	NS=1	GT	0/1
chr1	262960057	s31327.1	T	C	.	.	NS=1	GT	0/1
chr1	263001310	s59575.1	A	G	.	.	NS=1	GT	0/1
chr1	263074281	DU348827_210.1	C	T	.	.	NS=1	GT	0/1
chr1	263124150	s17123.1	C	T	.	.	NS=1	GT	0/1
chr1	263211270	s74731.1	G	T	.	.	NS=1	GT	0/1
chr1	263251477	s06408.1	T	C	.	.	NS=1	GT	0/1
chr1	263319070	OAR1_284736791.1	G	A	.	.	NS=1	GT	0/1
chr1	263360197	s46315.1	T	G	.	.	NS=1	GT	0/1
chr1	263412317	s35781.1	C	T	.	.	NS=1	GT	0/1
chr1	263452123	s51350.1	G	T	.	.	NS=1	GT	0/1
chr1	263530616	OAR1_285019328.1	T	C	.	.	NS=1	GT	0/1
chr1	263592923	s59682.1	G	A	.	.	NS=1	GT	0/1
chr1	263620812	s61800.1	A	G	.	.	NS=1	GT	0/1
chr1	263676041	s64006.1	A	G	.	.	NS=1	GT	0/1
chr1	263716583	s51140.1	C	T	.	.	NS=1	GT	0/1
chr1	263736885	s12414.1	T	G	.	.	NS=1	GT	0/1
chr1	263824149	s75153.1	T	C	.	.	NS=1	GT	0/1
chr1	263831723	OAR1_285314256.1	A	G	.	.	NS=1	GT	0/1
chr1	263854637	OAR1_285395930.1	T	C	.	.	NS=1	GT	0/1
chr1	263901904	OAR1_285452481.1	T	C	.	.	NS=1	GT	0/1
chr1	263937393	s07888.1	T	C	.	.	NS=1	GT	0/1
chr1	263987408	s53402.1	A	G	.	.	NS=1	GT	0/1
chr1	264084956	OAR1_285644761.1	T	C	.	.	NS=1	GT	0/1
chr1	264116348	s09614.1	G	A	.	.	NS=1	GT	0/1
chr1	264160273	s58112.1	C	T	.	.	NS=1	GT	0/1
chr1	264188505	OAR1_285754273.1	G	A	.	.	NS=1	GT	0/1
chr1	264229119	s00845.1	G	A	.	.	NS=1	GT	0/1
chr1	264305572	s74650.1	A	C	.	.	NS=1	GT	0/1
chr1	264354642	s40694.1	A	C	.	.	NS=1	GT	0/1
chr1	264426714	s27590.1	C	T	.	.	NS=1	GT	0/1
chr1	264487221	OAR1_286058076.1	A	G	.	.	NS=1	GT	0/1
chr1	264621826	s49750.1	C	T	.	.	NS=1	GT	0/1
chr1	264634053	s27877.1	G	A	.	.	NS=1	GT	0/1
chr1	264640479	s67374.1	G	T	.	.	NS=1	GT	0/1
chr1	264710191	OAR1_286418996.1	G	A	.	.	NS=1	GT	0/1
chr1	264830753	OAR10_37783425.1	A	C	.	.	NS=1	GT	0/1
chr1	264936107	OAR1_286637130.1	G	A	.	.	NS=1	GT	0/1
chr1	265023786	s59089.1	T	C	.	.	NS=1	GT	0/1
chr1	265054013	OAR1_286759511.1	T	C	.	.	NS=1	GT	0/1
chr1	265076427	OAR1_286782930.1	C	T	.	.	NS=1	GT	0/1
chr1	265120324	OAR1_286827713.1	G	A	.	.	NS=1	GT	0/1
chr1	265164196	OAR1_286871592.1	C	T	.	.	NS=1	GT	0/1
chr1	265210816	OAR1_286913641.1	C	T	.	.	NS=1	GT	0/1
chr1	265242125	OAR1_286945963_X.1	T	C	.	.	NS=1	GT	0/1
chr1	265322893	s00296.1	C	T	.	.	NS=1	GT	0/1
chr1	265371295	s13846.1	C	T	.	.	NS=1	GT	0/1
chr1	265385121	s61797.1	T	C	.	.	NS=1	GT	0/1
chr1	265432371	s64597.1	C	T	.	.	NS=1	GT	0/1
chr1	265440987	OAR1_287150413.1	A	G	.	.	NS=1	GT	0/1
chr1	265450251	OAR1_287160585.1	T	G	.	.	NS=1	GT	0/1
chr1	265487886	OAR1_287200138.1	G	T	.	.	NS=1	GT	0/1
chr1	265509364	OAR1_287236563.1	T	C	.	.	NS=1	GT	0/1
chr1	265569333	s05684.1	C	T	.	.	NS=1	GT	0/1
chr1	265575754	OAR1_287301632.1	G	A	.	.	NS=1	GT	0/1
chr1	265583300	OAR1_287309424.1	A	G	.	.	NS=1	GT	0/1
chr1	265639990	OAR1_287365859.1	A	C	.	.	NS=1	GT	0/1
chr1	265653237	OAR1_287378887.1	G	A	.	.	NS=1	GT	0/1
chr1	265709167	OAR1_287434870.1	G	A	.	.	NS=1	GT	0/1
chr1	265744406	OAR1_287470061.1	A	G	.	.	NS=1	GT	0/1
chr1	265891776	OAR1_287607477.1	A	G	.	.	NS=1	GT	0/1
chr1	265928174	s42549.1	C	T	.	.	NS=1	GT	0/1
chr1	265964222	OAR1_287678462.1	A	G	.	.	NS=1	GT	0/1
chr1	266033260	s51616.1	T	C	.	.	NS=1	GT	0/1
chr1	266208502	OAR1_288172657.1	T	C	.	.	NS=1	GT	0/1
chr1	266241278	OAR1_288212148.1	T	G	.	.	NS=1	GT	0/1
chr1	266264021	OAR1_288234747.1	G	A	.	.	NS=1	GT	0/1
chr1	266374826	s42843.1	C	T	.	.	NS=1	GT	0/1
chr1	266476893	s44642.1	A	G	.	.	NS=1	GT	0/1
chr1	266506502	s18847.1	C	T	.	.	NS=1	GT	0/1
chr1	266534301	s41074.1	A	G	.	.	NS=1	GT	0/1
chr1	266619856	s29532.1	A	C	.	.	NS=1	GT	0/1
chr1	266659383	OAR1_288783025.1	A	G	.	.	NS=1	GT	0/1
chr1	266710891	OAR1_288836416.1	A	G	.	.	NS=1	GT	0/1
chr1	266827857	s17319.1	C	T	.	.	NS=1	GT	0/1
chr1	266884870	s39299.1	G	T	.	.	NS=1	GT	0/1
chr1	266921349	s16099.1	A	G	.	.	NS=1	GT	0/1
chr1	266947978	s40072.1	G	T	.	.	NS=1	GT	0/1
chr1	267110300	OAR1_289328031.1	A	G	.	.	NS=1	GT	0/1
chr1	267167385	OAR1_289384749.1	T	C	.	.	NS=1	GT	0/1
chr1	267216794	s07172.1	C	T	.	.	NS=1	GT	0/1
chr1	267245989	s39199.1	C	T	.	.	NS=1	GT	0/1
chr1	267256572	OAR1_289536555.1	G	T	.	.	NS=1	GT	0/1
chr1	267273227	OAR1_289552703.1	G	A	.	.	NS=1	GT	0/1
chr1	267335160	OAR1_289618619.1	A	G	.	.	NS=1	GT	0/1
chr1	267377639	OAR1_289662404.1	T	C	.	.	NS=1	GT	0/1
chr1	267402938	OAR1_289686104.1	C	A	.	.	NS=1	GT	0/1
chr1	267464455	OAR1_289744485.1	G	A	.	.	NS=1	GT	0/1
chr1	267512686	s18816.1	C	T	.	.	NS=1	GT	0/1
chr1	267568666	OAR1_289849614.1	A	G	.	.	NS=1	GT	0/1
chr1	267601681	OAR1_289891559.1	T	C	.	.	NS=1	GT	0/1
chr1	267612982	OAR1_289902810.1	A	G	.	.	NS=1	GT	0/1
chr1	267727152	s50195.1	A	C	.	.	NS=1	GT	0/1
chr1	267802732	s17284.1	T	C	.	.	NS=1	GT	0/1
chr1	267826041	OAR1_290194221.1	T	G	.	.	NS=1	GT	0/1
chr1	267864523	DU278552_592.1	T	C	.	.	NS=1	GT	0/1
chr1	267912019	s44644.1	C	T	.	.	NS=1	GT	0/1
chr1	267918233	s52748.1	A	G	.	.	NS=1	GT	0/1
chr1	267924647	s47316.1	C	T	.	.	NS=1	GT	0/1
chr1	267994383	OAR1_290348891.1	T	C	.	.	NS=1	GT	0/1
chr1	268068154	s18606.1	G	A	.	.	NS=1	GT	0/1
chr1	268095105	OAR1_290447524.1	A	C	.	.	NS=1	GT	0/1
chr1	268154359	OAR1_290503022.1	A	G	.	.	NS=1	GT	0/1
chr1	268183425	OAR1_290531253.1	T	C	.	.	NS=1	GT	0/1
chr1	268235697	s60732.1	T	C	.	.	NS=1	GT	0/1
chr1	268277508	s03801.1	A	G	.	.	NS=1	GT	0/1
chr1	268294581	OAR1_290641460.1	C	T	.	.	NS=1	GT	0/1
chr1	268339443	OAR1_290695322.1	C	T	.	.	NS=1	GT	0/1
chr1	268385998	s00865.1	A	G	.	.	NS=1	GT	0/1
chr1	268406516	OAR1_290764017.1	A	C	.	.	NS=1	GT	0/1
chr1	268448627	OAR1_290804673.1	T	C	.	.	NS=1	GT	0/1
chr1	268480879	s03722.1	C	T	.	.	NS=1	GT	0/1
chr1	268504726	OAR1_290858370.1	G	T	.	.	NS=1	GT	0/1
chr1	268554678	s41046.1	T	C	.	.	NS=1	GT	0/1
chr1	268626195	OAR1_291038112.1	A	G	.	.	NS=1	GT	0/1
chr1	268667670	OAR1_291069013.1	T	G	.	.	NS=1	GT	0/1
chr1	268725683	s22014.1	G	A	.	.	NS=1	GT	0/1
chr1	268758124	s30252.1	A	C	.	.	NS=1	GT	0/1
chr1	268792219	OAR1_291196951.1	C	T	.	.	NS=1	GT	0/1
chr1	268835518	s37861.1	C	T	.	.	NS=1	GT	0/1
chr1	268892307	OAR1_291297885.1	T	C	.	.	NS=1	GT	0/1
chr1	268957922	s37602.1	A	G	.	.	NS=1	GT	0/1
chr1	268996241	OAR1_291389181.1	A	G	.	.	NS=1	GT	0/1
chr1	269015319	OAR1_291422150.1	T	C	.	.	NS=1	GT	0/1
chr1	269071023	s60116.1	T	C	.	.	NS=1	GT	0/1
chr1	269098267	s06850.1	A	G	.	.	NS=1	GT	0/1
chr1	269165000	s67262.1	C	T	.	.	NS=1	GT	0/1
chr1	269222562	OAR1_291632560.1	T	C	.	.	NS=1	GT	0/1
chr1	269239262	s03485.1	A	C	.	.	NS=1	GT	0/1
chr1	269268661	s56517.1	C	T	.	.	NS=1	GT	0/1
chr1	269315750	s50337.1	C	T	.	.	NS=1	GT	0/1
chr1	269363763	s62171.1	G	A	.	.	NS=1	GT	0/1
chr1	269373899	s45355.1	T	C	.	.	NS=1	GT	0/1
chr1	269404239	OAR1_291842498_X.1	T	C	.	.	NS=1	GT	0/1
chr1	269422449	OAR1_291859755.1	A	G	.	.	NS=1	GT	0/1
chr1	269464875	s18805.1	C	T	.	.	NS=1	GT	0/1
chr1	269493399	s30421.1	A	G	.	.	NS=1	GT	0/1
chr1	269615805	s68599.1	C	T	.	.	NS=1	GT	0/1
chr1	269632594	s30691.1	G	A	.	.	NS=1	GT	0/1
chr1	269674782	s49995.1	G	A	.	.	NS=1	GT	0/1
chr1	269713563	OAR1_292157230.1	A	G	.	.	NS=1	GT	0/1
chr1	269755138	s02269.1	C	A	.	.	NS=1	GT	0/1
chr1	269805086	s38932.1	C	T	.	.	NS=1	GT	0/1
chr1	269835228	OAR1_292286259.1	T	G	.	.	NS=1	GT	0/1
chr1	269890102	OAR1_292328555.1	G	A	.	.	NS=1	GT	0/1
chr1	269929332	s69744.1	A	G	.	.	NS=1	GT	0/1
chr1	269982354	s00377.1	C	T	.	.	NS=1	GT	0/1
chr1	270014488	OAR1_292452126.1	C	T	.	.	NS=1	GT	0/1
chr1	270091408	OAR1_292515173.1	A	G	.	.	NS=1	GT	0/1
chr1	270122099	OAR1_292547071.1	G	A	.	.	NS=1	GT	0/1
chr1	270174694	OAR1_292609717.1	A	G	.	.	NS=1	GT	0/1
chr1	270213394	s67882.1	A	G	.	.	NS=1	GT	0/1
chr1	270249572	DU494996_198.1	T	C	.	.	NS=1	GT	0/1
chr1	270308620	OAR1_293056939.1	T	G	.	.	NS=1	GT	0/1
chr1	270393538	DU495642_562.1	A	C	.	.	NS=1	GT	0/1
chr1	270423980	s36705.1	T	C	.	.	NS=1	GT	0/1
chr1	270437871	s17976.1	G	A	.	.	NS=1	GT	0/1
chr1	270478496	OAR1_292866363.1	C	T	.	.	NS=1	GT	0/1
chr1	270525647	OAR1_292921936.1	A	G	.	.	NS=1	GT	0/1
chr1	270575794	s17104.1	A	G	.	.	NS=1	GT	0/1
chr1	270587129	s43269.1	G	A	.	.	NS=1	GT	0/1
chr1	270611824	s58379.1	C	T	.	.	NS=1	GT	0/1
chr1	270698357	OAR1_293214958.1	C	T	.	.	NS=1	GT	0/1
chr1	270772519	OAR1_293285268.1	C	T	.	.	NS=1	GT	0/1
chr1	270814742	s19088.1	G	A	.	.	NS=1	GT	0/1
chr1	270869748	OAR1_293382896.1	T	C	.	.	NS=1	GT	0/1
chr1	270881664	s40455.1	C	A	.	.	NS=1	GT	0/1
chr1	270923742	OAR1_293441274.1	T	C	.	.	NS=1	GT	0/1
chr1	270981547	OAR1_293501261.1	G	A	.	.	NS=1	GT	0/1
chr1	271030904	s26984.1	A	C	.	.	NS=1	GT	0/1
chr1	271082892	s21662.1	A	G	.	.	NS=1	GT	0/1
chr1	271145298	OAR1_293673865.1	A	G	.	.	NS=1	GT	0/1
chr1	271168005	s15893.1	G	A	.	.	NS=1	GT	0/1
chr1	271204701	s54051.1	C	T	.	.	NS=1	GT	0/1
chr1	271266111	s57244.1	T	C	.	.	NS=1	GT	0/1
chr1	271296398	s15782.1	A	G	.	.	NS=1	GT	0/1
chr1	271321778	OAR1_293839968.1	T	C	.	.	NS=1	GT	0/1
chr1	271370830	OAR1_293896760.1	G	A	.	.	NS=1	GT	0/1
chr1	271388066	s57501.1	G	A	.	.	NS=1	GT	0/1
chr1	271403614	OAR1_293926412.1	T	G	.	.	NS=1	GT	0/1
chr1	271466605	OAR1_293977463_X.1	A	G	.	.	NS=1	GT	0/1
chr1	271508833	s15942.1	G	A	.	.	NS=1	GT	0/1
chr1	271584644	s01715.1	T	C	.	.	NS=1	GT	0/1
chr1	271595894	s41321.1	A	G	.	.	NS=1	GT	0/1
chr1	271620213	s04550.1	A	G	.	.	NS=1	GT	0/1
chr1	271666587	s38242.1	G	A	.	.	NS=1	GT	0/1
chr1	271673724	s66537.1	A	G	.	.	NS=1	GT	0/1
chr1	271708850	OAR1_294228333.1	G	A	.	.	NS=1	GT	0/1
chr1	271756849	s34525.1	G	A	.	.	NS=1	GT	0/1
chr1	271822015	OAR1_294323954.1	C	T	.	.	NS=1	GT	0/1
chr1	271906062	OAR1_294410597.1	A	G	.	.	NS=1	GT	0/1
chr1	271915016	OAR1_294419479.1	C	A	.	.	NS=1	GT	0/1
chr1	271983047	OAR1_294478214.1	G	T	.	.	NS=1	GT	0/1
chr1	272009873	s05928.1	A	G	.	.	NS=1	GT	0/1
chr1	272051306	s11883.1	A	G	.	.	NS=1	GT	0/1
chr1	272093628	s01321.1	C	T	.	.	NS=1	GT	0/1
chr1	272138124	s62283.1	G	A	.	.	NS=1	GT	0/1
chr1	272178943	s29335.1	T	G	.	.	NS=1	GT	0/1
chr1	272195764	OAR1_294691459.1	C	T	.	.	NS=1	GT	0/1
chr1	272204025	OAR1_294698267.1	A	G	.	.	NS=1	GT	0/1
chr1	272295911	s05067.1	C	T	.	.	NS=1	GT	0/1
chr1	272312317	OAR1_294840102.1	C	T	.	.	NS=1	GT	0/1
chr1	272357430	OAR1_294887399.1	C	T	.	.	NS=1	GT	0/1
chr1	272391202	OAR1_294925418.1	C	T	.	.	NS=1	GT	0/1
chr1	272502617	OAR1_295038916.1	T	G	.	.	NS=1	GT	0/1
chr1	272509749	OAR1_295045890.1	C	T	.	.	NS=1	GT	0/1
chr1	272551701	OAR1_295089433_X.1	C	T	.	.	NS=1	GT	0/1
chr1	272618369	OAR1_295151717_X.1	C	T	.	.	NS=1	GT	0/1
chr1	272672766	s43083.1	A	C	.	.	NS=1	GT	0/1
chr1	272733474	OAR1_295264643.1	T	C	.	.	NS=1	GT	0/1
chr1	272783819	OAR1_295318699.1	G	T	.	.	NS=1	GT	0/1
chr1	272857852	OAR1_295381079.1	G	A	.	.	NS=1	GT	0/1
chr1	272943301	s72591.1	G	A	.	.	NS=1	GT	0/1
chr1	273041595	s51979.1	T	C	.	.	NS=1	GT	0/1
chr1	273085002	s74243.1	T	C	.	.	NS=1	GT	0/1
chr1	273092179	OAR1_295631193.1	G	A	.	.	NS=1	GT	0/1
chr1	273141069	OAR1_295690549.1	C	T	.	.	NS=1	GT	0/1
chr1	273144192	s39007.1	C	T	.	.	NS=1	GT	0/1
chr1	273209850	s67944.1	T	C	.	.	NS=1	GT	0/1
chr1	273232818	s31072.1	G	A	.	.	NS=1	GT	0/1
chr1	273244615	OAR1_295791213.1	T	C	.	.	NS=1	GT	0/1
chr1	273302228	OAR1_295842633.1	C	T	.	.	NS=1	GT	0/1
chr1	273341002	OAR1_295874360.1	A	G	.	.	NS=1	GT	0/1
chr1	273387181	OAR1_295938591.1	T	C	.	.	NS=1	GT	0/1
chr1	273428623	OAR1_295977280.1	C	T	.	.	NS=1	GT	0/1
chr1	273457763	OAR1_296010698.1	C	T	.	.	NS=1	GT	0/1
chr1	273499710	s35854.1	C	T	.	.	NS=1	GT	0/1
chr1	273541762	s29878.1	G	A	.	.	NS=1	GT	0/1
chr1	273606163	OAR1_296169957.1	G	A	.	.	NS=1	GT	0/1
chr1	273653569	s73771.1	C	T	.	.	NS=1	GT	0/1
chr1	273690320	DU342117_350.1	C	T	.	.	NS=1	GT	0/1
chr1	273726534	s53648.1	T	C	.	.	NS=1	GT	0/1
chr1	273792361	OAR1_296365766.1	C	T	.	.	NS=1	GT	0/1
chr1	273800068	OAR1_296373207.1	T	C	.	.	NS=1	GT	0/1
chr1	273810966	OAR1_296383932.1	T	C	.	.	NS=1	GT	0/1
chr1	273931214	s49720.1	A	C	.	.	NS=1	GT	0/1
chr1	273965720	OAR1_296537011.1	C	T	.	.	NS=1	GT	0/1
chr1	273990016	OAR1_296563373.1	C	A	.	.	NS=1	GT	0/1
chr1	274019788	OAR1_296591584.1	T	C	.	.	NS=1	GT	0/1
chr1	274075022	s33920.1	A	G	.	.	NS=1	GT	0/1
chr1	274141473	s56772.1	C	T	.	.	NS=1	GT	0/1
chr1	274195436	s38160.1	C	T	.	.	NS=1	GT	0/1
chr1	274253868	OAR1_296820284.1	A	G	.	.	NS=1	GT	0/1
chr1	274274225	OAR1_296844403.1	A	G	.	.	NS=1	GT	0/1
chr1	274316576	OAR1_296894234_X.1	G	A	.	.	NS=1	GT	0/1
chr1	274332791	OAR1_296946983.1	C	T	.	.	NS=1	GT	0/1
chr1	274339835	s40857.1	C	T	.	.	NS=1	GT	0/1
chr1	274425574	OAR1_297010151.1	C	T	.	.	NS=1	GT	0/1
chr1	274459328	OAR1_297040669.1	T	C	.	.	NS=1	GT	0/1
chr1	274471034	OAR1_297051527.1	G	A	.	.	NS=1	GT	0/1
chr1	274531440	OAR1_297119135.1	G	A	.	.	NS=1	GT	0/1
chr1	274637699	OAR1_297161672.1	C	T	.	.	NS=1	GT	0/1
chr1	274648891	OAR1_297175226.1	A	G	.	.	NS=1	GT	0/1
chr1	274701302	OAR1_297225881_X.1	A	G	.	.	NS=1	GT	0/1
chr1	274740631	OAR1_297270667.1	G	T	.	.	NS=1	GT	0/1
chr1	274747452	OAR1_297278245.1	T	C	.	.	NS=1	GT	0/1
chr1	274755523	OAR1_297285976.1	A	G	.	.	NS=1	GT	0/1
chr1	274793894	s54610.1	C	A	.	.	NS=1	GT	0/1
chr1	274864546	s64707.1	G	A	.	.	NS=1	GT	0/1
chr1	274872789	OAR1_297430085.1	C	T	.	.	NS=1	GT	0/1
chr1	274930319	s70871.1	G	T	.	.	NS=1	GT	0/1
chr1	274969214	OAR1_297526093_X.1	A	C	.	.	NS=1	GT	0/1
chr1	274976360	OAR1_297535509.1	C	T	.	.	NS=1	GT	0/1
chr1	274988190	s54802.1	G	T	.	.	NS=1	GT	0/1
chr1	275037646	s17711.1	C	T	.	.	NS=1	GT	0/1
chr1	275128589	OAR1_297726440.1	G	T	.	.	NS=1	GT	0/1
chr1	275183655	OAR1_297767525_X.1	G	A	.	.	NS=1	GT	0/1
chr1	275216136	OAR1_297802716.1	C	A	.	.	NS=1	GT	0/1
chr1	275241027	OAR1_297829991.1	T	C	.	.	NS=1	GT	0/1
chr1	275304950	s62810.1	A	G	.	.	NS=1	GT	0/1
chr1	275319108	OAR1_297913009.1	T	C	.	.	NS=1	GT	0/1
chr1	275358336	OAR1_297954416_X.1	G	A	.	.	NS=1	GT	0/1
chr1	275427922	s63549.1	G	T	.	.	NS=1	GT	0/1
chr1	275482364	s45224.1	G	A	.	.	NS=1	GT	0/1
chr1	275551186	OAR1_298158641_X.1	G	A	.	.	NS=1	GT	0/1
chr1	275593974	s66995.1	G	A	.	.	NS=1	GT	0/1
chr2	158066	s47174.1	A	G	.	.	NS=1	GT	0/1
chr2	167018	s30876.1	C	T	.	.	NS=1	GT	0/1
chr2	354035	s16671.1	T	C	.	.	NS=1	GT	0/1
chr2	419885	s00739.1	G	T	.	.	NS=1	GT	0/1
chr2	544617	s31991.1	T	C	.	.	NS=1	GT	0/1
chr2	631223	s13255.1	A	G	.	.	NS=1	GT	0/1
chr2	679324	s33481.1	A	G	.	.	NS=1	GT	0/1
chr2	818485	s65284.1	C	T	.	.	NS=1	GT	0/1
chr2	901838	s49858.1	C	T	.	.	NS=1	GT	0/1
chr2	945715	s75203.1	C	T	.	.	NS=1	GT	0/1
chr2	985851	s23988.1	C	T	.	.	NS=1	GT	0/1
chr2	1038580	s18389.1	A	G	.	.	NS=1	GT	0/1
chr2	1060523	s24739.1	G	A	.	.	NS=1	GT	0/1
chr2	1187062	DU491085_444.1	A	G	.	.	NS=1	GT	0/1
chr2	1248985	s41901.1	A	G	.	.	NS=1	GT	0/1
chr2	1351094	s64949.1	G	T	.	.	NS=1	GT	0/1
chr2	1426911	s34805.1	T	C	.	.	NS=1	GT	0/1
chr2	1437784	s33265.1	G	A	.	.	NS=1	GT	0/1
chr2	1482554	s14248.1	A	G	.	.	NS=1	GT	0/1
chr2	1514951	s45482.1	C	T	.	.	NS=1	GT	0/1
chr2	1539578	s31611.1	A	T	.	.	NS=1	GT	0/1
chr2	1545361	OAR2_198725.1	A	G	.	.	NS=1	GT	0/1
chr2	1606489	s54455.1	C	T	.	.	NS=1	GT	0/1
chr2	1625350	s10097.1	T	C	.	.	NS=1	GT	0/1
chr2	1645676	s41307.1	G	A	.	.	NS=1	GT	0/1
chr2	1675016	s40366.1	T	G	.	.	NS=1	GT	0/1
chr2	1802445	s64404.1	A	G	.	.	NS=1	GT	0/1
chr2	1809954	s12876.1	A	C	.	.	NS=1	GT	0/1
chr2	1815412	s21980.1	T	C	.	.	NS=1	GT	0/1
chr2	1906939	s06085.1	A	T	.	.	NS=1	GT	0/1
chr2	1960900	s35558.1	G	A	.	.	NS=1	GT	0/1
chr2	2033983	s54066.1	G	A	.	.	NS=1	GT	0/1
chr2	2157185	s18354.1	A	G	.	.	NS=1	GT	0/1
chr2	2208964	s34622.1	A	G	.	.	NS=1	GT	0/1
chr2	2225592	s60414.1	C	A	.	.	NS=1	GT	0/1
chr2	2278905	s14529.1	G	T	.	.	NS=1	GT	0/1
chr2	2297946	OAR2_1028487.1	C	T	.	.	NS=1	GT	0/1
chr2	2335437	OAR2_1066989.1	G	A	.	.	NS=1	GT	0/1
chr2	2383174	OAR2_1110795.1	G	A	.	.	NS=1	GT	0/1
chr2	2413091	OAR2_1153266.1	C	T	.	.	NS=1	GT	0/1
chr2	2451471	OAR2_1189108.1	G	A	.	.	NS=1	GT	0/1
chr2	2475632	OAR2_1214448.1	G	A	.	.	NS=1	GT	0/1
chr2	2515692	OAR2_1256850.1	T	G	.	.	NS=1	GT	0/1
chr2	2574507	s51245.1	G	A	.	.	NS=1	GT	0/1
chr2	2623066	s17892.1	T	C	.	.	NS=1	GT	0/1
chr2	2650054	s69472.1	G	A	.	.	NS=1	GT	0/1
chr2	2707614	s75211.1	A	C	.	.	NS=1	GT	0/1
chr2	2728390	OAR2_1561382.1	G	A	.	.	NS=1	GT	0/1
chr2	2756505	s31060.1	T	C	.	.	NS=1	GT	0/1
chr2	2765814	s03306.1	G	T	.	.	NS=1	GT	0/1
chr2	2808512	OAR2_1640701.1	T	C	.	.	NS=1	GT	0/1
chr2	2850561	s61909.1	C	T	.	.	NS=1	GT	0/1
chr2	2877210	s06398.1	T	C	.	.	NS=1	GT	0/1
chr2	2922962	s40037.1	A	G	.	.	NS=1	GT	0/1
chr2	2954778	s22336.1	G	T	.	.	NS=1	GT	0/1
chr2	2991783	s63023.1	C	T	.	.	NS=1	GT	0/1
chr2	3104266	OAR2_1936693.1	C	T	.	.	NS=1	GT	0/1
chr2	3206104	s40832.1	C	T	.	.	NS=1	GT	0/1
chr2	3208854	s26088.1	C	T	.	.	NS=1	GT	0/1
chr2	3275593	DU383209_637.1	G	A	.	.	NS=1	GT	0/1
chr2	3291115	s71454.1	G	T	.	.	NS=1	GT	0/1
chr2	3337073	s11786.1	T	C	.	.	NS=1	GT	0/1
chr2	3367799	OAR2_2049668.1	G	A	.	.	NS=1	GT	0/1
chr2	3434291	s64979.1	C	A	.	.	NS=1	GT	0/1
chr2	3470694	s04138.1	T	C	.	.	NS=1	GT	0/1
chr2	3489649	OAR2_2169034.1	G	A	.	.	NS=1	GT	0/1
chr2	3563752	OAR2_2900992.1	A	C	.	.	NS=1	GT	0/1
chr2	3603417	OAR2_2936632.1	A	G	.	.	NS=1	GT	0/1
chr2	3653809	s48757.1	C	T	.	.	NS=1	GT	0/1
chr2	3686730	s52724.1	C	T	.	.	NS=1	GT	0/1
chr2	3741303	s46063.1	C	T	.	.	NS=1	GT	0/1
chr2	3791385	OAR2_3114362.1	T	C	.	.	NS=1	GT	0/1
chr2	3812405	OAR2_3134809.1	G	A	.	.	NS=1	GT	0/1
chr2	3870359	OAR2_3190634.1	T	C	.	.	NS=1	GT	0/1
chr2	3930781	OAR2_3251620.1	T	C	.	.	NS=1	GT	0/1
chr2	3961544	OAR2_3284586.1	A	G	.	.	NS=1	GT	0/1
chr2	4008763	OAR2_3333937.1	C	T	.	.	NS=1	GT	0/1
chr2	4014386	OAR2_2809735.1	T	G	.	.	NS=1	GT	0/1
chr2	4022932	OAR2_2817923.1	G	C	.	.	NS=1	GT	0/1
chr2	4080987	s62247.1	A	C	.	.	NS=1	GT	0/1
chr2	4117109	s58648.1	A	G	.	.	NS=1	GT	0/1
chr2	4166902	OAR2_2415898.1	A	G	.	.	NS=1	GT	0/1
chr2	4192875	OAR2_2441388.1	G	A	.	.	NS=1	GT	0/1
chr2	4252497	OAR2_2498940.1	A	G	.	.	NS=1	GT	0/1
chr2	4271242	s46069.1	C	T	.	.	NS=1	GT	0/1
chr2	4309913	OAR2_2558372_X.1	C	T	.	.	NS=1	GT	0/1
chr2	4351718	s25089.1	G	A	.	.	NS=1	GT	0/1
chr2	4370486	OAR2_2623130.1	G	A	.	.	NS=1	GT	0/1
chr2	4431496	s10478.1	A	G	.	.	NS=1	GT	0/1
chr2	4456589	OAR2_2714149.1	T	G	.	.	NS=1	GT	0/1
chr2	4493454	OAR2_2747513.1	T	G	.	.	NS=1	GT	0/1
chr2	4537029	OAR2_2788088.1	T	C	.	.	NS=1	GT	0/1
chr2	4556476	OAR2_3394232.1	C	T	.	.	NS=1	GT	0/1
chr2	4591279	s38726.1	G	A	.	.	NS=1	GT	0/1
chr2	4639058	OAR2_3481968.1	G	T	.	.	NS=1	GT	0/1
chr2	4670884	OAR2_3512138.1	G	A	.	.	NS=1	GT	0/1
chr2	4697573	OAR2_3536924.1	T	C	.	.	NS=1	GT	0/1
chr2	4739830	OAR2_3599786.1	A	G	.	.	NS=1	GT	0/1
chr2	4764715	s69198.1	G	A	.	.	NS=1	GT	0/1
chr2	4781740	OAR2_3641684.1	T	G	.	.	NS=1	GT	0/1
chr2	4835268	s66501.1	C	T	.	.	NS=1	GT	0/1
chr2	4900744	s52569.1	C	T	.	.	NS=1	GT	0/1
chr2	4962873	OAR2_3816798.1	G	A	.	.	NS=1	GT	0/1
chr2	5011935	OAR2_3865404.1	G	A	.	.	NS=1	GT	0/1
chr2	5039528	OAR2_3897188.1	G	A	.	.	NS=1	GT	0/1
chr2	5094572	OAR2_3943949.1	A	G	.	.	NS=1	GT	0/1
chr2	5134126	OAR2_3977009.1	G	A	.	.	NS=1	GT	0/1
chr2	5179079	OAR2_4024120.1	C	T	.	.	NS=1	GT	0/1
chr2	5215635	OAR2_4058437.1	A	G	.	.	NS=1	GT	0/1
chr2	5249603	OAR2_4092818.1	A	C	.	.	NS=1	GT	0/1
chr2	5330154	OAR2_4134550.1	C	T	.	.	NS=1	GT	0/1
chr2	5384426	OAR2_4189570.1	A	G	.	.	NS=1	GT	0/1
chr2	5406769	OAR2_4209909.1	G	A	.	.	NS=1	GT	0/1
chr2	5472326	s55242.1	G	T	.	.	NS=1	GT	0/1
chr2	5509991	s35365.1	T	C	.	.	NS=1	GT	0/1
chr2	5526115	OAR2_4318071_X.1	A	C	.	.	NS=1	GT	0/1
chr2	5568873	OAR2_4361047.1	G	T	.	.	NS=1	GT	0/1
chr2	5593383	OAR2_4387744.1	G	A	.	.	NS=1	GT	0/1
chr2	5633030	OAR2_4427877.1	A	G	.	.	NS=1	GT	0/1
chr2	5691565	OAR2_4483452.1	G	A	.	.	NS=1	GT	0/1
chr2	5711505	s54688.1	A	G	.	.	NS=1	GT	0/1
chr2	5738989	OAR2_4534121.1	A	G	.	.	NS=1	GT	0/1
chr2	5776150	OAR2_4569176_X.1	A	G	.	.	NS=1	GT	0/1
chr2	5798140	OAR2_4590265.1	T	G	.	.	NS=1	GT	0/1
chr2	5940814	s12815.1	A	G	.	.	NS=1	GT	0/1
chr2	5986185	s45538.1	C	T	.	.	NS=1	GT	0/1
chr2	6003251	OAR2_4806273.1	T	C	.	.	NS=1	GT	0/1
chr2	6064231	s28184.1	C	T	.	.	NS=1	GT	0/1
chr2	6092514	OAR2_4905166_X.1	A	G	.	.	NS=1	GT	0/1
chr2	6149666	s35397.1	C	T	.	.	NS=1	GT	0/1
chr2	6184281	OAR2_5006529.1	G	A	.	.	NS=1	GT	0/1
chr2	6243606	OAR2_5068159.1	C	T	.	.	NS=1	GT	0/1
chr2	6296290	OAR2_5117188.1	C	T	.	.	NS=1	GT	0/1
chr2	6329070	s09849.1	C	T	.	.	NS=1	GT	0/1
chr2	6349125	OAR2_5168646.1	A	G	.	.	NS=1	GT	0/1
chr2	6507028	s66676.1	G	A	.	.	NS=1	GT	0/1
chr2	6550589	OAR2_5366172.1	A	G	.	.	NS=1	GT	0/1
chr2	6587778	s05100.1	G	A	.	.	NS=1	GT	0/1
chr2	6612023	s61667.1	C	T	.	.	NS=1	GT	0/1
chr2	6625835	s60459.1	T	C	.	.	NS=1	GT	0/1
chr2	6639279	s25685.1	C	T	.	.	NS=1	GT	0/1
chr2	6694360	s74535.1	A	C	.	.	NS=1	GT	0/1
chr2	6704366	s50176.1	T	C	.	.	NS=1	GT	0/1
chr2	6740866	s17630.1	G	A	.	.	NS=1	GT	0/1
chr2	6774351	s33032.1	A	G	.	.	NS=1	GT	0/1
chr2	6810581	s45369.1	G	A	.	.	NS=1	GT	0/1
chr2	6828825	s27728.1	C	A	.	.	NS=1	GT	0/1
chr2	6860059	OAR2_5697242.1	G	A	.	.	NS=1	GT	0/1
chr2	6901892	OAR2_5744346.1	A	G	.	.	NS=1	GT	0/1
chr2	6948895	s28396.1	A	G	.	.	NS=1	GT	0/1
chr2	6973371	s54398.1	C	T	.	.	NS=1	GT	0/1
chr2	7011767	OAR2_5857776.1	G	T	.	.	NS=1	GT	0/1
chr2	7075387	s64656.1	C	T	.	.	NS=1	GT	0/1
chr2	7121740	s55081.1	C	A	.	.	NS=1	GT	0/1
chr2	7166969	OAR2_6012255.1	T	C	.	.	NS=1	GT	0/1
chr2	7193642	s70246.1	T	G	.	.	NS=1	GT	0/1
chr2	7243025	s38233.1	A	G	.	.	NS=1	GT	0/1
chr2	7292599	s61446.1	G	T	.	.	NS=1	GT	0/1
chr2	7347673	s09840.1	C	T	.	.	NS=1	GT	0/1
chr2	7413337	s00101.1	C	A	.	.	NS=1	GT	0/1
chr2	7433654	OAR2_6281559.1	C	T	.	.	NS=1	GT	0/1
chr2	7490500	s72903.1	T	C	.	.	NS=1	GT	0/1
chr2	7549915	s67941.1	C	A	.	.	NS=1	GT	0/1
chr2	7567304	s61675.1	G	A	.	.	NS=1	GT	0/1
chr2	7642489	s05082.1	C	A	.	.	NS=1	GT	0/1
chr2	7727437	OAR2_6579798.1	C	A	.	.	NS=1	GT	0/1
chr2	7767090	OAR2_6625114.1	A	G	.	.	NS=1	GT	0/1
chr2	7925142	s01098.1	G	A	.	.	NS=1	GT	0/1
chr2	7973431	OAR2_6822982.1	T	C	.	.	NS=1	GT	0/1
chr2	8023190	OAR2_6868488.1	T	C	.	.	NS=1	GT	0/1
chr2	8074050	OAR2_6915591.1	A	C	.	.	NS=1	GT	0/1
chr2	8127552	s04125.1	C	A	.	.	NS=1	GT	0/1
chr2	8180894	s35986.1	C	T	.	.	NS=1	GT	0/1
chr2	8218127	OAR2_7052926.1	A	C	.	.	NS=1	GT	0/1
chr2	8303627	OAR2_7137249.1	G	A	.	.	NS=1	GT	0/1
chr2	8340807	OAR2_7183097.1	T	C	.	.	NS=1	GT	0/1
chr2	8353960	OAR2_7198534.1	G	A	.	.	NS=1	GT	0/1
chr2	8416180	OAR2_7255676.1	C	T	.	.	NS=1	GT	0/1
chr2	8470322	OAR2_7304741.1	G	A	.	.	NS=1	GT	0/1
chr2	8506419	OAR2_7339029.1	A	G	.	.	NS=1	GT	0/1
chr2	8518359	OAR2_7348981.1	T	C	.	.	NS=1	GT	0/1
chr2	8531299	s35272.1	C	T	.	.	NS=1	GT	0/1
chr2	8561759	s64483.1	G	A	.	.	NS=1	GT	0/1
chr2	8628502	s69108.1	T	C	.	.	NS=1	GT	0/1
chr2	8668595	s38376.1	T	C	.	.	NS=1	GT	0/1
chr2	8726614	OAR2_7688059.1	G	A	.	.	NS=1	GT	0/1
chr2	8777142	OAR2_7792508.1	A	C	.	.	NS=1	GT	0/1
chr2	8846903	OAR2_7862127.1	G	A	.	.	NS=1	GT	0/1
chr2	8910387	s21095.1	G	A	.	.	NS=1	GT	0/1
chr2	8942592	OAR2_7954574.1	G	A	.	.	NS=1	GT	0/1
chr2	8985061	OAR2_8002620.1	G	A	.	.	NS=1	GT	0/1
chr2	9007180	OAR2_8025880.1	T	C	.	.	NS=1	GT	0/1
chr2	9266747	s11328.1	A	G	.	.	NS=1	GT	0/1
chr2	9281432	s40179.1	A	G	.	.	NS=1	GT	0/1
chr2	9288446	s05587.1	T	C	.	.	NS=1	GT	0/1
chr2	9369266	s10020.1	C	T	.	.	NS=1	GT	0/1
chr2	9392243	s33328.1	A	G	.	.	NS=1	GT	0/1
chr2	9434535	s40780.1	A	G	.	.	NS=1	GT	0/1
chr2	9490117	s00957.1	A	G	.	.	NS=1	GT	0/1
chr2	9507409	s26771.1	C	T	.	.	NS=1	GT	0/1
chr2	9542771	s43283.1	C	T	.	.	NS=1	GT	0/1
chr2	9581760	s33584.1	C	T	.	.	NS=1	GT	0/1
chr2	9589549	s32342.1	A	G	.	.	NS=1	GT	0/1
chr2	9622724	s40381.1	G	A	.	.	NS=1	GT	0/1
chr2	9683073	OAR2_8726621.1	A	G	.	.	NS=1	GT	0/1
chr2	9701540	s58940.1	G	A	.	.	NS=1	GT	0/1
chr2	9735180	OAR2_8776443.1	T	C	.	.	NS=1	GT	0/1
chr2	9792510	OAR2_8832941.1	T	C	.	.	NS=1	GT	0/1
chr2	9850522	OAR2_8888645.1	G	A	.	.	NS=1	GT	0/1
chr2	9877191	OAR2_8977613.1	A	G	.	.	NS=1	GT	0/1
chr2	9940812	OAR2_8921223.1	G	A	.	.	NS=1	GT	0/1
chr2	9964594	OAR2_9025163.1	A	G	.	.	NS=1	GT	0/1
chr2	10020271	s28874.1	A	G	.	.	NS=1	GT	0/1
chr2	10051003	s04709.1	C	A	.	.	NS=1	GT	0/1
chr2	10106137	OAR2_9168121.1	G	A	.	.	NS=1	GT	0/1
chr2	10152821	OAR2_9214027_X.1	A	G	.	.	NS=1	GT	0/1
chr2	10206141	s27363.1	G	A	.	.	NS=1	GT	0/1
chr2	10244038	s20118.1	T	G	.	.	NS=1	GT	0/1
chr2	10266961	s70215.1	A	C	.	.	NS=1	GT	0/1
chr2	10323184	OAR2_9381341.1	G	A	.	.	NS=1	GT	0/1
chr2	10360499	s52429.1	A	G	.	.	NS=1	GT	0/1
chr2	10376684	s50936.1	G	T	.	.	NS=1	GT	0/1
chr2	10413803	OAR2_9470993.1	G	A	.	.	NS=1	GT	0/1
chr2	10448019	s11260.1	G	A	.	.	NS=1	GT	0/1
chr2	10469108	OAR2_9521725.1	G	A	.	.	NS=1	GT	0/1
chr2	10487132	OAR2_9539678.1	C	A	.	.	NS=1	GT	0/1
chr2	10537097	s04918.1	G	A	.	.	NS=1	GT	0/1
chr2	10610698	OAR2_9717466.1	T	G	.	.	NS=1	GT	0/1
chr2	10649928	OAR2_9828035.1	C	T	.	.	NS=1	GT	0/1
chr2	10782174	s13759.1	T	C	.	.	NS=1	GT	0/1
chr2	10793827	s38817.1	C	T	.	.	NS=1	GT	0/1
chr2	10807181	OAR2_9955320.1	T	C	.	.	NS=1	GT	0/1
chr2	10835399	s22689.1	G	A	.	.	NS=1	GT	0/1
chr2	10887825	s61545.1	C	T	.	.	NS=1	GT	0/1
chr2	10967299	OAR2_10117315.1	G	T	.	.	NS=1	GT	0/1
chr2	11050939	OAR2_10192333.1	C	T	.	.	NS=1	GT	0/1
chr2	11095062	OAR2_10232189.1	A	T	.	.	NS=1	GT	0/1
chr2	11151650	OAR2_10294593.1	G	A	.	.	NS=1	GT	0/1
chr2	11180986	OAR2_10326305.1	C	A	.	.	NS=1	GT	0/1
chr2	11231159	OAR2_10376322.1	T	C	.	.	NS=1	GT	0/1
chr2	11308855	OAR2_10464259.1	G	A	.	.	NS=1	GT	0/1
chr2	11343964	s68042.1	C	T	.	.	NS=1	GT	0/1
chr2	11400715	s68002.1	T	C	.	.	NS=1	GT	0/1
chr2	11449399	OAR2_10601656.1	G	A	.	.	NS=1	GT	0/1
chr2	11476553	OAR2_10633663.1	C	T	.	.	NS=1	GT	0/1
chr2	11514080	OAR2_10676194.1	G	A	.	.	NS=1	GT	0/1
chr2	11555842	OAR2_10712939.1	C	A	.	.	NS=1	GT	0/1
chr2	11612809	s64692.1	T	C	.	.	NS=1	GT	0/1
chr2	11640198	OAR2_10799411.1	G	A	.	.	NS=1	GT	0/1
chr2	11697656	s55237.1	A	G	.	.	NS=1	GT	0/1
chr2	11728531	OAR2_10891663.1	T	C	.	.	NS=1	GT	0/1
chr2	11755716	OAR2_10916596.1	C	A	.	.	NS=1	GT	0/1
chr2	11834382	OAR2_10961903.1	A	C	.	.	NS=1	GT	0/1
chr2	11878315	s32488.1	T	G	.	.	NS=1	GT	0/1
chr2	11979482	OAR2_11121541.1	G	A	.	.	NS=1	GT	0/1
chr2	12034058	s35797.1	G	A	.	.	NS=1	GT	0/1
chr2	12083349	OAR2_11225045.1	C	T	.	.	NS=1	GT	0/1
chr2	12131750	s40093.1	G	A	.	.	NS=1	GT	0/1
chr2	12145471	s04862.1	T	C	.	.	NS=1	GT	0/1
chr2	12180292	OAR2_11335009.1	G	A	.	.	NS=1	GT	0/1
chr2	12206258	s06514.1	A	G	.	.	NS=1	GT	0/1
chr2	12212821	OAR2_11379778.1	G	C	.	.	NS=1	GT	0/1
chr2	12330936	OAR2_11663815.1	G	T	.	.	NS=1	GT	0/1
chr2	12393324	OAR2_11723358.1	C	T	.	.	NS=1	GT	0/1
chr2	12418291	OAR2_11749223.1	T	C	.	.	NS=1	GT	0/1
chr2	12456748	OAR2_11836099.1	G	A	.	.	NS=1	GT	0/1
chr2	12492887	DU326574_557.1	G	A	.	.	NS=1	GT	0/1
chr2	12501983	OAR2_11874865.1	C	T	.	.	NS=1	GT	0/1
chr2	12558695	s36089.1	C	T	.	.	NS=1	GT	0/1
chr2	12597644	OAR2_11975882.1	G	A	.	.	NS=1	GT	0/1
chr2	12611034	OAR2_11990303.1	G	A	.	.	NS=1	GT	0/1
chr2	12625156	OAR2_12005753.1	G	A	.	.	NS=1	GT	0/1
chr2	12636461	OAR2_12017706.1	C	T	.	.	NS=1	GT	0/1
chr2	12737462	OAR2_12134587.1	A	C	.	.	NS=1	GT	0/1
chr2	12786681	OAR2_12174412.1	A	G	.	.	NS=1	GT	0/1
chr2	12899497	OAR2_12296563.1	G	A	.	.	NS=1	GT	0/1
chr2	12929747	OAR2_12328854.1	T	A	.	.	NS=1	GT	0/1
chr2	12988767	s39906.1	A	G	.	.	NS=1	GT	0/1
chr2	13010406	OAR2_12410880.1	A	C	.	.	NS=1	GT	0/1
chr2	13078663	OAR2_12469561.1	G	A	.	.	NS=1	GT	0/1
chr2	13129990	s34725.1	C	T	.	.	NS=1	GT	0/1
chr2	13174363	s52495.1	C	T	.	.	NS=1	GT	0/1
chr2	13191445	s21277.1	T	C	.	.	NS=1	GT	0/1
chr2	13262121	s46561.1	T	C	.	.	NS=1	GT	0/1
chr2	13307050	s11268.1	C	T	.	.	NS=1	GT	0/1
chr2	13365322	s04964.1	G	A	.	.	NS=1	GT	0/1
chr2	13404926	s34918.1	A	G	.	.	NS=1	GT	0/1
chr2	13473852	s07201.1	T	C	.	.	NS=1	GT	0/1
chr2	13507694	OAR2_12913530_X.1	A	G	.	.	NS=1	GT	0/1
chr2	13571895	s08481.1	G	T	.	.	NS=1	GT	0/1
chr2	13607497	OAR2_13010541.1	T	C	.	.	NS=1	GT	0/1
chr2	13641165	s50721.1	C	T	.	.	NS=1	GT	0/1
chr2	13659995	s69888.1	A	G	.	.	NS=1	GT	0/1
chr2	13727715	s69571.1	A	G	.	.	NS=1	GT	0/1
chr2	13747683	OAR2_13110080.1	A	G	.	.	NS=1	GT	0/1
chr2	13769727	OAR2_13144814.1	T	C	.	.	NS=1	GT	0/1
chr2	13794213	s29226.1	C	T	.	.	NS=1	GT	0/1
chr2	13824172	s54656.1	C	A	.	.	NS=1	GT	0/1
chr2	13836112	s54313.1	T	C	.	.	NS=1	GT	0/1
chr2	13928073	s68471.1	A	G	.	.	NS=1	GT	0/1
chr2	13932966	s28736.1	A	C	.	.	NS=1	GT	0/1
chr2	13961812	s05974.1	C	T	.	.	NS=1	GT	0/1
chr2	14016254	OAR2_13411521.1	T	G	.	.	NS=1	GT	0/1
chr2	14080986	s27413.1	G	A	.	.	NS=1	GT	0/1
chr2	14126962	s05644.1	A	G	.	.	NS=1	GT	0/1
chr2	14159758	OAR2_13557376.1	G	A	.	.	NS=1	GT	0/1
chr2	14204742	OAR2_13604177.1	G	A	.	.	NS=1	GT	0/1
chr2	14227796	OAR2_13629771.1	G	T	.	.	NS=1	GT	0/1
chr2	14272947	s22383.1	T	G	.	.	NS=1	GT	0/1
chr2	14305150	OAR2_13707962.1	C	T	.	.	NS=1	GT	0/1
chr2	14359717	s63911.1	A	G	.	.	NS=1	GT	0/1
chr2	14402382	s62496.1	G	A	.	.	NS=1	GT	0/1
chr2	14459533	OAR2_13874225.1	T	C	.	.	NS=1	GT	0/1
chr2	14496716	s69481.1	G	A	.	.	NS=1	GT	0/1
chr2	14508559	OAR2_13925483.1	A	G	.	.	NS=1	GT	0/1
chr2	14523912	OAR2_13939688.1	A	G	.	.	NS=1	GT	0/1
chr2	14646375	s19646.1	T	G	.	.	NS=1	GT	0/1
chr2	14664664	s63576.1	T	C	.	.	NS=1	GT	0/1
chr2	14675375	OAR2_14099160.1	G	T	.	.	NS=1	GT	0/1
chr2	14736373	OAR2_14170474.1	A	G	.	.	NS=1	GT	0/1
chr2	14827510	OAR2_14275054.1	A	G	.	.	NS=1	GT	0/1
chr2	14837808	OAR2_14284771.1	A	G	.	.	NS=1	GT	0/1
chr2	14847285	OAR2_14294100.1	A	G	.	.	NS=1	GT	0/1
chr2	14914968	OAR2_14353924.1	G	A	.	.	NS=1	GT	0/1
chr2	14930941	OAR2_14370270.1	A	G	.	.	NS=1	GT	0/1
chr2	14960242	OAR2_14412784.1	A	G	.	.	NS=1	GT	0/1
chr2	15016752	OAR2_14458444.1	A	G	.	.	NS=1	GT	0/1
chr2	15035660	OAR2_14484410.1	A	G	.	.	NS=1	GT	0/1
chr2	15061596	OAR2_14510169.1	G	A	.	.	NS=1	GT	0/1
chr2	15106543	OAR2_14550242.1	T	C	.	.	NS=1	GT	0/1
chr2	15141339	OAR2_14584156.1	T	C	.	.	NS=1	GT	0/1
chr2	15181363	OAR2_14621815.1	C	T	.	.	NS=1	GT	0/1
chr2	15217338	OAR2_14657438.1	C	T	.	.	NS=1	GT	0/1
chr2	15259730	s34991.1	G	A	.	.	NS=1	GT	0/1
chr2	15281005	s00252.1	A	G	.	.	NS=1	GT	0/1
chr2	15316224	s48303.1	G	A	.	.	NS=1	GT	0/1
chr2	15322091	OAR2_14765360.1	G	A	.	.	NS=1	GT	0/1
chr2	15388156	OAR2_14833429.1	G	A	.	.	NS=1	GT	0/1
chr2	15424986	OAR2_14873860.1	A	G	.	.	NS=1	GT	0/1
chr2	15477809	s10280.1	C	T	.	.	NS=1	GT	0/1
chr2	15568475	s67872.1	T	C	.	.	NS=1	GT	0/1
chr2	15581003	OAR2_15027825.1	C	T	.	.	NS=1	GT	0/1
chr2	15629016	OAR2_15082067.1	G	A	.	.	NS=1	GT	0/1
chr2	15725442	s40045.1	C	A	.	.	NS=1	GT	0/1
chr2	15741288	OAR2_15191315.1	C	T	.	.	NS=1	GT	0/1
chr2	15802281	OAR2_15253835.1	G	A	.	.	NS=1	GT	0/1
chr2	15834846	OAR2_15288514.1	G	A	.	.	NS=1	GT	0/1
chr2	15890951	s52208.1	T	G	.	.	NS=1	GT	0/1
chr2	15897797	OAR2_15351877.1	C	T	.	.	NS=1	GT	0/1
chr2	15988919	s41709.1	C	T	.	.	NS=1	GT	0/1
chr2	16042496	s16776.1	T	C	.	.	NS=1	GT	0/1
chr2	16096373	s13090.1	C	T	.	.	NS=1	GT	0/1
chr2	16125371	OAR2_15584586.1	A	G	.	.	NS=1	GT	0/1
chr2	16172689	OAR2_15631497.1	T	C	.	.	NS=1	GT	0/1
chr2	16264144	OAR2_15721601.1	A	G	.	.	NS=1	GT	0/1
chr2	16340791	s08022.1	C	T	.	.	NS=1	GT	0/1
chr2	16374818	OAR2_15830990.1	T	C	.	.	NS=1	GT	0/1
chr2	16416165	OAR2_15869017.1	A	G	.	.	NS=1	GT	0/1
chr2	16455041	OAR2_15913482.1	A	G	.	.	NS=1	GT	0/1
chr2	16487040	OAR2_15947800.1	A	G	.	.	NS=1	GT	0/1
chr2	16583560	OAR2_16032385.1	A	C	.	.	NS=1	GT	0/1
chr2	16622194	OAR2_16072103.1	G	A	.	.	NS=1	GT	0/1
chr2	16687851	s43106.1	A	G	.	.	NS=1	GT	0/1
chr2	16692470	OAR2_16181442_X.1	C	T	.	.	NS=1	GT	0/1
chr2	16743751	s61062.1	G	A	.	.	NS=1	GT	0/1
chr2	16774412	OAR2_16268821.1	C	T	.	.	NS=1	GT	0/1
chr2	16805125	s14482.1	G	A	.	.	NS=1	GT	0/1
chr2	16829483	OAR2_16327102.1	G	A	.	.	NS=1	GT	0/1
chr2	16870828	OAR2_16435925.1	T	C	.	.	NS=1	GT	0/1
chr2	16928872	s20334.1	T	G	.	.	NS=1	GT	0/1
chr2	16975392	OAR2_16538077.1	A	G	.	.	NS=1	GT	0/1
chr2	17033754	OAR2_16782150.1	C	T	.	.	NS=1	GT	0/1
chr2	17073547	s26730.1	C	T	.	.	NS=1	GT	0/1
chr2	17092421	OAR2_16705344.1	A	G	.	.	NS=1	GT	0/1
chr2	17117909	OAR2_16732519.1	G	A	.	.	NS=1	GT	0/1
chr2	17140743	OAR2_16857269.1	T	G	.	.	NS=1	GT	0/1
chr2	17147759	OAR2_16865302.1	A	G	.	.	NS=1	GT	0/1
chr2	17215166	s62383.1	T	C	.	.	NS=1	GT	0/1
chr2	17397244	OAR2_17126236.1	C	T	.	.	NS=1	GT	0/1
chr2	17482057	OAR2_17214533.1	A	G	.	.	NS=1	GT	0/1
chr2	17525275	OAR2_17266379.1	T	C	.	.	NS=1	GT	0/1
chr2	17567075	OAR2_17308409.1	G	A	.	.	NS=1	GT	0/1
chr2	17599102	OAR2_17356759.1	T	C	.	.	NS=1	GT	0/1
chr2	17626139	OAR2_17384136.1	G	A	.	.	NS=1	GT	0/1
chr2	17681852	OAR2_17444982.1	C	T	.	.	NS=1	GT	0/1
chr2	17733005	OAR2_17506082.1	T	C	.	.	NS=1	GT	0/1
chr2	17773538	OAR2_17543666.1	G	A	.	.	NS=1	GT	0/1
chr2	17834999	s36064.1	T	C	.	.	NS=1	GT	0/1
chr2	17858301	OAR2_17633674.1	C	A	.	.	NS=1	GT	0/1
chr2	17909542	s71227.1	T	C	.	.	NS=1	GT	0/1
chr2	17969084	s29573.1	C	T	.	.	NS=1	GT	0/1
chr2	18001962	OAR2_17772155.1	G	A	.	.	NS=1	GT	0/1
chr2	18057959	s17135.1	G	A	.	.	NS=1	GT	0/1
chr2	18063564	s33375.1	C	T	.	.	NS=1	GT	0/1
chr2	18083119	OAR2_17890079.1	G	T	.	.	NS=1	GT	0/1
chr2	18138094	OAR2_17946651.1	C	T	.	.	NS=1	GT	0/1
chr2	18149828	s31977.1	G	A	.	.	NS=1	GT	0/1
chr2	18162329	OAR2_17972706.1	A	G	.	.	NS=1	GT	0/1
chr2	18555382	OAR2_18944719.1	C	A	.	.	NS=1	GT	0/1
chr2	18584559	s72107.1	A	G	.	.	NS=1	GT	0/1
chr2	18625870	s49540.1	C	T	.	.	NS=1	GT	0/1
chr2	18649148	OAR2_19028533.1	C	T	.	.	NS=1	GT	0/1
chr2	18695910	OAR2_19076972.1	G	A	.	.	NS=1	GT	0/1
chr2	18723310	OAR2_19100124.1	G	A	.	.	NS=1	GT	0/1
chr2	18757330	OAR2_19135778.1	A	G	.	.	NS=1	GT	0/1
chr2	18801493	OAR2_19182044.1	A	G	.	.	NS=1	GT	0/1
chr2	18820353	OAR2_19203817.1	T	C	.	.	NS=1	GT	0/1
chr2	18878677	s59741.1	G	A	.	.	NS=1	GT	0/1
chr2	18903649	DU502334_443.1	T	C	.	.	NS=1	GT	0/1
chr2	18910726	OAR2_19294544.1	G	A	.	.	NS=1	GT	0/1
chr2	18921102	s64567.1	T	C	.	.	NS=1	GT	0/1
chr2	18964597	OAR2_19314769.1	C	T	.	.	NS=1	GT	0/1
chr2	19038121	OAR2_19386511.1	C	T	.	.	NS=1	GT	0/1
chr2	19101369	OAR2_19447250.1	T	C	.	.	NS=1	GT	0/1
chr2	19128677	OAR2_19470478.1	C	T	.	.	NS=1	GT	0/1
chr2	19145768	OAR2_19486898.1	T	C	.	.	NS=1	GT	0/1
chr2	19163821	OAR2_19500065.1	G	A	.	.	NS=1	GT	0/1
chr2	19224034	OAR3_62007182.1	T	C	.	.	NS=1	GT	0/1
chr2	19231312	OAR2_19558057.1	G	C	.	.	NS=1	GT	0/1
chr2	19272653	OAR2_19594087.1	A	G	.	.	NS=1	GT	0/1
chr2	19281367	OAR2_19604517.1	G	A	.	.	NS=1	GT	0/1
chr2	19404154	OAR2_19717743.1	T	C	.	.	NS=1	GT	0/1
chr2	19436541	OAR2_19756148.1	A	G	.	.	NS=1	GT	0/1
chr2	19510169	OAR2_19816339.1	A	G	.	.	NS=1	GT	0/1
chr2	19522023	OAR2_19853437.1	T	A	.	.	NS=1	GT	0/1
chr2	19654697	s21659.1	C	T	.	.	NS=1	GT	0/1
chr2	19666564	OAR2_19999919.1	C	T	.	.	NS=1	GT	0/1
chr2	19730638	OAR2_20050360.1	C	T	.	.	NS=1	GT	0/1
chr2	19774453	OAR2_20088753.1	T	C	.	.	NS=1	GT	0/1
chr2	19846803	OAR2_20155770.1	T	C	.	.	NS=1	GT	0/1
chr2	19882673	OAR2_20186088.1	T	C	.	.	NS=1	GT	0/1
chr2	19930587	OAR2_20326397.1	G	T	.	.	NS=1	GT	0/1
chr2	19961132	OAR2_20363150.1	T	C	.	.	NS=1	GT	0/1
chr2	20016014	OAR2_20411070.1	A	G	.	.	NS=1	GT	0/1
chr2	20046763	OAR2_20446382.1	T	C	.	.	NS=1	GT	0/1
chr2	20084638	OAR2_20494849.1	G	A	.	.	NS=1	GT	0/1
chr2	20128661	OAR2_20536607.1	C	T	.	.	NS=1	GT	0/1
chr2	20157007	OAR2_20557855.1	G	A	.	.	NS=1	GT	0/1
chr2	20209570	OAR2_20599458.1	A	T	.	.	NS=1	GT	0/1
chr2	20301857	OAR2_20704719.1	C	T	.	.	NS=1	GT	0/1
chr2	20335054	OAR2_20743985.1	G	T	.	.	NS=1	GT	0/1
chr2	20379763	OAR2_20784358.1	C	A	.	.	NS=1	GT	0/1
chr2	20422624	OAR2_20817569.1	T	C	.	.	NS=1	GT	0/1
chr2	20460742	OAR2_20849066.1	G	A	.	.	NS=1	GT	0/1
chr2	20514245	OAR2_20898157.1	A	G	.	.	NS=1	GT	0/1
chr2	20575920	s75576.1	C	G	.	.	NS=1	GT	0/1
chr2	20612791	OAR2_20992616.1	C	T	.	.	NS=1	GT	0/1
chr2	20690263	OAR2_21091518_X.1	C	T	.	.	NS=1	GT	0/1
chr2	20767838	OAR2_21155840.1	T	C	.	.	NS=1	GT	0/1
chr2	20816743	OAR2_21196617.1	T	C	.	.	NS=1	GT	0/1
chr2	20845627	OAR2_21227462.1	T	C	.	.	NS=1	GT	0/1
chr2	20900296	OAR2_21289884.1	G	A	.	.	NS=1	GT	0/1
chr2	20921329	OAR2_21310661.1	C	T	.	.	NS=1	GT	0/1
chr2	20956866	OAR2_21347690.1	G	A	.	.	NS=1	GT	0/1
chr2	21004170	OAR2_21405512.1	C	T	.	.	NS=1	GT	0/1
chr2	21036650	OAR2_21440709.1	T	C	.	.	NS=1	GT	0/1
chr2	21080059	OAR2_21480039.1	C	T	.	.	NS=1	GT	0/1
chr2	21129571	OAR2_21543423.1	G	A	.	.	NS=1	GT	0/1
chr2	21194312	OAR2_21602679.1	A	G	.	.	NS=1	GT	0/1
chr2	21252248	s72772.1	T	C	.	.	NS=1	GT	0/1
chr2	21294271	OAR2_21680827_X.1	G	A	.	.	NS=1	GT	0/1
chr2	21334859	OAR2_21720271.1	A	G	.	.	NS=1	GT	0/1
chr2	21376159	s48569.1	G	A	.	.	NS=1	GT	0/1
chr2	21459378	s14147.1	A	G	.	.	NS=1	GT	0/1
chr2	21488081	OAR2_21873313.1	A	G	.	.	NS=1	GT	0/1
chr2	21614658	s01622.1	A	G	.	.	NS=1	GT	0/1
chr2	21690410	OAR2_21997773.1	T	C	.	.	NS=1	GT	0/1
chr2	21756019	OAR2_22060045.1	T	C	.	.	NS=1	GT	0/1
chr2	21789864	OAR2_22093726.1	A	C	.	.	NS=1	GT	0/1
chr2	21825858	OAR2_22134988.1	A	G	.	.	NS=1	GT	0/1
chr2	21858053	OAR2_22170090.1	C	T	.	.	NS=1	GT	0/1
chr2	21883834	OAR2_22205419.1	C	T	.	.	NS=1	GT	0/1
chr2	21928040	OAR2_22255581.1	A	G	.	.	NS=1	GT	0/1
chr2	21951298	OAR2_22280195.1	A	G	.	.	NS=1	GT	0/1
chr2	21979508	OAR2_22311601.1	C	T	.	.	NS=1	GT	0/1
chr2	22022061	OAR2_22354106.1	C	T	.	.	NS=1	GT	0/1
chr2	22044476	s71260.1	T	C	.	.	NS=1	GT	0/1
chr2	22109813	OAR2_22447571.1	A	G	.	.	NS=1	GT	0/1
chr2	22128774	OAR2_22465316.1	G	A	.	.	NS=1	GT	0/1
chr2	22144624	OAR2_22483041.1	C	T	.	.	NS=1	GT	0/1
chr2	22187452	OAR2_22537166.1	A	G	.	.	NS=1	GT	0/1
chr2	22242606	OAR2_22616484.1	G	A	.	.	NS=1	GT	0/1
chr2	22316785	OAR2_22679496.1	C	T	.	.	NS=1	GT	0/1
chr2	22396321	OAR2_22739719.1	T	G	.	.	NS=1	GT	0/1
chr2	22426012	OAR2_22769312.1	T	C	.	.	NS=1	GT	0/1
chr2	22452363	OAR2_22794313.1	G	A	.	.	NS=1	GT	0/1
chr2	22493681	OAR2_22836438.1	G	A	.	.	NS=1	GT	0/1
chr2	22587255	s03769.1	T	G	.	.	NS=1	GT	0/1
chr2	22630114	s02075.1	T	C	.	.	NS=1	GT	0/1
chr2	22664271	s32348.1	A	G	.	.	NS=1	GT	0/1
chr2	22714832	s31203.1	A	C	.	.	NS=1	GT	0/1
chr2	22762869	s72217.1	A	G	.	.	NS=1	GT	0/1
chr2	22784701	s34180.1	G	A	.	.	NS=1	GT	0/1
chr2	22860326	OAR2_23183682.1	C	A	.	.	NS=1	GT	0/1
chr2	22963619	OAR2_23295069.1	T	C	.	.	NS=1	GT	0/1
chr2	22988626	s68850.1	C	T	.	.	NS=1	GT	0/1
chr2	23054535	OAR2_23392381.1	C	T	.	.	NS=1	GT	0/1
chr2	23090794	OAR2_23428619.1	C	T	.	.	NS=1	GT	0/1
chr2	23127005	OAR2_23466335_X.1	G	A	.	.	NS=1	GT	0/1
chr2	23155150	OAR2_23495287.1	T	C	.	.	NS=1	GT	0/1
chr2	23194808	OAR2_23553591.1	T	C	.	.	NS=1	GT	0/1
chr2	23229992	s08155.1	A	G	.	.	NS=1	GT	0/1
chr2	23277528	s01940.1	C	T	.	.	NS=1	GT	0/1
chr2	23300522	s71989.1	G	A	.	.	NS=1	GT	0/1
chr2	23355101	s44523.1	T	C	.	.	NS=1	GT	0/1
chr2	23395494	OAR2_23758082.1	T	C	.	.	NS=1	GT	0/1
chr2	23460849	OAR2_23807521.1	A	G	.	.	NS=1	GT	0/1
chr2	23487206	OAR2_23837222.1	C	T	.	.	NS=1	GT	0/1
chr2	23564647	OAR2_23930871.1	T	C	.	.	NS=1	GT	0/1
chr2	23594340	s12813.1	T	C	.	.	NS=1	GT	0/1
chr2	23643906	OAR2_24035740.1	C	T	.	.	NS=1	GT	0/1
chr2	23681326	OAR2_24075355.1	T	G	.	.	NS=1	GT	0/1
chr2	23727919	s50829.1	T	C	.	.	NS=1	GT	0/1
chr2	23789150	s28375.1	A	G	.	.	NS=1	GT	0/1
chr2	23805106	OAR2_24199329.1	G	A	.	.	NS=1	GT	0/1
chr2	23855122	OAR2_24260166_X.1	G	A	.	.	NS=1	GT	0/1
chr2	23881589	OAR2_24281639.1	G	A	.	.	NS=1	GT	0/1
chr2	23924777	OAR2_24326739.1	C	T	.	.	NS=1	GT	0/1
chr2	23963448	OAR2_24362681.1	A	C	.	.	NS=1	GT	0/1
chr2	24005033	OAR2_24404686.1	T	G	.	.	NS=1	GT	0/1
chr2	24068349	s24288.1	T	G	.	.	NS=1	GT	0/1
chr2	24092677	s55788.1	C	T	.	.	NS=1	GT	0/1
chr2	24142880	s44248.1	T	C	.	.	NS=1	GT	0/1
chr2	24157644	s19483.1	C	T	.	.	NS=1	GT	0/1
chr2	24222443	OAR2_24629166.1	T	C	.	.	NS=1	GT	0/1
chr2	24266089	OAR2_24727324.1	T	C	.	.	NS=1	GT	0/1
chr2	24295074	OAR2_24761120.1	C	T	.	.	NS=1	GT	0/1
chr2	24311434	s49268.1	T	C	.	.	NS=1	GT	0/1
chr2	24329719	s00257.1	C	T	.	.	NS=1	GT	0/1
chr2	24388649	s51760.1	C	T	.	.	NS=1	GT	0/1
chr2	24441237	s04982.1	T	C	.	.	NS=1	GT	0/1
chr2	24524166	s34197.1	C	T	.	.	NS=1	GT	0/1
chr2	24549718	OAR2_25055243.1	T	C	.	.	NS=1	GT	0/1
chr2	24572940	OAR2_25078701.1	A	G	.	.	NS=1	GT	0/1
chr2	24596472	s53906.1	A	C	.	.	NS=1	GT	0/1
chr2	24646366	s61346.1	C	T	.	.	NS=1	GT	0/1
chr2	24688644	OAR2_25251663.1	G	A	.	.	NS=1	GT	0/1
chr2	24728194	OAR2_25291980.1	C	A	.	.	NS=1	GT	0/1
chr2	24756265	OAR2_25324876.1	A	G	.	.	NS=1	GT	0/1
chr2	24793925	OAR2_25366709.1	G	A	.	.	NS=1	GT	0/1
chr2	24839164	OAR2_25655399.1	C	T	.	.	NS=1	GT	0/1
chr2	24861755	OAR2_25624172.1	G	A	.	.	NS=1	GT	0/1
chr2	24888334	OAR2_25691965.1	C	T	.	.	NS=1	GT	0/1
chr2	24921180	s43924.1	G	T	.	.	NS=1	GT	0/1
chr2	24930004	s30178.1	G	A	.	.	NS=1	GT	0/1
chr2	24966147	OAR2_25756361.1	C	T	.	.	NS=1	GT	0/1
chr2	25007252	OAR2_25471025.1	A	G	.	.	NS=1	GT	0/1
chr2	25031318	OAR2_25448426.1	C	T	.	.	NS=1	GT	0/1
chr2	25066702	OAR2_25414044.1	C	T	.	.	NS=1	GT	0/1
chr2	25100399	OAR2_25821385.1	C	T	.	.	NS=1	GT	0/1
chr2	25125263	OAR2_25847803.1	T	C	.	.	NS=1	GT	0/1
chr2	25181840	s33822.1	C	A	.	.	NS=1	GT	0/1
chr2	25224133	OAR2_25957792.1	T	C	.	.	NS=1	GT	0/1
chr2	25243715	OAR2_26002803.1	A	G	.	.	NS=1	GT	0/1
chr2	25258217	OAR2_26017745.1	A	G	.	.	NS=1	GT	0/1
chr2	25298543	OAR2_26065757.1	A	G	.	.	NS=1	GT	0/1
chr2	25317631	OAR2_26090557.1	G	A	.	.	NS=1	GT	0/1
chr2	25359294	OAR2_26136133.1	C	T	.	.	NS=1	GT	0/1
chr2	25419602	OAR2_26198532.1	G	A	.	.	NS=1	GT	0/1
chr2	25442435	OAR2_26234312.1	C	T	.	.	NS=1	GT	0/1
chr2	25481746	s41596.1	C	A	.	.	NS=1	GT	0/1
chr2	25513296	DU232458_284.1	C	T	.	.	NS=1	GT	0/1
chr2	25563222	OAR2_26420052.1	C	A	.	.	NS=1	GT	0/1
chr2	25573360	OAR2_26427896.1	A	G	.	.	NS=1	GT	0/1
chr2	25685207	s54965.1	G	A	.	.	NS=1	GT	0/1
chr2	25709378	s52233.1	G	A	.	.	NS=1	GT	0/1
chr2	25765503	s67021.1	G	A	.	.	NS=1	GT	0/1
chr2	25811615	OAR2_26657863.1	G	A	.	.	NS=1	GT	0/1
chr2	25850068	OAR2_26696117.1	G	A	.	.	NS=1	GT	0/1
chr2	25939009	s31289.1	T	G	.	.	NS=1	GT	0/1
chr2	25996861	s33381.1	G	A	.	.	NS=1	GT	0/1
chr2	26058151	OAR2_26992982.1	A	G	.	.	NS=1	GT	0/1
chr2	26100485	DU469454_586.1	T	C	.	.	NS=1	GT	0/1
chr2	26152087	OAR2_27084671.1	G	T	.	.	NS=1	GT	0/1
chr2	26169471	OAR2_27101573.1	A	G	.	.	NS=1	GT	0/1
chr2	26263538	OAR2_27144476.1	T	C	.	.	NS=1	GT	0/1
chr2	26300198	OAR2_27179097.1	A	G	.	.	NS=1	GT	0/1
chr2	26315932	OAR2_27195281.1	T	C	.	.	NS=1	GT	0/1
chr2	26438460	OAR2_27342214_X.1	A	G	.	.	NS=1	GT	0/1
chr2	26480124	OAR2_27299419.1	C	T	.	.	NS=1	GT	0/1
chr2	26520393	OAR2_27414981.1	T	C	.	.	NS=1	GT	0/1
chr2	26572518	OAR2_27480043.1	G	T	.	.	NS=1	GT	0/1
chr2	26600287	s61400.1	A	G	.	.	NS=1	GT	0/1
chr2	26664802	s40960.1	G	A	.	.	NS=1	GT	0/1
chr2	26737340	s52336.1	G	A	.	.	NS=1	GT	0/1
chr2	26807018	OAR2_27693270.1	T	C	.	.	NS=1	GT	0/1
chr2	26853708	s66880.1	A	G	.	.	NS=1	GT	0/1
chr2	26899343	OAR2_27783649.1	G	A	.	.	NS=1	GT	0/1
chr2	26932618	OAR2_27816054.1	C	T	.	.	NS=1	GT	0/1
chr2	26994236	OAR2_27877354.1	C	T	.	.	NS=1	GT	0/1
chr2	27144318	OAR2_28037853.1	G	A	.	.	NS=1	GT	0/1
chr2	27156934	s61466.1	A	G	.	.	NS=1	GT	0/1
chr2	27209958	s13365.1	G	T	.	.	NS=1	GT	0/1
chr2	27218367	s44942.1	A	G	.	.	NS=1	GT	0/1
chr2	27242747	OAR2_28137574.1	T	C	.	.	NS=1	GT	0/1
chr2	27284017	OAR2_28204657.1	C	T	.	.	NS=1	GT	0/1
chr2	27311358	OAR2_28212807_X.1	T	C	.	.	NS=1	GT	0/1
chr2	27355362	OAR2_28262452.1	G	T	.	.	NS=1	GT	0/1
chr2	27453783	OAR2_28358746.1	C	T	.	.	NS=1	GT	0/1
chr2	27493960	OAR2_28400019.1	A	C	.	.	NS=1	GT	0/1
chr2	27546603	s63151.1	G	T	.	.	NS=1	GT	0/1
chr2	27579879	s55614.1	C	T	.	.	NS=1	GT	0/1
chr2	27629998	DU360028_244.1	A	G	.	.	NS=1	GT	0/1
chr2	27637045	s15502.1	A	G	.	.	NS=1	GT	0/1
chr2	27742046	s43594.1	C	T	.	.	NS=1	GT	0/1
chr2	27784609	s15406.1	C	A	.	.	NS=1	GT	0/1
chr2	27829176	s63484.1	G	A	.	.	NS=1	GT	0/1
chr2	27854385	s39183.1	T	G	.	.	NS=1	GT	0/1
chr2	27912185	OAR2_28934548.1	C	A	.	.	NS=1	GT	0/1
chr2	27946467	OAR2_28968355.1	A	G	.	.	NS=1	GT	0/1
chr2	27983891	OAR2_29028511.1	C	T	.	.	NS=1	GT	0/1
chr2	28097436	s16408.1	G	A	.	.	NS=1	GT	0/1
chr2	28165366	s16234.1	A	G	.	.	NS=1	GT	0/1
chr2	28252533	s56017.1	A	G	.	.	NS=1	GT	0/1
chr2	28293254	s62778.1	G	A	.	.	NS=1	GT	0/1
chr2	28322438	s57098.1	C	T	.	.	NS=1	GT	0/1
chr2	28360954	s70928.1	G	A	.	.	NS=1	GT	0/1
chr2	28452400	s25468.1	C	A	.	.	NS=1	GT	0/1
chr2	28526060	s04130.1	G	A	.	.	NS=1	GT	0/1
chr2	28578328	OAR2_29613801.1	G	A	.	.	NS=1	GT	0/1
chr2	28627130	OAR2_29664289.1	C	T	.	.	NS=1	GT	0/1
chr2	28663373	OAR2_29703034.1	T	C	.	.	NS=1	GT	0/1
chr2	28670127	OAR2_29709813.1	C	T	.	.	NS=1	GT	0/1
chr2	28721585	OAR2_29761693.1	G	A	.	.	NS=1	GT	0/1
chr2	28843237	s38206.1	T	C	.	.	NS=1	GT	0/1
chr2	29002361	OAR2_30047130.1	G	A	.	.	NS=1	GT	0/1
chr2	29052799	OAR2_30112325.1	C	T	.	.	NS=1	GT	0/1
chr2	29070544	OAR2_30130398.1	G	A	.	.	NS=1	GT	0/1
chr2	29118515	OAR2_30178559.1	G	A	.	.	NS=1	GT	0/1
chr2	29305877	s54102.1	A	G	.	.	NS=1	GT	0/1
chr2	29338389	OAR2_30352186.1	A	G	.	.	NS=1	GT	0/1
chr2	29351595	OAR2_30367501.1	G	C	.	.	NS=1	GT	0/1
chr2	29392361	OAR2_30462879.1	A	G	.	.	NS=1	GT	0/1
chr2	29409606	OAR2_30477213.1	G	A	.	.	NS=1	GT	0/1
chr2	29489753	OAR2_30553414.1	G	T	.	.	NS=1	GT	0/1
chr2	29550469	s67704.1	G	A	.	.	NS=1	GT	0/1
chr2	29570650	OAR2_30633829.1	A	G	.	.	NS=1	GT	0/1
chr2	29634330	OAR2_30690903.1	G	A	.	.	NS=1	GT	0/1
chr2	29662453	OAR2_30720942.1	T	C	.	.	NS=1	GT	0/1
chr2	29717625	OAR2_30773743.1	G	A	.	.	NS=1	GT	0/1
chr2	29767246	OAR2_30823464.1	A	C	.	.	NS=1	GT	0/1
chr2	29784325	s49433.1	G	T	.	.	NS=1	GT	0/1
chr2	29912263	s54978.1	C	T	.	.	NS=1	GT	0/1
chr2	29960448	s50684.1	G	A	.	.	NS=1	GT	0/1
chr2	30012420	OAR2_31071835.1	T	G	.	.	NS=1	GT	0/1
chr2	30026978	s36535.1	G	A	.	.	NS=1	GT	0/1
chr2	30051860	OAR2_31107932.1	A	G	.	.	NS=1	GT	0/1
chr2	30109974	OAR2_31167173.1	C	T	.	.	NS=1	GT	0/1
chr2	30173541	s60237.1	T	C	.	.	NS=1	GT	0/1
chr2	30280645	s01917.1	T	G	.	.	NS=1	GT	0/1
chr2	30463448	OAR2_31381557.1	G	A	.	.	NS=1	GT	0/1
chr2	30485387	OAR2_31404234_X.1	G	A	.	.	NS=1	GT	0/1
chr2	30589213	DU319462_515.1	A	G	.	.	NS=1	GT	0/1
chr2	30638836	OAR2_31564696.1	T	C	.	.	NS=1	GT	0/1
chr2	30698479	OAR2_31638898.1	T	C	.	.	NS=1	GT	0/1
chr2	30708966	OAR2_31645772_X.1	T	C	.	.	NS=1	GT	0/1
chr2	30767128	OAR2_31708479.1	G	A	.	.	NS=1	GT	0/1
chr2	30785949	OAR2_31736797.1	T	G	.	.	NS=1	GT	0/1
chr2	30794612	OAR2_31745341_X.1	C	G	.	.	NS=1	GT	0/1
chr2	30849683	OAR2_31806186.1	T	C	.	.	NS=1	GT	0/1
chr2	30866797	OAR2_31837499.1	T	C	.	.	NS=1	GT	0/1
chr2	30876192	OAR2_31846459.1	C	A	.	.	NS=1	GT	0/1
chr2	30919873	OAR2_31888274.1	C	A	.	.	NS=1	GT	0/1
chr2	31018254	OAR2_32180338.1	A	G	.	.	NS=1	GT	0/1
chr2	31103968	s35537.1	T	G	.	.	NS=1	GT	0/1
chr2	31144311	OAR2_32305090.1	C	T	.	.	NS=1	GT	0/1
chr2	31189089	s04456.1	T	C	.	.	NS=1	GT	0/1
chr2	31245296	s65492.1	G	A	.	.	NS=1	GT	0/1
chr2	31285745	OAR2_32459697.1	T	C	.	.	NS=1	GT	0/1
chr2	31312523	OAR2_32488031.1	C	T	.	.	NS=1	GT	0/1
chr2	31362675	OAR2_32537176.1	C	A	.	.	NS=1	GT	0/1
chr2	31388914	OAR2_32564484.1	A	T	.	.	NS=1	GT	0/1
chr2	31519390	OAR2_32694090.1	G	A	.	.	NS=1	GT	0/1
chr2	31564277	s69776.1	C	T	.	.	NS=1	GT	0/1
chr2	31641648	s12003.1	T	C	.	.	NS=1	GT	0/1
chr2	31657214	OAR2_32828258.1	A	G	.	.	NS=1	GT	0/1
chr2	31712060	OAR2_32880382.1	C	A	.	.	NS=1	GT	0/1
chr2	31757466	OAR2_32914551.1	G	A	.	.	NS=1	GT	0/1
chr2	31854280	s23985.1	C	T	.	.	NS=1	GT	0/1
chr2	31911076	s11926.1	G	T	.	.	NS=1	GT	0/1
chr2	31978915	s30738.1	C	T	.	.	NS=1	GT	0/1
chr2	31992177	s52436.1	A	G	.	.	NS=1	GT	0/1
chr2	32023745	OAR2_33175549.1	C	T	.	.	NS=1	GT	0/1
chr2	32081592	OAR2_33265994.1	T	G	.	.	NS=1	GT	0/1
chr2	32113281	OAR2_33300171.1	G	T	.	.	NS=1	GT	0/1
chr2	32160090	OAR2_33336407.1	G	T	.	.	NS=1	GT	0/1
chr2	32176354	s46694.1	C	A	.	.	NS=1	GT	0/1
chr2	32211152	OAR2_33399611.1	T	C	.	.	NS=1	GT	0/1
chr2	32251867	s28253.1	G	A	.	.	NS=1	GT	0/1
chr2	32300993	OAR2_33485434.1	T	G	.	.	NS=1	GT	0/1
chr2	32331174	OAR2_33558399.1	C	T	.	.	NS=1	GT	0/1
chr2	32379564	s37719.1	A	G	.	.	NS=1	GT	0/1
chr2	32395885	OAR2_33629129.1	A	G	.	.	NS=1	GT	0/1
chr2	32507351	OAR2_33502384.1	C	T	.	.	NS=1	GT	0/1
chr2	32546008	OAR2_33857571.1	C	T	.	.	NS=1	GT	0/1
chr2	32570209	OAR2_33892911.1	T	C	.	.	NS=1	GT	0/1
chr2	32674404	OAR2_33972713.1	C	T	.	.	NS=1	GT	0/1
chr2	32704242	OAR2_33998558.1	C	T	.	.	NS=1	GT	0/1
chr2	32798936	OAR2_34114516_X.1	A	G	.	.	NS=1	GT	0/1
chr2	32826395	s52328.1	C	T	.	.	NS=1	GT	0/1
chr2	32878233	s02770.1	C	A	.	.	NS=1	GT	0/1
chr2	32893038	s41022.1	A	C	.	.	NS=1	GT	0/1
chr2	32913281	s41580.1	G	A	.	.	NS=1	GT	0/1
chr2	32949467	OAR2_34260595.1	C	T	.	.	NS=1	GT	0/1
chr2	32988451	OAR2_34301332.1	A	G	.	.	NS=1	GT	0/1
chr2	32995715	OAR2_34308093.1	C	T	.	.	NS=1	GT	0/1
chr2	33023686	OAR2_34334649.1	G	A	.	.	NS=1	GT	0/1
chr2	33138364	OAR2_34497203.1	A	G	.	.	NS=1	GT	0/1
chr2	33270908	OAR2_34617497.1	G	C	.	.	NS=1	GT	0/1
chr2	33306110	OAR2_34665742.1	G	A	.	.	NS=1	GT	0/1
chr2	33332770	OAR2_34693156.1	A	C	.	.	NS=1	GT	0/1
chr2	33424102	OAR2_34776337.1	A	G	.	.	NS=1	GT	0/1
chr2	33521361	s41325.1	C	T	.	.	NS=1	GT	0/1
chr2	33538744	OAR2_34893966.1	G	A	.	.	NS=1	GT	0/1
chr2	33573804	OAR2_34928605.1	T	C	.	.	NS=1	GT	0/1
chr2	33604875	OAR2_34959288.1	C	T	.	.	NS=1	GT	0/1
chr2	33639221	OAR2_34994337.1	C	T	.	.	NS=1	GT	0/1
chr2	33722263	OAR2_35071416.1	T	C	.	.	NS=1	GT	0/1
chr2	33770371	OAR2_35134944.1	G	A	.	.	NS=1	GT	0/1
chr2	33786687	s50644.1	T	C	.	.	NS=1	GT	0/1
chr2	33837135	OAR2_35205438.1	G	A	.	.	NS=1	GT	0/1
chr2	33863299	OAR2_35234270.1	A	G	.	.	NS=1	GT	0/1
chr2	33913809	OAR2_35283978.1	G	A	.	.	NS=1	GT	0/1
chr2	33959555	OAR2_35333059.1	G	T	.	.	NS=1	GT	0/1
chr2	33980393	s63130.1	A	C	.	.	NS=1	GT	0/1
chr2	34011044	OAR2_35383522.1	C	T	.	.	NS=1	GT	0/1
chr2	34033300	OAR2_35406469.1	C	G	.	.	NS=1	GT	0/1
chr2	34089866	s22468.1	T	C	.	.	NS=1	GT	0/1
chr2	34096217	OAR2_35467034.1	C	T	.	.	NS=1	GT	0/1
chr2	34247858	OAR2_35595985.1	C	T	.	.	NS=1	GT	0/1
chr2	34261707	s56167.1	A	G	.	.	NS=1	GT	0/1
chr2	34303557	OAR2_35642483.1	A	G	.	.	NS=1	GT	0/1
chr2	34376030	OAR2_35667379.1	T	C	.	.	NS=1	GT	0/1
chr2	34399837	s44739.1	A	T	.	.	NS=1	GT	0/1
chr2	34455995	s14650.1	C	A	.	.	NS=1	GT	0/1
chr2	34484259	OAR2_35775408.1	G	A	.	.	NS=1	GT	0/1
chr2	34522957	s68658.1	T	C	.	.	NS=1	GT	0/1
chr2	34556260	s45610.1	T	C	.	.	NS=1	GT	0/1
chr2	34584226	OAR2_35889058.1	T	C	.	.	NS=1	GT	0/1
chr2	34615665	OAR2_35921014.1	G	A	.	.	NS=1	GT	0/1
chr2	34744902	OAR2_36064973.1	T	C	.	.	NS=1	GT	0/1
chr2	34792034	OAR2_36112637.1	C	A	.	.	NS=1	GT	0/1
chr2	34802714	OAR2_36125921.1	G	A	.	.	NS=1	GT	0/1
chr2	34827963	OAR2_36149474.1	T	A	.	.	NS=1	GT	0/1
chr2	34871175	OAR2_36251139.1	T	C	.	.	NS=1	GT	0/1
chr2	34922497	OAR2_36301555.1	A	G	.	.	NS=1	GT	0/1
chr2	34949930	OAR2_36336505.1	C	T	.	.	NS=1	GT	0/1
chr2	35041747	OAR2_36428027.1	C	G	.	.	NS=1	GT	0/1
chr2	35065670	s69652.1	C	T	.	.	NS=1	GT	0/1
chr2	35124377	OAR2_36507775.1	G	T	.	.	NS=1	GT	0/1
chr2	35201638	OAR2_36546466.1	A	C	.	.	NS=1	GT	0/1
chr2	35260588	OAR2_36608434.1	A	C	.	.	NS=1	GT	0/1
chr2	35302706	s14649.1	T	G	.	.	NS=1	GT	0/1
chr2	35321932	s28566.1	C	T	.	.	NS=1	GT	0/1
chr2	35330121	OAR2_36681113.1	T	C	.	.	NS=1	GT	0/1
chr2	35380456	s47486.1	G	T	.	.	NS=1	GT	0/1
chr2	35412247	OAR2_36768324.1	T	C	.	.	NS=1	GT	0/1
chr2	35454072	OAR2_36810618.1	G	A	.	.	NS=1	GT	0/1
chr2	35465947	OAR2_36819648.1	A	G	.	.	NS=1	GT	0/1
chr2	35474280	OAR2_36839104.1	A	T	.	.	NS=1	GT	0/1
chr2	35564869	OAR2_36934650.1	T	G	.	.	NS=1	GT	0/1
chr2	35582012	OAR2_36953440.1	C	T	.	.	NS=1	GT	0/1
chr2	35640724	OAR2_37014878.1	A	G	.	.	NS=1	GT	0/1
chr2	35655097	OAR2_37034820.1	A	G	.	.	NS=1	GT	0/1
chr2	35688408	OAR2_37064032.1	C	T	.	.	NS=1	GT	0/1
chr2	35733197	OAR2_37105728.1	C	T	.	.	NS=1	GT	0/1
chr2	35745263	OAR2_37119567.1	G	A	.	.	NS=1	GT	0/1
chr2	35776120	OAR2_37153924.1	G	T	.	.	NS=1	GT	0/1
chr2	35819432	OAR2_37190718.1	A	G	.	.	NS=1	GT	0/1
chr2	35845092	OAR2_37218037.1	T	C	.	.	NS=1	GT	0/1
chr2	35929894	s75509.1	T	G	.	.	NS=1	GT	0/1
chr2	35984146	OAR2_37338885.1	T	G	.	.	NS=1	GT	0/1
chr2	36013842	OAR2_37366448.1	G	A	.	.	NS=1	GT	0/1
chr2	36075528	OAR2_37427346.1	A	G	.	.	NS=1	GT	0/1
chr2	36122230	OAR2_37472352.1	T	C	.	.	NS=1	GT	0/1
chr2	36140443	OAR2_37497316.1	C	T	.	.	NS=1	GT	0/1
chr2	36199379	OAR2_37548428.1	C	A	.	.	NS=1	GT	0/1
chr2	36228409	s51668.1	T	C	.	.	NS=1	GT	0/1
chr2	36263527	OAR2_37612556.1	C	T	.	.	NS=1	GT	0/1
chr2	36286992	OAR2_37635719.1	G	A	.	.	NS=1	GT	0/1
chr2	36311670	OAR2_37663196.1	G	A	.	.	NS=1	GT	0/1
chr2	36454190	OAR2_37856600.1	A	G	.	.	NS=1	GT	0/1
chr2	36511256	s49286.1	A	G	.	.	NS=1	GT	0/1
chr2	36544130	OAR2_37954567.1	G	A	.	.	NS=1	GT	0/1
chr2	36608319	s43722.1	G	T	.	.	NS=1	GT	0/1
chr2	36644729	s74486.1	C	T	.	.	NS=1	GT	0/1
chr2	36709532	s30865.1	A	C	.	.	NS=1	GT	0/1
chr2	36763273	OAR2_38176954.1	T	C	.	.	NS=1	GT	0/1
chr2	36791645	s38829.1	A	G	.	.	NS=1	GT	0/1
chr2	36833542	s75739.1	A	G	.	.	NS=1	GT	0/1
chr2	36871168	OAR2_38285061.1	A	G	.	.	NS=1	GT	0/1
chr2	36934577	OAR2_38349171.1	A	G	.	.	NS=1	GT	0/1
chr2	36971592	DU469774_399.1	G	A	.	.	NS=1	GT	0/1
chr2	36981337	s47236.1	C	T	.	.	NS=1	GT	0/1
chr2	37042539	OAR2_38455454.1	G	A	.	.	NS=1	GT	0/1
chr2	37164388	OAR2_38590714.1	G	A	.	.	NS=1	GT	0/1
chr2	37214003	s30208.1	G	A	.	.	NS=1	GT	0/1
chr2	37353417	DU373335_329.1	G	A	.	.	NS=1	GT	0/1
chr2	37448982	OAR2_38955813.1	T	C	.	.	NS=1	GT	0/1
chr2	37495790	s71933.1	A	G	.	.	NS=1	GT	0/1
chr2	37506606	s36668.1	T	C	.	.	NS=1	GT	0/1
chr2	37549686	s54127.1	G	A	.	.	NS=1	GT	0/1
chr2	37618402	OAR2_39154397.1	G	A	.	.	NS=1	GT	0/1
chr2	37660247	OAR2_39198565.1	T	C	.	.	NS=1	GT	0/1
chr2	37670422	OAR2_39209186.1	A	G	.	.	NS=1	GT	0/1
chr2	37782934	s15533.1	G	A	.	.	NS=1	GT	0/1
chr2	37926248	OAR2_39486256.1	C	T	.	.	NS=1	GT	0/1
chr2	37991496	OAR2_39550413.1	A	C	.	.	NS=1	GT	0/1
chr2	38050036	OAR2_39605749.1	T	C	.	.	NS=1	GT	0/1
chr2	38134680	DU442796_339.1	A	G	.	.	NS=1	GT	0/1
chr2	38146975	s53560.1	C	T	.	.	NS=1	GT	0/1
chr2	38155780	s43405.1	T	C	.	.	NS=1	GT	0/1
chr2	38163474	OAR2_39714637.1	G	A	.	.	NS=1	GT	0/1
chr2	38183817	OAR2_39734223.1	T	C	.	.	NS=1	GT	0/1
chr2	38243345	OAR2_39793505.1	C	T	.	.	NS=1	GT	0/1
chr2	38271920	s13938.1	A	G	.	.	NS=1	GT	0/1
chr2	38334113	s72260.1	G	T	.	.	NS=1	GT	0/1
chr2	38387245	OAR2_39926395.1	G	A	.	.	NS=1	GT	0/1
chr2	38506443	OAR2_40050335.1	C	T	.	.	NS=1	GT	0/1
chr2	38545616	OAR2_40125657.1	T	C	.	.	NS=1	GT	0/1
chr2	38602691	s60217.1	G	A	.	.	NS=1	GT	0/1
chr2	38638193	OAR2_40182702.1	T	G	.	.	NS=1	GT	0/1
chr2	38744795	OAR2_40321691.1	G	A	.	.	NS=1	GT	0/1
chr2	38759231	s41683.1	G	A	.	.	NS=1	GT	0/1
chr2	38795830	OAR2_40373894.1	T	C	.	.	NS=1	GT	0/1
chr2	38854497	s23107.1	A	G	.	.	NS=1	GT	0/1
chr2	38892010	s31482.1	C	T	.	.	NS=1	GT	0/1
chr2	38906300	s38368.1	A	G	.	.	NS=1	GT	0/1
chr2	38962682	OAR2_40538895.1	T	C	.	.	NS=1	GT	0/1
chr2	39018351	s43902.1	G	A	.	.	NS=1	GT	0/1
chr2	39158136	OAR2_40730561.1	A	G	.	.	NS=1	GT	0/1
chr2	39198369	OAR2_40773120.1	G	A	.	.	NS=1	GT	0/1
chr2	39240476	OAR2_40808262.1	A	G	.	.	NS=1	GT	0/1
chr2	39275873	OAR2_40845874.1	G	A	.	.	NS=1	GT	0/1
chr2	39327845	s15592.1	C	T	.	.	NS=1	GT	0/1
chr2	39352693	s11136.1	G	T	.	.	NS=1	GT	0/1
chr2	39387199	s12814.1	A	G	.	.	NS=1	GT	0/1
chr2	39411236	OAR2_41021321.1	G	A	.	.	NS=1	GT	0/1
chr2	39416648	OAR2_41027072.1	G	A	.	.	NS=1	GT	0/1
chr2	39432577	OAR2_41043126.1	C	T	.	.	NS=1	GT	0/1
chr2	39484382	OAR2_41095256.1	C	T	.	.	NS=1	GT	0/1
chr2	39509173	OAR2_41163893.1	T	C	.	.	NS=1	GT	0/1
chr2	39534629	OAR2_41188882.1	G	A	.	.	NS=1	GT	0/1
chr2	39541111	s43523.1	C	A	.	.	NS=1	GT	0/1
chr2	39586061	OAR2_41282295.1	G	T	.	.	NS=1	GT	0/1
chr2	39614644	OAR2_41310572.1	G	A	.	.	NS=1	GT	0/1
chr2	39740026	s58094.1	G	A	.	.	NS=1	GT	0/1
chr2	39794344	OAR2_41472159.1	A	G	.	.	NS=1	GT	0/1
chr2	39859117	DU261473_208.1	C	T	.	.	NS=1	GT	0/1
chr2	39894509	OAR2_41571297.1	C	T	.	.	NS=1	GT	0/1
chr2	39917011	OAR2_41595736.1	A	G	.	.	NS=1	GT	0/1
chr2	39926412	OAR2_41605411.1	C	T	.	.	NS=1	GT	0/1
chr2	39989047	OAR2_41664955.1	C	A	.	.	NS=1	GT	0/1
chr2	40023789	OAR2_41692124.1	C	A	.	.	NS=1	GT	0/1
chr2	40076474	s05642.1	C	T	.	.	NS=1	GT	0/1
chr2	40099347	s51674.1	T	C	.	.	NS=1	GT	0/1
chr2	40151930	s57086.1	A	G	.	.	NS=1	GT	0/1
chr2	40205877	OAR2_41879685.1	T	C	.	.	NS=1	GT	0/1
chr2	40269973	OAR2_41944715.1	G	A	.	.	NS=1	GT	0/1
chr2	40350901	OAR2_42023278.1	C	G	.	.	NS=1	GT	0/1
chr2	40420241	s26978.1	T	C	.	.	NS=1	GT	0/1
chr2	40468426	OAR2_42188878.1	G	A	.	.	NS=1	GT	0/1
chr2	40652249	OAR2_42480665.1	T	G	.	.	NS=1	GT	0/1
chr2	40691775	OAR2_42521021.1	C	T	.	.	NS=1	GT	0/1
chr2	40753889	OAR2_42578007.1	G	T	.	.	NS=1	GT	0/1
chr2	40790032	s54878.1	T	G	.	.	NS=1	GT	0/1
chr2	40839676	s53056.1	C	A	.	.	NS=1	GT	0/1
chr2	40875507	OAR2_42709839.1	C	T	.	.	NS=1	GT	0/1
chr2	40931803	OAR2_42769211.1	T	C	.	.	NS=1	GT	0/1
chr2	41064340	OAR2_42932500.1	A	G	.	.	NS=1	GT	0/1
chr2	41162381	OAR2_43037062.1	A	G	.	.	NS=1	GT	0/1
chr2	41254670	OAR2_43130292.1	C	A	.	.	NS=1	GT	0/1
chr2	41262244	OAR2_43139454.1	A	G	.	.	NS=1	GT	0/1
chr2	41300594	OAR2_43175231.1	G	A	.	.	NS=1	GT	0/1
chr2	41353960	s42004.1	G	T	.	.	NS=1	GT	0/1
chr2	41445893	OAR2_43304314.1	G	T	.	.	NS=1	GT	0/1
chr2	41487008	OAR2_43350929.1	T	C	.	.	NS=1	GT	0/1
chr2	41530444	OAR2_43404477.1	A	G	.	.	NS=1	GT	0/1
chr2	41567516	s05501.1	C	T	.	.	NS=1	GT	0/1
chr2	41597285	s15053.1	C	T	.	.	NS=1	GT	0/1
chr2	41614741	OAR2_43510418.1	T	C	.	.	NS=1	GT	0/1
chr2	41667207	OAR2_43599765.1	T	G	.	.	NS=1	GT	0/1
chr2	41678848	OAR2_43610483.1	T	G	.	.	NS=1	GT	0/1
chr2	41726358	OAR2_43666810.1	T	C	.	.	NS=1	GT	0/1
chr2	41773697	OAR2_43715011.1	T	G	.	.	NS=1	GT	0/1
chr2	41796008	s67419.1	T	C	.	.	NS=1	GT	0/1
chr2	41851792	s53057.1	G	A	.	.	NS=1	GT	0/1
chr2	41873907	OAR2_43813804.1	G	A	.	.	NS=1	GT	0/1
chr2	42000792	OAR2_43938784.1	C	T	.	.	NS=1	GT	0/1
chr2	42055554	s18819.1	A	G	.	.	NS=1	GT	0/1
chr2	42074440	OAR2_44008214.1	T	C	.	.	NS=1	GT	0/1
chr2	42153984	OAR2_44090339.1	T	G	.	.	NS=1	GT	0/1
chr2	42199949	s03398.1	G	A	.	.	NS=1	GT	0/1
chr2	42253856	s13817.1	A	C	.	.	NS=1	GT	0/1
chr2	42276176	s32184.1	G	A	.	.	NS=1	GT	0/1
chr2	42312186	s51639.1	T	C	.	.	NS=1	GT	0/1
chr2	42385504	s14415.1	A	G	.	.	NS=1	GT	0/1
chr2	42499181	s58313.1	C	T	.	.	NS=1	GT	0/1
chr2	42535118	s23087.1	A	G	.	.	NS=1	GT	0/1
chr2	42550059	s19122.1	T	C	.	.	NS=1	GT	0/1
chr2	42590125	OAR2_45317777.1	A	G	.	.	NS=1	GT	0/1
chr2	42655872	s62846.1	C	T	.	.	NS=1	GT	0/1
chr2	42668778	OAR2_45396355.1	A	G	.	.	NS=1	GT	0/1
chr2	42753420	s35130.1	A	G	.	.	NS=1	GT	0/1
chr2	42786287	s48762.1	C	T	.	.	NS=1	GT	0/1
chr2	42827556	s24432.1	C	T	.	.	NS=1	GT	0/1
chr2	43014492	OAR2_45808391.1	T	C	.	.	NS=1	GT	0/1
chr2	43109801	s70232.1	G	A	.	.	NS=1	GT	0/1
chr2	43153034	s75980.1	A	G	.	.	NS=1	GT	0/1
chr2	43184130	OAR2_45999847.1	T	C	.	.	NS=1	GT	0/1
chr2	43239959	s09262.1	T	C	.	.	NS=1	GT	0/1
chr2	43260410	OAR2_46088534.1	T	C	.	.	NS=1	GT	0/1
chr2	43340921	DU446051_252.1	T	A	.	.	NS=1	GT	0/1
chr2	43439988	s67714.1	T	C	.	.	NS=1	GT	0/1
chr2	43495949	s58062.1	G	T	.	.	NS=1	GT	0/1
chr2	43543043	s71119.1	G	T	.	.	NS=1	GT	0/1
chr2	43558237	OAR2_46263622_X.1	T	C	.	.	NS=1	GT	0/1
chr2	43603937	OAR2_46313765.1	C	T	.	.	NS=1	GT	0/1
chr2	43642754	s54122.1	A	G	.	.	NS=1	GT	0/1
chr2	43712947	s37265.1	C	T	.	.	NS=1	GT	0/1
chr2	43735061	s41060.1	G	A	.	.	NS=1	GT	0/1
chr2	43795555	s39608.1	C	T	.	.	NS=1	GT	0/1
chr2	43852045	s46133.1	C	T	.	.	NS=1	GT	0/1
chr2	43903372	OAR2_46650882.1	C	T	.	.	NS=1	GT	0/1
chr2	43932768	OAR2_46678490.1	C	T	.	.	NS=1	GT	0/1
chr2	43961029	OAR2_46707288.1	T	C	.	.	NS=1	GT	0/1
chr2	43991873	OAR2_46736010.1	G	T	.	.	NS=1	GT	0/1
chr2	44046382	s34332.1	A	G	.	.	NS=1	GT	0/1
chr2	44103905	s50613.1	A	G	.	.	NS=1	GT	0/1
chr2	44154644	OAR2_46902840.1	G	A	.	.	NS=1	GT	0/1
chr2	44256688	s27683.1	G	A	.	.	NS=1	GT	0/1
chr2	44319632	s56265.1	T	C	.	.	NS=1	GT	0/1
chr2	44430836	s00051.1	G	A	.	.	NS=1	GT	0/1
chr2	44461037	OAR2_47135646.1	G	T	.	.	NS=1	GT	0/1
chr2	44518718	s46051.1	T	C	.	.	NS=1	GT	0/1
chr2	44538846	s34519.1	A	G	.	.	NS=1	GT	0/1
chr2	44602257	s65038.1	C	T	.	.	NS=1	GT	0/1
chr2	44660277	OAR2_47327083.1	G	T	.	.	NS=1	GT	0/1
chr2	44688436	s72175.1	A	C	.	.	NS=1	GT	0/1
chr2	44728489	OAR2_47398440.1	C	T	.	.	NS=1	GT	0/1
chr2	44760451	s18341.1	T	C	.	.	NS=1	GT	0/1
chr2	44772589	OAR2_47444086.1	T	C	.	.	NS=1	GT	0/1
chr2	44811895	OAR2_47491913.1	C	G	.	.	NS=1	GT	0/1
chr2	44859584	OAR2_47541149.1	C	T	.	.	NS=1	GT	0/1
chr2	44879828	s07590.1	A	G	.	.	NS=1	GT	0/1
chr2	44929471	s05611.1	A	G	.	.	NS=1	GT	0/1
chr2	44952324	s02224.1	C	T	.	.	NS=1	GT	0/1
chr2	45001647	OAR2_47688627.1	G	T	.	.	NS=1	GT	0/1
chr2	45015658	OAR2_47698708.1	A	G	.	.	NS=1	GT	0/1
chr2	45031982	OAR2_47716594.1	A	G	.	.	NS=1	GT	0/1
chr2	45092839	OAR2_47826988.1	C	T	.	.	NS=1	GT	0/1
chr2	45150277	s62691.1	C	T	.	.	NS=1	GT	0/1
chr2	45181206	OAR2_47914972.1	G	T	.	.	NS=1	GT	0/1
chr2	45253559	OAR2_47986666.1	C	T	.	.	NS=1	GT	0/1
chr2	45305834	s21942.1	G	A	.	.	NS=1	GT	0/1
chr2	45320994	s59454.1	C	T	.	.	NS=1	GT	0/1
chr2	45357951	OAR2_48093430.1	G	A	.	.	NS=1	GT	0/1
chr2	45397988	OAR2_48134952.1	T	C	.	.	NS=1	GT	0/1
chr2	45461622	s03566.1	G	T	.	.	NS=1	GT	0/1
chr2	45493819	OAR2_48251746.1	T	C	.	.	NS=1	GT	0/1
chr2	45500785	OAR2_48310588_X.1	T	C	.	.	NS=1	GT	0/1
chr2	45552152	OAR2_48363557.1	T	G	.	.	NS=1	GT	0/1
chr2	45600335	OAR2_48412986.1	G	A	.	.	NS=1	GT	0/1
chr2	45658202	s57309.1	T	C	.	.	NS=1	GT	0/1
chr2	45686718	OAR2_48495296.1	G	A	.	.	NS=1	GT	0/1
chr2	45718060	OAR2_48541242.1	A	G	.	.	NS=1	GT	0/1
chr2	45739882	OAR2_48557827.1	G	A	.	.	NS=1	GT	0/1
chr2	45766311	OAR2_48585918.1	A	G	.	.	NS=1	GT	0/1
chr2	45860737	OAR2_48677484.1	C	T	.	.	NS=1	GT	0/1
chr2	45867464	OAR2_48684336.1	A	G	.	.	NS=1	GT	0/1
chr2	45936539	OAR2_48751673.1	C	A	.	.	NS=1	GT	0/1
chr2	45959888	OAR2_48822384.1	T	G	.	.	NS=1	GT	0/1
chr2	46030891	s33637.1	T	G	.	.	NS=1	GT	0/1
chr2	46045582	OAR2_48885923.1	G	A	.	.	NS=1	GT	0/1
chr2	46098778	OAR2_48937025.1	C	T	.	.	NS=1	GT	0/1
chr2	46146229	OAR2_48995123_X.1	C	T	.	.	NS=1	GT	0/1
chr2	46163449	OAR2_49013850.1	T	C	.	.	NS=1	GT	0/1
chr2	46219946	OAR2_49075366.1	A	G	.	.	NS=1	GT	0/1
chr2	46242713	OAR2_49098211.1	C	T	.	.	NS=1	GT	0/1
chr2	46294279	s38627.1	A	G	.	.	NS=1	GT	0/1
chr2	46318275	OAR2_49169200.1	G	A	.	.	NS=1	GT	0/1
chr2	46372459	OAR2_49219345.1	C	T	.	.	NS=1	GT	0/1
chr2	46420641	OAR2_49258360.1	T	C	.	.	NS=1	GT	0/1
chr2	46452694	OAR2_49295397.1	A	G	.	.	NS=1	GT	0/1
chr2	46491700	OAR2_49338577.1	C	T	.	.	NS=1	GT	0/1
chr2	46557607	s19867.1	G	A	.	.	NS=1	GT	0/1
chr2	46598180	OAR2_49444253.1	C	A	.	.	NS=1	GT	0/1
chr2	46611995	OAR2_49489118.1	T	C	.	.	NS=1	GT	0/1
chr2	46648569	OAR2_49526327.1	A	G	.	.	NS=1	GT	0/1
chr2	46833373	s23524.1	A	G	.	.	NS=1	GT	0/1
chr2	46912545	s37403.1	C	T	.	.	NS=1	GT	0/1
chr2	47026953	OAR2_50111590.1	G	A	.	.	NS=1	GT	0/1
chr2	47111152	OAR2_50344419.1	G	T	.	.	NS=1	GT	0/1
chr2	47142532	s55207.1	G	A	.	.	NS=1	GT	0/1
chr2	47242179	OAR2_50488338.1	C	T	.	.	NS=1	GT	0/1
chr2	47303386	OAR2_50548172.1	G	A	.	.	NS=1	GT	0/1
chr2	47312229	s21023.1	C	T	.	.	NS=1	GT	0/1
chr2	47352919	OAR2_50597007.1	G	T	.	.	NS=1	GT	0/1
chr2	47450537	s50931.1	T	C	.	.	NS=1	GT	0/1
chr2	47494281	s14582.1	C	T	.	.	NS=1	GT	0/1
chr2	47662062	OAR2_51171556.1	T	C	.	.	NS=1	GT	0/1
chr2	47733694	OAR2_51242995.1	A	G	.	.	NS=1	GT	0/1
chr2	47778063	OAR2_51286613.1	G	A	.	.	NS=1	GT	0/1
chr2	47786515	OAR2_51295038.1	G	A	.	.	NS=1	GT	0/1
chr2	47853771	OAR2_51381332.1	G	A	.	.	NS=1	GT	0/1
chr2	47889542	OAR2_51418830.1	C	T	.	.	NS=1	GT	0/1
chr2	48025916	OAR2_51548671.1	T	C	.	.	NS=1	GT	0/1
chr2	48053161	OAR2_51572051.1	C	T	.	.	NS=1	GT	0/1
chr2	48112634	OAR2_51630391.1	G	A	.	.	NS=1	GT	0/1
chr2	48147405	OAR2_51662972.1	C	T	.	.	NS=1	GT	0/1
chr2	48200678	OAR2_51716542.1	G	A	.	.	NS=1	GT	0/1
chr2	48245538	OAR2_51766006.1	A	G	.	.	NS=1	GT	0/1
chr2	48271657	OAR2_51792379.1	C	T	.	.	NS=1	GT	0/1
chr2	48333814	OAR2_51855351.1	T	C	.	.	NS=1	GT	0/1
chr2	48358705	OAR2_51881115.1	C	T	.	.	NS=1	GT	0/1
chr2	48451220	OAR2_51985433.1	C	T	.	.	NS=1	GT	0/1
chr2	48501546	s48081.1	A	C	.	.	NS=1	GT	0/1
chr2	48537833	s18272.1	T	C	.	.	NS=1	GT	0/1
chr2	48586900	s55471.1	T	C	.	.	NS=1	GT	0/1
chr2	48607730	s40604.1	C	T	.	.	NS=1	GT	0/1
chr2	48649872	s30073.1	C	A	.	.	NS=1	GT	0/1
chr2	48731082	OAR2_52155350.1	A	G	.	.	NS=1	GT	0/1
chr2	48762835	OAR2_52187355.1	A	G	.	.	NS=1	GT	0/1
chr2	48816011	s31294.1	G	A	.	.	NS=1	GT	0/1
chr2	48824104	s01322.1	T	C	.	.	NS=1	GT	0/1
chr2	48902240	OAR2_52308410.1	C	T	.	.	NS=1	GT	0/1
chr2	48930164	OAR2_52336183.1	G	C	.	.	NS=1	GT	0/1
chr2	49009193	s18764.1	G	T	.	.	NS=1	GT	0/1
chr2	49071753	OAR2_52521475_X.1	C	T	.	.	NS=1	GT	0/1
chr2	49169218	s01418.1	T	C	.	.	NS=1	GT	0/1
chr2	49201260	s31542.1	G	A	.	.	NS=1	GT	0/1
chr2	49212174	s21625.1	A	C	.	.	NS=1	GT	0/1
chr2	49220327	OAR2_52675431_X.1	G	A	.	.	NS=1	GT	0/1
chr2	49242884	OAR2_52697563.1	A	G	.	.	NS=1	GT	0/1
chr2	49305946	OAR2_52759551.1	A	G	.	.	NS=1	GT	0/1
chr2	49324033	OAR2_52777752.1	C	T	.	.	NS=1	GT	0/1
chr2	49343576	OAR2_52795503.1	A	G	.	.	NS=1	GT	0/1
chr2	49355077	s02794.1	T	C	.	.	NS=1	GT	0/1
chr2	49365215	s54820.1	G	A	.	.	NS=1	GT	0/1
chr2	49410834	OAR2_52946311.1	T	C	.	.	NS=1	GT	0/1
chr2	49451490	OAR2_52990471.1	G	T	.	.	NS=1	GT	0/1
chr2	49484087	s60131.1	T	C	.	.	NS=1	GT	0/1
chr2	49505669	s54378.1	G	T	.	.	NS=1	GT	0/1
chr2	49526422	OAR2_53069849.1	T	C	.	.	NS=1	GT	0/1
chr2	49568110	OAR2_53118765.1	T	C	.	.	NS=1	GT	0/1
chr2	49577068	OAR2_53127735.1	C	T	.	.	NS=1	GT	0/1
chr2	49592974	OAR2_53143891.1	C	A	.	.	NS=1	GT	0/1
chr2	49602010	OAR2_53153262.1	G	A	.	.	NS=1	GT	0/1
chr2	49646230	OAR2_53198695.1	A	C	.	.	NS=1	GT	0/1
chr2	49684622	OAR2_53235800.1	G	A	.	.	NS=1	GT	0/1
chr2	49807637	OAR2_53359884.1	G	A	.	.	NS=1	GT	0/1
chr2	49841409	DU425907_184.1	T	C	.	.	NS=1	GT	0/1
chr2	49875068	OAR2_53427204.1	G	A	.	.	NS=1	GT	0/1
chr2	49993837	s08830.1	A	C	.	.	NS=1	GT	0/1
chr2	50002207	OAR2_53550417.1	A	G	.	.	NS=1	GT	0/1
chr2	50041365	OAR2_53589838.1	T	C	.	.	NS=1	GT	0/1
chr2	50080258	OAR2_53638027.1	T	A	.	.	NS=1	GT	0/1
chr2	50146804	s70811.1	C	T	.	.	NS=1	GT	0/1
chr2	50162319	s66123.1	G	A	.	.	NS=1	GT	0/1
chr2	50168392	s39613.1	A	G	.	.	NS=1	GT	0/1
chr2	50180210	s04685.1	G	A	.	.	NS=1	GT	0/1
chr2	50236460	s67506.1	C	A	.	.	NS=1	GT	0/1
chr2	50248977	s37038.1	T	G	.	.	NS=1	GT	0/1
chr2	50344477	s30892.1	C	T	.	.	NS=1	GT	0/1
chr2	50357777	s30730.1	T	C	.	.	NS=1	GT	0/1
chr2	50389489	OAR2_53958407.1	T	C	.	.	NS=1	GT	0/1
chr2	50419580	OAR2_53988637.1	A	G	.	.	NS=1	GT	0/1
chr2	50500110	OAR2_54069610.1	A	C	.	.	NS=1	GT	0/1
chr2	50516968	s43772.1	A	G	.	.	NS=1	GT	0/1
chr2	50565924	OAR2_54138593.1	C	A	.	.	NS=1	GT	0/1
chr2	50729007	OAR2_54274027.1	C	G	.	.	NS=1	GT	0/1
chr2	50813590	s36747.1	T	C	.	.	NS=1	GT	0/1
chr2	50840510	s65700.1	G	T	.	.	NS=1	GT	0/1
chr2	50884190	s26916.1	C	T	.	.	NS=1	GT	0/1
chr2	50934632	s35831.1	T	C	.	.	NS=1	GT	0/1
chr2	50949347	OAR2_54492353.1	C	T	.	.	NS=1	GT	0/1
chr2	51012330	OAR2_54554938.1	T	C	.	.	NS=1	GT	0/1
chr2	51067326	OAR2_54617755.1	A	T	.	.	NS=1	GT	0/1
chr2	51106073	OAR2_54654208.1	C	T	.	.	NS=1	GT	0/1
chr2	51143878	OAR2_54691204.1	A	G	.	.	NS=1	GT	0/1
chr2	51291515	OAR2_54850961.1	T	C	.	.	NS=1	GT	0/1
chr2	51312024	OAR2_54872059.1	T	C	.	.	NS=1	GT	0/1
chr2	51384849	s36124.1	G	A	.	.	NS=1	GT	0/1
chr2	51478537	s06883.1	G	T	.	.	NS=1	GT	0/1
chr2	51529698	s20567.1	G	A	.	.	NS=1	GT	0/1
chr2	51551424	s49388.1	C	T	.	.	NS=1	GT	0/1
chr2	51578204	s00331.1	G	A	.	.	NS=1	GT	0/1
chr2	51606428	OAR2_55201225.1	C	T	.	.	NS=1	GT	0/1
chr2	51617578	s39525.1	G	A	.	.	NS=1	GT	0/1
chr2	51658967	OAR2_55248792.1	T	C	.	.	NS=1	GT	0/1
chr2	51720147	OAR2_55308142.1	A	G	.	.	NS=1	GT	0/1
chr2	51777053	OAR2_55373768.1	C	T	.	.	NS=1	GT	0/1
chr2	51824098	OAR2_55416697.1	A	G	.	.	NS=1	GT	0/1
chr2	51837416	OAR2_55430137.1	G	A	.	.	NS=1	GT	0/1
chr2	51898098	OAR2_55493630_X.1	T	C	.	.	NS=1	GT	0/1
chr2	51952002	OAR2_55539356_X.1	C	T	.	.	NS=1	GT	0/1
chr2	51986915	s24380.1	T	C	.	.	NS=1	GT	0/1
chr2	52025095	OAR2_55617004.1	C	T	.	.	NS=1	GT	0/1
chr2	52050037	s60207.1	G	A	.	.	NS=1	GT	0/1
chr2	52100951	s28881.1	C	A	.	.	NS=1	GT	0/1
chr2	52149425	OAR2_55752685.1	T	C	.	.	NS=1	GT	0/1
chr2	52177597	s31618.1	T	C	.	.	NS=1	GT	0/1
chr2	52218919	OAR2_55818455.1	T	C	.	.	NS=1	GT	0/1
chr2	52254402	OAR2_55853730.1	T	G	.	.	NS=1	GT	0/1
chr2	52266474	OAR2_55861669.1	T	G	.	.	NS=1	GT	0/1
chr2	52327990	s63030.1	G	A	.	.	NS=1	GT	0/1
chr2	52409379	s20468.1	G	A	.	.	NS=1	GT	0/1
chr2	52425346	s27268.1	C	A	.	.	NS=1	GT	0/1
chr2	52441926	s58048.1	C	T	.	.	NS=1	GT	0/1
chr2	52454740	OAR2_56300406.1	G	A	.	.	NS=1	GT	0/1
chr2	52525954	OAR2_56372886.1	T	C	.	.	NS=1	GT	0/1
chr2	52536647	OAR2_56383269.1	C	A	.	.	NS=1	GT	0/1
chr2	52585897	OAR2_56432170.1	A	G	.	.	NS=1	GT	0/1
chr2	52641482	s47788.1	T	C	.	.	NS=1	GT	0/1
chr2	52702060	s61605.1	C	T	.	.	NS=1	GT	0/1
chr2	52714676	OAR2_56557812.1	C	T	.	.	NS=1	GT	0/1
chr2	52731947	OAR2_56572698.1	A	C	.	.	NS=1	GT	0/1
chr2	52790093	OAR2_56623917.1	G	A	.	.	NS=1	GT	0/1
chr2	52838095	s09641.1	G	A	.	.	NS=1	GT	0/1
chr2	52876829	OAR2_56707900.1	T	C	.	.	NS=1	GT	0/1
chr2	52924011	OAR2_56753503.1	A	G	.	.	NS=1	GT	0/1
chr2	52938537	OAR2_56768579.1	G	A	.	.	NS=1	GT	0/1
chr2	52997998	OAR2_56828090.1	C	T	.	.	NS=1	GT	0/1
chr2	53017783	OAR2_56847443.1	A	G	.	.	NS=1	GT	0/1
chr2	53043790	OAR2_56869189.1	G	C	.	.	NS=1	GT	0/1
chr2	53108836	s23499.1	A	G	.	.	NS=1	GT	0/1
chr2	53157157	OAR2_56982765.1	C	T	.	.	NS=1	GT	0/1
chr2	53235229	s65070.1	T	C	.	.	NS=1	GT	0/1
chr2	53251643	OAR2_57136229.1	G	A	.	.	NS=1	GT	0/1
chr2	53277077	OAR2_57167138.1	C	T	.	.	NS=1	GT	0/1
chr2	53304271	OAR2_57196512_X.1	G	C	.	.	NS=1	GT	0/1
chr2	53366034	s18609.1	G	A	.	.	NS=1	GT	0/1
chr2	53415584	s12424.1	C	T	.	.	NS=1	GT	0/1
chr2	53528684	OAR2_57526461.1	T	C	.	.	NS=1	GT	0/1
chr2	53563082	OAR2_57561444_X.1	G	A	.	.	NS=1	GT	0/1
chr2	53597080	OAR2_57596413.1	G	A	.	.	NS=1	GT	0/1
chr2	53600737	OAR2_57602414.1	G	A	.	.	NS=1	GT	0/1
chr2	53702766	s09863.1	C	T	.	.	NS=1	GT	0/1
chr2	53725483	OAR2_57729090.1	A	G	.	.	NS=1	GT	0/1
chr2	53797807	s34608.1	T	C	.	.	NS=1	GT	0/1
chr2	53837176	OAR2_57832237.1	T	C	.	.	NS=1	GT	0/1
chr2	53879233	OAR2_57868140.1	T	G	.	.	NS=1	GT	0/1
chr2	53986551	s02336.1	T	C	.	.	NS=1	GT	0/1
chr2	53991275	OAR2_58056173_X.1	A	G	.	.	NS=1	GT	0/1
chr2	54061950	OAR2_58122566.1	T	G	.	.	NS=1	GT	0/1
chr2	54086367	OAR2_58154423.1	A	G	.	.	NS=1	GT	0/1
chr2	54125041	OAR2_58211326.1	A	G	.	.	NS=1	GT	0/1
chr2	54135888	OAR2_58221964.1	A	G	.	.	NS=1	GT	0/1
chr2	54173591	OAR2_58286833_X.1	T	C	.	.	NS=1	GT	0/1
chr2	54213818	OAR2_58331140.1	G	A	.	.	NS=1	GT	0/1
chr2	54240741	OAR2_58387949.1	C	A	.	.	NS=1	GT	0/1
chr2	54249685	OAR2_58394462.1	T	G	.	.	NS=1	GT	0/1
chr2	54365821	OAR2_58505106.1	G	T	.	.	NS=1	GT	0/1
chr2	54386685	OAR2_58527213.1	G	A	.	.	NS=1	GT	0/1
chr2	54485977	OAR2_58620949.1	T	C	.	.	NS=1	GT	0/1
chr2	54596587	OAR2_58745072.1	C	T	.	.	NS=1	GT	0/1
chr2	54637271	OAR2_58788699.1	G	T	.	.	NS=1	GT	0/1
chr2	54669270	OAR2_58823860.1	G	A	.	.	NS=1	GT	0/1
chr2	54681929	OAR2_58839209.1	T	C	.	.	NS=1	GT	0/1
chr2	54687816	OAR2_58845032.1	T	C	.	.	NS=1	GT	0/1
chr2	54744188	OAR2_58905704.1	A	G	.	.	NS=1	GT	0/1
chr2	54766935	OAR2_58928879.1	A	G	.	.	NS=1	GT	0/1
chr2	54801135	OAR2_58963671.1	C	A	.	.	NS=1	GT	0/1
chr2	54886112	OAR2_59050366.1	A	C	.	.	NS=1	GT	0/1
chr2	54923300	OAR2_59084183.1	C	A	.	.	NS=1	GT	0/1
chr2	54936988	OAR2_59097918.1	C	A	.	.	NS=1	GT	0/1
chr2	54985554	OAR2_59153762.1	G	A	.	.	NS=1	GT	0/1
chr2	55091374	OAR2_59276935.1	T	C	.	.	NS=1	GT	0/1
chr2	55136707	OAR2_59323825.1	T	G	.	.	NS=1	GT	0/1
chr2	55145397	OAR2_59332183.1	G	A	.	.	NS=1	GT	0/1
chr2	55160910	OAR2_59343194.1	A	G	.	.	NS=1	GT	0/1
chr2	55415073	s45479.1	A	G	.	.	NS=1	GT	0/1
chr2	55425163	s56149.1	C	T	.	.	NS=1	GT	0/1
chr2	55464316	OAR2_59613952.1	T	C	.	.	NS=1	GT	0/1
chr2	55493174	OAR2_59644738.1	A	G	.	.	NS=1	GT	0/1
chr2	55517816	OAR2_59666590.1	G	T	.	.	NS=1	GT	0/1
chr2	55548084	OAR2_59705101.1	C	T	.	.	NS=1	GT	0/1
chr2	55572624	OAR2_59728471.1	T	G	.	.	NS=1	GT	0/1
chr2	55660991	OAR2_59812863.1	C	T	.	.	NS=1	GT	0/1
chr2	55709509	OAR2_59854474.1	T	G	.	.	NS=1	GT	0/1
chr2	55758208	OAR2_59900002.1	G	T	.	.	NS=1	GT	0/1
chr2	55787101	OAR2_59927907.1	A	C	.	.	NS=1	GT	0/1
chr2	55843135	OAR2_59987710.1	G	A	.	.	NS=1	GT	0/1
chr2	55866403	OAR2_60010660.1	A	G	.	.	NS=1	GT	0/1
chr2	55908488	OAR2_60262385.1	A	C	.	.	NS=1	GT	0/1
chr2	55946911	OAR2_60293027.1	T	C	.	.	NS=1	GT	0/1
chr2	55974621	OAR2_60156510.1	T	C	.	.	NS=1	GT	0/1
chr2	55995982	OAR2_60173543.1	G	A	.	.	NS=1	GT	0/1
chr2	56039866	OAR2_60327704.1	G	A	.	.	NS=1	GT	0/1
chr2	56066709	OAR2_60355745.1	C	T	.	.	NS=1	GT	0/1
chr2	56154368	OAR2_60454212.1	C	T	.	.	NS=1	GT	0/1
chr2	56191129	OAR2_60482005.1	A	C	.	.	NS=1	GT	0/1
chr2	56242840	OAR2_60529198.1	T	C	.	.	NS=1	GT	0/1
chr2	56274688	OAR2_60563723.1	T	C	.	.	NS=1	GT	0/1
chr2	56304104	s02535.1	A	G	.	.	NS=1	GT	0/1
chr2	56354875	OAR2_60642876.1	A	G	.	.	NS=1	GT	0/1
chr2	56413369	s36765.1	C	T	.	.	NS=1	GT	0/1
chr2	56446750	OAR2_60738297.1	G	A	.	.	NS=1	GT	0/1
chr2	56521561	OAR2_60823920.1	T	C	.	.	NS=1	GT	0/1
chr2	56556228	OAR2_60859576.1	C	T	.	.	NS=1	GT	0/1
chr2	56596851	DU290330_523.1	G	A	.	.	NS=1	GT	0/1
chr2	56639600	OAR2_60936578.1	C	T	.	.	NS=1	GT	0/1
chr2	56679411	OAR2_60972128.1	C	A	.	.	NS=1	GT	0/1
chr2	56714900	OAR2_61008309.1	G	A	.	.	NS=1	GT	0/1
chr2	56751008	OAR2_61042748.1	T	C	.	.	NS=1	GT	0/1
chr2	56804497	OAR2_61094453.1	T	C	.	.	NS=1	GT	0/1
chr2	56840997	OAR2_61130563.1	C	A	.	.	NS=1	GT	0/1
chr2	56880389	OAR2_61169025.1	A	G	.	.	NS=1	GT	0/1
chr2	56913417	OAR2_61202663.1	T	C	.	.	NS=1	GT	0/1
chr2	56929568	OAR2_61218064.1	C	T	.	.	NS=1	GT	0/1
chr2	56941505	OAR2_61230494.1	C	T	.	.	NS=1	GT	0/1
chr2	56988016	OAR2_61286442.1	A	G	.	.	NS=1	GT	0/1
chr2	57054201	OAR2_61343242.1	A	G	.	.	NS=1	GT	0/1
chr2	57100920	s50527.1	A	C	.	.	NS=1	GT	0/1
chr2	57182355	s50357.1	C	T	.	.	NS=1	GT	0/1
chr2	57265076	OAR2_61592242.1	T	C	.	.	NS=1	GT	0/1
chr2	57307599	OAR2_61639386.1	G	A	.	.	NS=1	GT	0/1
chr2	57343523	OAR2_61665567.1	G	A	.	.	NS=1	GT	0/1
chr2	57376604	OAR2_61712052.1	A	G	.	.	NS=1	GT	0/1
chr2	57405297	OAR2_61740291.1	C	T	.	.	NS=1	GT	0/1
chr2	57448087	OAR2_61784458.1	A	C	.	.	NS=1	GT	0/1
chr2	57495366	OAR2_61834769.1	T	C	.	.	NS=1	GT	0/1
chr2	57528055	OAR2_61876003.1	A	G	.	.	NS=1	GT	0/1
chr2	57559602	OAR2_61907594.1	T	C	.	.	NS=1	GT	0/1
chr2	57602365	OAR2_61943658.1	T	G	.	.	NS=1	GT	0/1
chr2	57662874	s42177.1	T	C	.	.	NS=1	GT	0/1
chr2	57707823	OAR2_62053767_X.1	T	C	.	.	NS=1	GT	0/1
chr2	57722227	OAR2_62068033.1	C	T	.	.	NS=1	GT	0/1
chr2	57756898	OAR2_62121783.1	C	T	.	.	NS=1	GT	0/1
chr2	57804814	OAR2_62168880.1	T	C	.	.	NS=1	GT	0/1
chr2	57823523	OAR2_62188067.1	G	A	.	.	NS=1	GT	0/1
chr2	57861735	OAR2_62228027.1	A	G	.	.	NS=1	GT	0/1
chr2	57911484	OAR2_62285500.1	C	T	.	.	NS=1	GT	0/1
chr2	57940647	OAR2_62317193.1	T	C	.	.	NS=1	GT	0/1
chr2	57989729	OAR2_62364736.1	T	G	.	.	NS=1	GT	0/1
chr2	58035581	OAR2_62412372.1	C	T	.	.	NS=1	GT	0/1
chr2	58078003	OAR2_62463225_X.1	T	C	.	.	NS=1	GT	0/1
chr2	58102980	OAR2_62489834.1	T	G	.	.	NS=1	GT	0/1
chr2	58123258	OAR2_62507909.1	C	A	.	.	NS=1	GT	0/1
chr2	58178945	s25072.1	C	T	.	.	NS=1	GT	0/1
chr2	58198123	s43380.1	A	G	.	.	NS=1	GT	0/1
chr2	58258740	s73578.1	T	C	.	.	NS=1	GT	0/1
chr2	58319089	OAR2_62698168.1	C	A	.	.	NS=1	GT	0/1
chr2	58368498	s25113.1	T	C	.	.	NS=1	GT	0/1
chr2	58413160	OAR2_62792017.1	G	A	.	.	NS=1	GT	0/1
chr2	58421191	OAR2_62799451.1	C	T	.	.	NS=1	GT	0/1
chr2	58445254	OAR2_62824297.1	G	A	.	.	NS=1	GT	0/1
chr2	58497237	OAR2_62874966.1	C	G	.	.	NS=1	GT	0/1
chr2	58549671	OAR2_62931581.1	G	A	.	.	NS=1	GT	0/1
chr2	58600330	OAR2_62980897.1	T	C	.	.	NS=1	GT	0/1
chr2	58643869	s51652.1	T	C	.	.	NS=1	GT	0/1
chr2	58698919	OAR2_63072274.1	G	A	.	.	NS=1	GT	0/1
chr2	58746494	OAR2_63118685.1	C	T	.	.	NS=1	GT	0/1
chr2	58791324	OAR2_63165309.1	A	G	.	.	NS=1	GT	0/1
chr2	58830280	OAR2_63206882_X.1	A	G	.	.	NS=1	GT	0/1
chr2	58896602	OAR2_63274739.1	C	T	.	.	NS=1	GT	0/1
chr2	58905801	OAR2_63283575.1	A	G	.	.	NS=1	GT	0/1
chr2	58918403	OAR2_63296884.1	C	T	.	.	NS=1	GT	0/1
chr2	58996361	OAR2_63412662.1	T	C	.	.	NS=1	GT	0/1
chr2	59081072	s48343.1	G	A	.	.	NS=1	GT	0/1
chr2	59176723	OAR2_63646354.1	A	G	.	.	NS=1	GT	0/1
chr2	59231945	OAR2_63699523.1	T	C	.	.	NS=1	GT	0/1
chr2	59259191	OAR2_63729637.1	C	T	.	.	NS=1	GT	0/1
chr2	59306755	OAR2_63781435.1	T	G	.	.	NS=1	GT	0/1
chr2	59340110	OAR2_63810449.1	G	T	.	.	NS=1	GT	0/1
chr2	59379002	OAR2_63848688.1	T	C	.	.	NS=1	GT	0/1
chr2	59401325	OAR2_63872672.1	T	C	.	.	NS=1	GT	0/1
chr2	59440375	OAR2_63911376.1	G	A	.	.	NS=1	GT	0/1
chr2	59471881	OAR2_63943896.1	C	T	.	.	NS=1	GT	0/1
chr2	59524455	OAR2_63990925.1	C	T	.	.	NS=1	GT	0/1
chr2	59569826	DU223332_376.1	G	A	.	.	NS=1	GT	0/1
chr2	59613195	OAR2_64079340.1	C	T	.	.	NS=1	GT	0/1
chr2	59655308	OAR2_64121781.1	G	T	.	.	NS=1	GT	0/1
chr2	59698643	OAR2_64169490.1	A	G	.	.	NS=1	GT	0/1
chr2	59737174	OAR2_64205589.1	A	G	.	.	NS=1	GT	0/1
chr2	59762935	OAR2_64231337.1	A	G	.	.	NS=1	GT	0/1
chr2	59801436	OAR2_64272809.1	T	C	.	.	NS=1	GT	0/1
chr2	59839348	OAR2_64315764.1	C	T	.	.	NS=1	GT	0/1
chr2	59880834	OAR2_64352743.1	G	A	.	.	NS=1	GT	0/1
chr2	59918057	OAR2_64390755.1	C	T	.	.	NS=1	GT	0/1
chr2	59972946	OAR2_64445964.1	A	G	.	.	NS=1	GT	0/1
chr2	60004909	OAR2_64484840.1	A	G	.	.	NS=1	GT	0/1
chr2	60044110	OAR2_64524014.1	C	T	.	.	NS=1	GT	0/1
chr2	60095030	s38837.1	C	T	.	.	NS=1	GT	0/1
chr2	60131740	OAR2_64612924_X.1	A	G	.	.	NS=1	GT	0/1
chr2	60161996	OAR2_64647904.1	C	T	.	.	NS=1	GT	0/1
chr2	60252367	OAR2_64741408_X.1	T	C	.	.	NS=1	GT	0/1
chr2	60273537	s47389.1	T	G	.	.	NS=1	GT	0/1
chr2	60329655	OAR2_64824262.1	G	A	.	.	NS=1	GT	0/1
chr2	60340361	OAR2_64835451.1	T	C	.	.	NS=1	GT	0/1
chr2	60388012	OAR2_64883919.1	C	T	.	.	NS=1	GT	0/1
chr2	60434007	OAR2_64927875.1	C	T	.	.	NS=1	GT	0/1
chr2	60592862	OAR2_65034711.1	G	A	.	.	NS=1	GT	0/1
chr2	60634939	s48402.1	T	C	.	.	NS=1	GT	0/1
chr2	60722037	OAR2_65166454.1	T	C	.	.	NS=1	GT	0/1
chr2	60817124	OAR2_65255031.1	C	T	.	.	NS=1	GT	0/1
chr2	60869601	OAR2_65313105.1	T	C	.	.	NS=1	GT	0/1
chr2	60901434	s38855.1	C	A	.	.	NS=1	GT	0/1
chr2	60943630	s45393.1	G	T	.	.	NS=1	GT	0/1
chr2	60993141	s04095.1	T	C	.	.	NS=1	GT	0/1
chr2	60998882	OAR2_65431232.1	T	C	.	.	NS=1	GT	0/1
chr2	61036097	OAR2_65484413.1	C	T	.	.	NS=1	GT	0/1
chr2	61077368	OAR2_65530404.1	C	A	.	.	NS=1	GT	0/1
chr2	61093230	s67837.1	A	T	.	.	NS=1	GT	0/1
chr2	61166920	OAR2_65618128.1	C	T	.	.	NS=1	GT	0/1
chr2	61173683	OAR2_65624857.1	C	T	.	.	NS=1	GT	0/1
chr2	61227472	s00503.1	C	T	.	.	NS=1	GT	0/1
chr2	61245971	OAR2_65702051.1	G	A	.	.	NS=1	GT	0/1
chr2	61275543	OAR2_65726543.1	A	G	.	.	NS=1	GT	0/1
chr2	61449429	OAR2_65907499.1	C	T	.	.	NS=1	GT	0/1
chr2	61456748	OAR2_65914681.1	A	G	.	.	NS=1	GT	0/1
chr2	61460749	OAR2_65921096.1	C	A	.	.	NS=1	GT	0/1
chr2	61578504	s31181.1	A	C	.	.	NS=1	GT	0/1
chr2	61621077	OAR2_66083138.1	G	A	.	.	NS=1	GT	0/1
chr2	61657597	OAR2_66116376.1	G	A	.	.	NS=1	GT	0/1
chr2	61697022	OAR2_66155982.1	T	C	.	.	NS=1	GT	0/1
chr2	61735560	OAR2_66195373.1	C	T	.	.	NS=1	GT	0/1
chr2	61743310	OAR2_66203050.1	C	T	.	.	NS=1	GT	0/1
chr2	61840368	OAR2_66299689.1	A	C	.	.	NS=1	GT	0/1
chr2	61875935	s47606.1	T	G	.	.	NS=1	GT	0/1
chr2	61921092	s06185.1	C	T	.	.	NS=1	GT	0/1
chr2	61969211	OAR2_66435229.1	A	G	.	.	NS=1	GT	0/1
chr2	61982604	s74402.1	G	A	.	.	NS=1	GT	0/1
chr2	62022903	OAR2_66485626.1	C	T	.	.	NS=1	GT	0/1
chr2	62064028	OAR2_66527815.1	T	C	.	.	NS=1	GT	0/1
chr2	62107494	s16020.1	A	G	.	.	NS=1	GT	0/1
chr2	62167958	OAR2_66635701.1	G	T	.	.	NS=1	GT	0/1
chr2	62206448	OAR2_66675089.1	T	C	.	.	NS=1	GT	0/1
chr2	62239788	OAR2_66708303.1	T	C	.	.	NS=1	GT	0/1
chr2	62327753	s41831.1	T	C	.	.	NS=1	GT	0/1
chr2	62354385	OAR2_66821373.1	C	T	.	.	NS=1	GT	0/1
chr2	62380854	OAR2_66844456.1	A	G	.	.	NS=1	GT	0/1
chr2	62416830	OAR2_66880170.1	T	C	.	.	NS=1	GT	0/1
chr2	62469767	s59858.1	G	A	.	.	NS=1	GT	0/1
chr2	62482737	DU501115_497.1	T	C	.	.	NS=1	GT	0/1
chr2	62524786	OAR2_66999840.1	G	A	.	.	NS=1	GT	0/1
chr2	62578658	OAR2_67045054.1	C	T	.	.	NS=1	GT	0/1
chr2	62596308	OAR2_67061910.1	A	G	.	.	NS=1	GT	0/1
chr2	62657822	OAR2_67123987.1	A	G	.	.	NS=1	GT	0/1
chr2	62762794	OAR2_67231958.1	T	G	.	.	NS=1	GT	0/1
chr2	62820094	OAR2_67287465.1	A	G	.	.	NS=1	GT	0/1
chr2	62854378	OAR2_67323597.1	G	A	.	.	NS=1	GT	0/1
chr2	62901797	OAR2_67365291.1	A	C	.	.	NS=1	GT	0/1
chr2	62915181	OAR2_67379598.1	A	G	.	.	NS=1	GT	0/1
chr2	63038076	OAR2_67502489.1	C	T	.	.	NS=1	GT	0/1
chr2	63063096	DU492516_411.1	A	T	.	.	NS=1	GT	0/1
chr2	63077240	OAR2_67543723.1	G	A	.	.	NS=1	GT	0/1
chr2	63129338	OAR2_67598158.1	C	T	.	.	NS=1	GT	0/1
chr2	63208513	OAR2_67673865.1	C	T	.	.	NS=1	GT	0/1
chr2	63263649	OAR2_67730998.1	A	G	.	.	NS=1	GT	0/1
chr2	63303171	OAR2_67764787.1	A	G	.	.	NS=1	GT	0/1
chr2	63341271	OAR2_67798703.1	G	A	.	.	NS=1	GT	0/1
chr2	63387842	s22322.1	G	T	.	.	NS=1	GT	0/1
chr2	63414624	OAR2_67867687.1	C	T	.	.	NS=1	GT	0/1
chr2	63447389	OAR2_67899755.1	C	T	.	.	NS=1	GT	0/1
chr2	63479215	OAR2_67932661.1	C	T	.	.	NS=1	GT	0/1
chr2	63514459	OAR2_67968106.1	T	C	.	.	NS=1	GT	0/1
chr2	63545507	OAR2_67999729.1	G	A	.	.	NS=1	GT	0/1
chr2	63635636	OAR2_68099661.1	A	G	.	.	NS=1	GT	0/1
chr2	63675988	OAR2_68148294.1	T	C	.	.	NS=1	GT	0/1
chr2	63720116	OAR2_68196664.1	T	C	.	.	NS=1	GT	0/1
chr2	63770877	OAR2_68251153.1	G	A	.	.	NS=1	GT	0/1
chr2	63814688	OAR2_68301467.1	A	G	.	.	NS=1	GT	0/1
chr2	63837976	OAR2_68323766.1	C	T	.	.	NS=1	GT	0/1
chr2	63897300	OAR2_68388440.1	T	C	.	.	NS=1	GT	0/1
chr2	63945220	s74241.1	A	G	.	.	NS=1	GT	0/1
chr2	63963544	OAR2_68453222.1	G	A	.	.	NS=1	GT	0/1
chr2	64035694	OAR2_68478941.1	C	T	.	.	NS=1	GT	0/1
chr2	64092030	s65484.1	G	A	.	.	NS=1	GT	0/1
chr2	64180531	DU284928_203.1	C	T	.	.	NS=1	GT	0/1
chr2	64219976	OAR2_68677097.1	T	C	.	.	NS=1	GT	0/1
chr2	64259874	OAR2_68732265.1	A	C	.	.	NS=1	GT	0/1
chr2	64298787	OAR2_68774760.1	G	A	.	.	NS=1	GT	0/1
chr2	64318489	OAR2_68795483.1	G	T	.	.	NS=1	GT	0/1
chr2	64331154	OAR2_68806017.1	T	G	.	.	NS=1	GT	0/1
chr2	64428484	OAR2_68908602.1	C	T	.	.	NS=1	GT	0/1
chr2	64459393	OAR2_68938977.1	T	C	.	.	NS=1	GT	0/1
chr2	64504436	OAR2_68985530.1	A	G	.	.	NS=1	GT	0/1
chr2	64542824	OAR2_69028958.1	A	G	.	.	NS=1	GT	0/1
chr2	64555321	OAR2_69042509.1	C	T	.	.	NS=1	GT	0/1
chr2	64622544	OAR2_69109387.1	T	C	.	.	NS=1	GT	0/1
chr2	64690363	s69750.1	A	G	.	.	NS=1	GT	0/1
chr2	64722049	OAR2_69206965.1	A	G	.	.	NS=1	GT	0/1
chr2	64741376	OAR2_69227075.1	C	T	.	.	NS=1	GT	0/1
chr2	64771512	OAR2_69254705.1	C	T	.	.	NS=1	GT	0/1
chr2	64863508	s33023.1	A	G	.	.	NS=1	GT	0/1
chr2	64881603	DU455805_362.1	C	T	.	.	NS=1	GT	0/1
chr2	64903020	OAR2_69384620.1	A	T	.	.	NS=1	GT	0/1
chr2	64951832	OAR2_69443640.1	C	T	.	.	NS=1	GT	0/1
chr2	65017658	OAR2_69496661.1	G	A	.	.	NS=1	GT	0/1
chr2	65040471	OAR2_69526155.1	C	A	.	.	NS=1	GT	0/1
chr2	65110872	s73504.1	T	C	.	.	NS=1	GT	0/1
chr2	65163534	OAR2_69649663.1	T	C	.	.	NS=1	GT	0/1
chr2	65203824	OAR2_69685172.1	A	G	.	.	NS=1	GT	0/1
chr2	65243334	OAR2_69724392.1	C	A	.	.	NS=1	GT	0/1
chr2	65276764	OAR2_69755177.1	C	A	.	.	NS=1	GT	0/1
chr2	65324896	OAR2_69805970_X.1	C	A	.	.	NS=1	GT	0/1
chr2	65362962	OAR2_69842128.1	C	A	.	.	NS=1	GT	0/1
chr2	65402955	s56434.1	A	C	.	.	NS=1	GT	0/1
chr2	65428369	OAR2_69907932.1	A	G	.	.	NS=1	GT	0/1
chr2	65473406	OAR2_69954696_X.1	G	A	.	.	NS=1	GT	0/1
chr2	65523417	OAR2_70003437.1	T	C	.	.	NS=1	GT	0/1
chr2	65574894	OAR2_70055012.1	G	A	.	.	NS=1	GT	0/1
chr2	65596735	OAR2_70075892.1	G	A	.	.	NS=1	GT	0/1
chr2	65655522	s64704.1	G	A	.	.	NS=1	GT	0/1
chr2	65671920	s28936.1	A	G	.	.	NS=1	GT	0/1
chr2	65728353	s13418.1	G	A	.	.	NS=1	GT	0/1
chr2	65876876	OAR2_70448477.1	G	A	.	.	NS=1	GT	0/1
chr2	65921056	OAR2_70498239.1	G	A	.	.	NS=1	GT	0/1
chr2	65962375	OAR2_70530060.1	G	A	.	.	NS=1	GT	0/1
chr2	65974765	OAR2_70541911.1	G	A	.	.	NS=1	GT	0/1
chr2	66042018	s56553.1	T	C	.	.	NS=1	GT	0/1
chr2	66079196	OAR2_70657228.1	C	T	.	.	NS=1	GT	0/1
chr2	66143622	s57565.1	A	G	.	.	NS=1	GT	0/1
chr2	66162528	OAR2_70738820.1	T	C	.	.	NS=1	GT	0/1
chr2	66226023	s27352.1	T	C	.	.	NS=1	GT	0/1
chr2	66320518	DU422248_448.1	A	G	.	.	NS=1	GT	0/1
chr2	66353247	s58444.1	A	G	.	.	NS=1	GT	0/1
chr2	66511711	OAR2_71068470.1	A	G	.	.	NS=1	GT	0/1
chr2	66543498	OAR2_71097672.1	A	G	.	.	NS=1	GT	0/1
chr2	66608553	OAR2_71166144.1	A	G	.	.	NS=1	GT	0/1
chr2	66620619	OAR2_71178190.1	A	C	.	.	NS=1	GT	0/1
chr2	66676291	OAR2_71233656.1	T	C	.	.	NS=1	GT	0/1
chr2	66730561	s02005.1	G	A	.	.	NS=1	GT	0/1
chr2	66756988	OAR2_71319970.1	C	T	.	.	NS=1	GT	0/1
chr2	66858417	OAR2_71426293.1	G	A	.	.	NS=1	GT	0/1
chr2	66930441	OAR2_71497520.1	C	T	.	.	NS=1	GT	0/1
chr2	66963261	OAR2_71530687.1	C	T	.	.	NS=1	GT	0/1
chr2	67012655	s34789.1	A	G	.	.	NS=1	GT	0/1
chr2	67051796	s24497.1	A	G	.	.	NS=1	GT	0/1
chr2	67096899	OAR2_71671320.1	T	C	.	.	NS=1	GT	0/1
chr2	67126344	OAR2_71706796.1	T	G	.	.	NS=1	GT	0/1
chr2	67168555	OAR2_71743066.1	A	G	.	.	NS=1	GT	0/1
chr2	67223689	OAR2_71798577.1	G	A	.	.	NS=1	GT	0/1
chr2	67289038	OAR2_71853088.1	G	A	.	.	NS=1	GT	0/1
chr2	67357866	OAR2_71918076.1	T	C	.	.	NS=1	GT	0/1
chr2	67387676	OAR2_71944955.1	T	C	.	.	NS=1	GT	0/1
chr2	67428296	s47557.1	G	A	.	.	NS=1	GT	0/1
chr2	67488344	OAR2_72049282.1	A	C	.	.	NS=1	GT	0/1
chr2	67534697	s46549.1	C	T	.	.	NS=1	GT	0/1
chr2	67597692	OAR2_72145675.1	T	C	.	.	NS=1	GT	0/1
chr2	67625735	s49740.1	T	C	.	.	NS=1	GT	0/1
chr2	67676280	OAR2_72251182.1	A	G	.	.	NS=1	GT	0/1
chr2	67709618	OAR2_72286121.1	C	T	.	.	NS=1	GT	0/1
chr2	67763382	OAR2_72359683.1	T	C	.	.	NS=1	GT	0/1
chr2	67888429	DU485802_126.1	C	T	.	.	NS=1	GT	0/1
chr2	67927937	OAR2_72534353_X.1	C	T	.	.	NS=1	GT	0/1
chr2	67963504	OAR2_72570856.1	C	A	.	.	NS=1	GT	0/1
chr2	68055389	OAR2_72732995.1	G	A	.	.	NS=1	GT	0/1
chr2	68081340	OAR2_72756033.1	A	G	.	.	NS=1	GT	0/1
chr2	68131233	OAR2_72802015.1	T	C	.	.	NS=1	GT	0/1
chr2	68172717	OAR2_72843233.1	T	C	.	.	NS=1	GT	0/1
chr2	68216266	OAR2_72890846.1	G	A	.	.	NS=1	GT	0/1
chr2	68254483	OAR2_72927855_X.1	T	G	.	.	NS=1	GT	0/1
chr2	68263699	OAR2_72936781.1	T	C	.	.	NS=1	GT	0/1
chr2	68271351	OAR2_72944763_X.1	A	G	.	.	NS=1	GT	0/1
chr2	68326509	OAR2_73007430.1	A	G	.	.	NS=1	GT	0/1
chr2	68412890	OAR2_73090654.1	T	C	.	.	NS=1	GT	0/1
chr2	68440045	OAR2_73117717.1	A	G	.	.	NS=1	GT	0/1
chr2	68448937	OAR2_73140784.1	G	A	.	.	NS=1	GT	0/1
chr2	68455825	OAR2_73146917.1	C	T	.	.	NS=1	GT	0/1
chr2	68518231	OAR2_73211287.1	C	T	.	.	NS=1	GT	0/1
chr2	68553052	s52793.1	A	G	.	.	NS=1	GT	0/1
chr2	68630164	s40582.1	C	T	.	.	NS=1	GT	0/1
chr2	68670063	s57289.1	C	T	.	.	NS=1	GT	0/1
chr2	68718997	OAR2_73348259.1	C	T	.	.	NS=1	GT	0/1
chr2	68735113	s49513.1	A	G	.	.	NS=1	GT	0/1
chr2	68747661	OAR2_73376910.1	T	C	.	.	NS=1	GT	0/1
chr2	68807168	OAR2_73441615.1	A	G	.	.	NS=1	GT	0/1
chr2	68827600	s21936.1	A	G	.	.	NS=1	GT	0/1
chr2	68855701	s60112.1	T	C	.	.	NS=1	GT	0/1
chr2	68926087	s09427.1	G	T	.	.	NS=1	GT	0/1
chr2	68955030	s42805.1	T	C	.	.	NS=1	GT	0/1
chr2	68983881	OAR2_73687773.1	A	G	.	.	NS=1	GT	0/1
chr2	69043837	OAR2_73744625.1	C	A	.	.	NS=1	GT	0/1
chr2	69079036	OAR2_73784818.1	A	G	.	.	NS=1	GT	0/1
chr2	69096177	OAR2_73815686.1	A	G	.	.	NS=1	GT	0/1
chr2	69145328	OAR2_73858846.1	C	A	.	.	NS=1	GT	0/1
chr2	69201411	s57653.1	G	A	.	.	NS=1	GT	0/1
chr2	69251399	s62577.1	C	T	.	.	NS=1	GT	0/1
chr2	69307056	OAR2_73945642.1	A	C	.	.	NS=1	GT	0/1
chr2	69355202	s08196.1	G	A	.	.	NS=1	GT	0/1
chr2	69383584	s22540.1	T	A	.	.	NS=1	GT	0/1
chr2	69441272	OAR2_74088119.1	A	G	.	.	NS=1	GT	0/1
chr2	69594390	OAR2_74218395.1	G	T	.	.	NS=1	GT	0/1
chr2	69626926	OAR2_74253113.1	G	A	.	.	NS=1	GT	0/1
chr2	69653694	OAR2_74277567.1	C	A	.	.	NS=1	GT	0/1
chr2	69660591	s53229.1	T	C	.	.	NS=1	GT	0/1
chr2	69741689	s38801.1	G	T	.	.	NS=1	GT	0/1
chr2	69772059	s73412.1	C	T	.	.	NS=1	GT	0/1
chr2	69823709	s52906.1	T	C	.	.	NS=1	GT	0/1
chr2	69890535	OAR2_74565025.1	T	C	.	.	NS=1	GT	0/1
chr2	69922573	OAR2_74597887.1	T	C	.	.	NS=1	GT	0/1
chr2	69991657	OAR2_74652390.1	A	G	.	.	NS=1	GT	0/1
chr2	70040931	OAR2_74709366.1	G	A	.	.	NS=1	GT	0/1
chr2	70126155	OAR2_74821030.1	A	G	.	.	NS=1	GT	0/1
chr2	70246423	OAR2_74924055.1	C	T	.	.	NS=1	GT	0/1
chr2	70294503	OAR2_74971017.1	T	C	.	.	NS=1	GT	0/1
chr2	70324554	s29578.1	G	A	.	.	NS=1	GT	0/1
chr2	70528215	s45959.1	A	G	.	.	NS=1	GT	0/1
chr2	70548455	OAR2_75174727.1	C	A	.	.	NS=1	GT	0/1
chr2	70626016	s36941.1	T	C	.	.	NS=1	GT	0/1
chr2	70664942	s63709.1	T	C	.	.	NS=1	GT	0/1
chr2	70705987	OAR2_75333424.1	G	A	.	.	NS=1	GT	0/1
chr2	70721438	OAR2_75375830_X.1	C	G	.	.	NS=1	GT	0/1
chr2	70762985	OAR2_75418323.1	C	T	.	.	NS=1	GT	0/1
chr2	70802060	OAR2_75460601.1	C	T	.	.	NS=1	GT	0/1
chr2	70863996	s12794.1	A	G	.	.	NS=1	GT	0/1
chr2	70904581	OAR2_75564316.1	A	G	.	.	NS=1	GT	0/1
chr2	70946621	OAR2_75605958.1	A	C	.	.	NS=1	GT	0/1
chr2	70976797	OAR2_75637263.1	C	T	.	.	NS=1	GT	0/1
chr2	70984809	OAR2_75645126.1	A	G	.	.	NS=1	GT	0/1
chr2	71178447	s51798.1	G	A	.	.	NS=1	GT	0/1
chr2	71185838	OAR2_75832730.1	T	C	.	.	NS=1	GT	0/1
chr2	71218360	OAR2_75908169.1	C	T	.	.	NS=1	GT	0/1
chr2	71361665	OAR2_76047695.1	G	A	.	.	NS=1	GT	0/1
chr2	71387561	OAR2_76076462.1	G	A	.	.	NS=1	GT	0/1
chr2	71434200	OAR2_76122421.1	T	G	.	.	NS=1	GT	0/1
chr2	71490850	OAR2_76177337.1	T	C	.	.	NS=1	GT	0/1
chr2	71551940	OAR2_76240865.1	G	A	.	.	NS=1	GT	0/1
chr2	71563408	s10908.1	A	G	.	.	NS=1	GT	0/1
chr2	71577800	s59080.1	G	A	.	.	NS=1	GT	0/1
chr2	71619528	OAR2_76306606.1	C	T	.	.	NS=1	GT	0/1
chr2	71646810	OAR2_76331680.1	T	C	.	.	NS=1	GT	0/1
chr2	71671999	OAR2_76357317.1	A	G	.	.	NS=1	GT	0/1
chr2	71708492	OAR2_76399406.1	C	T	.	.	NS=1	GT	0/1
chr2	71739429	OAR2_76435176.1	A	C	.	.	NS=1	GT	0/1
chr2	71793127	OAR2_76494623.1	A	G	.	.	NS=1	GT	0/1
chr2	71844617	OAR2_76547571.1	T	C	.	.	NS=1	GT	0/1
chr2	71916747	OAR2_76685803.1	C	A	.	.	NS=1	GT	0/1
chr2	71947490	OAR2_76720569.1	T	C	.	.	NS=1	GT	0/1
chr2	72044787	OAR2_76815945.1	C	T	.	.	NS=1	GT	0/1
chr2	72057797	OAR2_76828730.1	G	A	.	.	NS=1	GT	0/1
chr2	72147185	s70384.1	C	G	.	.	NS=1	GT	0/1
chr2	72254024	OAR2_77016276.1	A	G	.	.	NS=1	GT	0/1
chr2	72284971	s68631.1	T	C	.	.	NS=1	GT	0/1
chr2	72338391	OAR2_77094839.1	C	A	.	.	NS=1	GT	0/1
chr2	72382385	s28915.1	G	A	.	.	NS=1	GT	0/1
chr2	72436861	s12487.1	A	G	.	.	NS=1	GT	0/1
chr2	72460390	OAR2_77209259.1	A	G	.	.	NS=1	GT	0/1
chr2	72500691	OAR2_77250553.1	G	A	.	.	NS=1	GT	0/1
chr2	72607674	s39140.1	G	A	.	.	NS=1	GT	0/1
chr2	72644072	s62463.1	G	A	.	.	NS=1	GT	0/1
chr2	72709484	OAR2_77464339.1	T	C	.	.	NS=1	GT	0/1
chr2	72723872	s18336.1	A	G	.	.	NS=1	GT	0/1
chr2	72759408	OAR2_77519588.1	C	T	.	.	NS=1	GT	0/1
chr2	72769457	OAR2_77568893.1	G	A	.	.	NS=1	GT	0/1
chr2	72790181	OAR2_77591267.1	A	G	.	.	NS=1	GT	0/1
chr2	72875158	OAR2_77690140.1	G	A	.	.	NS=1	GT	0/1
chr2	72891678	OAR2_77705450.1	T	C	.	.	NS=1	GT	0/1
chr2	72964949	OAR2_77760891.1	C	T	.	.	NS=1	GT	0/1
chr2	73015393	OAR2_77801374.1	A	C	.	.	NS=1	GT	0/1
chr2	73046724	OAR2_77833871.1	C	T	.	.	NS=1	GT	0/1
chr2	73109758	OAR2_77896643.1	T	C	.	.	NS=1	GT	0/1
chr2	73142522	OAR2_77928516.1	A	C	.	.	NS=1	GT	0/1
chr2	73188664	OAR2_77962229.1	C	T	.	.	NS=1	GT	0/1
chr2	73226330	OAR2_78002934_X.1	A	G	.	.	NS=1	GT	0/1
chr2	73287723	OAR2_78055691.1	A	G	.	.	NS=1	GT	0/1
chr2	73333474	OAR2_78106813.1	C	T	.	.	NS=1	GT	0/1
chr2	73367787	OAR2_78149070.1	G	A	.	.	NS=1	GT	0/1
chr2	73475221	s59857.1	T	C	.	.	NS=1	GT	0/1
chr2	73508928	s33039.1	A	G	.	.	NS=1	GT	0/1
chr2	73564678	OAR2_78349333.1	T	C	.	.	NS=1	GT	0/1
chr2	73598907	OAR2_78385048.1	C	T	.	.	NS=1	GT	0/1
chr2	73642000	OAR2_78429659.1	A	G	.	.	NS=1	GT	0/1
chr2	73737829	OAR2_78553253.1	C	T	.	.	NS=1	GT	0/1
chr2	73828642	OAR2_78671395.1	A	G	.	.	NS=1	GT	0/1
chr2	73839087	OAR2_78681843.1	G	A	.	.	NS=1	GT	0/1
chr2	73866721	OAR2_78764166_X.1	A	G	.	.	NS=1	GT	0/1
chr2	73926990	OAR2_78825486.1	T	C	.	.	NS=1	GT	0/1
chr2	74004954	s02860.1	G	A	.	.	NS=1	GT	0/1
chr2	74063494	OAR2_78950595.1	G	T	.	.	NS=1	GT	0/1
chr2	74090507	OAR2_78967996.1	G	A	.	.	NS=1	GT	0/1
chr2	74160576	OAR2_79036821.1	C	T	.	.	NS=1	GT	0/1
chr2	74190969	OAR2_79094898.1	G	A	.	.	NS=1	GT	0/1
chr2	74237807	OAR2_79144042.1	A	G	.	.	NS=1	GT	0/1
chr2	74251807	OAR2_79167300.1	T	A	.	.	NS=1	GT	0/1
chr2	74344292	OAR2_79262293_X.1	C	T	.	.	NS=1	GT	0/1
chr2	74448349	s46144.1	C	A	.	.	NS=1	GT	0/1
chr2	74454438	OAR2_79383350.1	A	G	.	.	NS=1	GT	0/1
chr2	74519162	s46929.1	C	T	.	.	NS=1	GT	0/1
chr2	74561789	OAR2_79499240.1	A	C	.	.	NS=1	GT	0/1
chr2	74604332	OAR2_79534618.1	C	A	.	.	NS=1	GT	0/1
chr2	74619113	OAR2_79550682.1	C	T	.	.	NS=1	GT	0/1
chr2	74665004	OAR2_79594745.1	C	T	.	.	NS=1	GT	0/1
chr2	74700075	s62643.1	T	C	.	.	NS=1	GT	0/1
chr2	74785937	s33021.1	G	T	.	.	NS=1	GT	0/1
chr2	74824143	OAR2_79771891.1	C	T	.	.	NS=1	GT	0/1
chr2	74858201	OAR2_79801537.1	C	T	.	.	NS=1	GT	0/1
chr2	74891548	OAR2_79836780.1	A	C	.	.	NS=1	GT	0/1
chr2	74910946	OAR2_79856514.1	A	G	.	.	NS=1	GT	0/1
chr2	74945550	OAR2_79900469.1	G	A	.	.	NS=1	GT	0/1
chr2	74964535	OAR2_79922252.1	T	C	.	.	NS=1	GT	0/1
chr2	75008846	OAR2_79984976.1	A	T	.	.	NS=1	GT	0/1
chr2	75042274	s72752.1	C	T	.	.	NS=1	GT	0/1
chr2	75082693	OAR2_80055769.1	G	A	.	.	NS=1	GT	0/1
chr2	75142623	OAR2_80112715.1	T	C	.	.	NS=1	GT	0/1
chr2	75148613	OAR2_80118756.1	G	A	.	.	NS=1	GT	0/1
chr2	75192672	OAR2_80157118.1	A	G	.	.	NS=1	GT	0/1
chr2	75220286	OAR2_80186500.1	G	A	.	.	NS=1	GT	0/1
chr2	75271694	OAR2_80232321.1	A	G	.	.	NS=1	GT	0/1
chr2	75425598	s43937.1	T	G	.	.	NS=1	GT	0/1
chr2	75574972	s69208.1	C	A	.	.	NS=1	GT	0/1
chr2	75626143	OAR2_80591867.1	C	A	.	.	NS=1	GT	0/1
chr2	75644823	s46023.1	T	C	.	.	NS=1	GT	0/1
chr2	75674121	OAR2_80645495.1	T	C	.	.	NS=1	GT	0/1
chr2	75716256	OAR2_80686787.1	T	C	.	.	NS=1	GT	0/1
chr2	75745623	OAR2_80716063_X.1	A	G	.	.	NS=1	GT	0/1
chr2	75799552	OAR2_80768977.1	G	A	.	.	NS=1	GT	0/1
chr2	75848139	s72024.1	A	G	.	.	NS=1	GT	0/1
chr2	75887757	OAR2_80856259.1	C	T	.	.	NS=1	GT	0/1
chr2	75924019	OAR2_80897205.1	C	T	.	.	NS=1	GT	0/1
chr2	75970858	OAR2_80945838.1	T	C	.	.	NS=1	GT	0/1
chr2	75995889	OAR2_80971601.1	T	G	.	.	NS=1	GT	0/1
chr2	76044554	OAR2_81025686.1	A	C	.	.	NS=1	GT	0/1
chr2	76075819	OAR2_81058018.1	T	C	.	.	NS=1	GT	0/1
chr2	76142734	OAR2_81122643.1	A	G	.	.	NS=1	GT	0/1
chr2	76161143	OAR2_81141545.1	T	C	.	.	NS=1	GT	0/1
chr2	76338110	OAR2_81325451.1	G	T	.	.	NS=1	GT	0/1
chr2	76411172	OAR2_81401864.1	A	G	.	.	NS=1	GT	0/1
chr2	76464705	OAR2_81452762.1	T	C	.	.	NS=1	GT	0/1
chr2	76515135	OAR2_81513306.1	A	G	.	.	NS=1	GT	0/1
chr2	76545527	OAR2_81544695.1	A	G	.	.	NS=1	GT	0/1
chr2	76562755	OAR2_81561486.1	G	T	.	.	NS=1	GT	0/1
chr2	76595968	OAR2_81599764.1	T	C	.	.	NS=1	GT	0/1
chr2	76627899	s00592.1	C	T	.	.	NS=1	GT	0/1
chr2	76639368	s50112.1	A	G	.	.	NS=1	GT	0/1
chr2	76701925	OAR2_81756691.1	T	C	.	.	NS=1	GT	0/1
chr2	76732322	OAR2_81789734.1	G	A	.	.	NS=1	GT	0/1
chr2	76748382	OAR2_81807747.1	A	G	.	.	NS=1	GT	0/1
chr2	76783372	OAR2_81844530.1	C	T	.	.	NS=1	GT	0/1
chr2	76829310	OAR2_81887812.1	G	A	.	.	NS=1	GT	0/1
chr2	76836434	OAR2_81895374.1	T	C	.	.	NS=1	GT	0/1
chr2	76843058	OAR2_81901905.1	T	C	.	.	NS=1	GT	0/1
chr2	76896048	OAR2_82002343.1	G	A	.	.	NS=1	GT	0/1
chr2	76908911	s15899.1	C	T	.	.	NS=1	GT	0/1
chr2	76939378	OAR2_82041311.1	G	T	.	.	NS=1	GT	0/1
chr2	76979186	OAR2_82089332.1	T	C	.	.	NS=1	GT	0/1
chr2	77039171	s40284.1	A	C	.	.	NS=1	GT	0/1
chr2	77075145	OAR2_82184802.1	T	C	.	.	NS=1	GT	0/1
chr2	77110445	OAR2_82226321.1	A	G	.	.	NS=1	GT	0/1
chr2	77170481	OAR2_82288844.1	G	T	.	.	NS=1	GT	0/1
chr2	77200457	OAR2_82322396.1	T	C	.	.	NS=1	GT	0/1
chr2	77247659	OAR2_82367767.1	T	C	.	.	NS=1	GT	0/1
chr2	77293547	OAR2_82415321.1	T	C	.	.	NS=1	GT	0/1
chr2	77364875	OAR2_82492347.1	T	G	.	.	NS=1	GT	0/1
chr2	77370812	OAR2_82499671.1	A	C	.	.	NS=1	GT	0/1
chr2	77416440	OAR2_82550066.1	G	A	.	.	NS=1	GT	0/1
chr2	77435455	OAR2_82571383.1	A	G	.	.	NS=1	GT	0/1
chr2	77455684	OAR2_82591739.1	A	G	.	.	NS=1	GT	0/1
chr2	77462741	OAR2_82641471_X.1	A	G	.	.	NS=1	GT	0/1
chr2	77547185	OAR2_82725543.1	A	G	.	.	NS=1	GT	0/1
chr2	77588602	s54880.1	T	C	.	.	NS=1	GT	0/1
chr2	77644639	OAR2_82827489.1	C	A	.	.	NS=1	GT	0/1
chr2	77688427	OAR2_82865720.1	G	A	.	.	NS=1	GT	0/1
chr2	77727582	OAR2_82897581.1	G	T	.	.	NS=1	GT	0/1
chr2	77745712	OAR2_82919701.1	C	A	.	.	NS=1	GT	0/1
chr2	77784682	OAR2_82959526.1	G	A	.	.	NS=1	GT	0/1
chr2	77817637	OAR2_82988163.1	C	A	.	.	NS=1	GT	0/1
chr2	77826947	OAR2_83029662_X.1	T	G	.	.	NS=1	GT	0/1
chr2	77836297	OAR2_83063721.1	T	C	.	.	NS=1	GT	0/1
chr2	77874168	s18765.1	G	A	.	.	NS=1	GT	0/1
chr2	77908933	OAR2_83138109.1	A	G	.	.	NS=1	GT	0/1
chr2	77918896	OAR2_83147697.1	C	T	.	.	NS=1	GT	0/1
chr2	77978409	OAR2_83203615.1	G	A	.	.	NS=1	GT	0/1
chr2	78028594	OAR2_83247096.1	C	T	.	.	NS=1	GT	0/1
chr2	78043749	OAR2_83264966.1	T	C	.	.	NS=1	GT	0/1
chr2	78072799	OAR2_83298600.1	C	T	.	.	NS=1	GT	0/1
chr2	78108961	OAR2_83336626.1	T	C	.	.	NS=1	GT	0/1
chr2	78148767	OAR2_83377214.1	C	T	.	.	NS=1	GT	0/1
chr2	78173383	OAR2_83394837.1	A	G	.	.	NS=1	GT	0/1
chr2	78221205	OAR2_83442839.1	T	G	.	.	NS=1	GT	0/1
chr2	78274575	OAR2_83487191.1	G	A	.	.	NS=1	GT	0/1
chr2	78316809	OAR2_83532585.1	T	C	.	.	NS=1	GT	0/1
chr2	78336631	OAR2_83551422.1	T	G	.	.	NS=1	GT	0/1
chr2	78360957	OAR2_83580344.1	T	C	.	.	NS=1	GT	0/1
chr2	78426196	OAR2_83665706.1	G	T	.	.	NS=1	GT	0/1
chr2	78462604	OAR2_83711866.1	T	C	.	.	NS=1	GT	0/1
chr2	78498558	OAR2_83746405.1	A	G	.	.	NS=1	GT	0/1
chr2	78561076	OAR2_83807624.1	T	C	.	.	NS=1	GT	0/1
chr2	78632780	OAR2_83850165.1	A	G	.	.	NS=1	GT	0/1
chr2	78693837	OAR2_83898988.1	A	G	.	.	NS=1	GT	0/1
chr2	78792339	OAR2_83949840.1	C	T	.	.	NS=1	GT	0/1
chr2	78854385	OAR2_84010413.1	G	A	.	.	NS=1	GT	0/1
chr2	78884015	OAR2_84032911.1	T	C	.	.	NS=1	GT	0/1
chr2	78903649	OAR2_84055570.1	T	A	.	.	NS=1	GT	0/1
chr2	79000514	OAR2_84171527.1	G	A	.	.	NS=1	GT	0/1
chr2	79017511	OAR2_84182215.1	A	G	.	.	NS=1	GT	0/1
chr2	79028136	OAR2_84193101_X.1	C	T	.	.	NS=1	GT	0/1
chr2	79072871	OAR2_84255191.1	G	A	.	.	NS=1	GT	0/1
chr2	79120023	DU488266_137.1	A	G	.	.	NS=1	GT	0/1
chr2	79183271	OAR2_84376158.1	T	C	.	.	NS=1	GT	0/1
chr2	79189919	OAR2_84382185.1	A	G	.	.	NS=1	GT	0/1
chr2	79225836	OAR2_84422500.1	T	C	.	.	NS=1	GT	0/1
chr2	79285145	OAR2_84482667.1	C	T	.	.	NS=1	GT	0/1
chr2	79298450	OAR2_84502124.1	C	T	.	.	NS=1	GT	0/1
chr2	79309290	OAR2_84513116.1	T	C	.	.	NS=1	GT	0/1
chr2	79550524	OAR2_84757135.1	T	G	.	.	NS=1	GT	0/1
chr2	79603684	OAR2_84813600.1	T	C	.	.	NS=1	GT	0/1
chr2	79645779	OAR2_84863893.1	G	A	.	.	NS=1	GT	0/1
chr2	79678970	OAR2_84897397.1	A	G	.	.	NS=1	GT	0/1
chr2	79733979	OAR2_84934360.1	A	G	.	.	NS=1	GT	0/1
chr2	79778675	OAR2_84982460.1	T	C	.	.	NS=1	GT	0/1
chr2	79819510	OAR2_85004509.1	C	G	.	.	NS=1	GT	0/1
chr2	80001308	OAR2_85172259.1	G	C	.	.	NS=1	GT	0/1
chr2	80032995	OAR2_85201834.1	G	A	.	.	NS=1	GT	0/1
chr2	80058733	OAR2_85227333.1	C	T	.	.	NS=1	GT	0/1
chr2	80075988	OAR2_85242915.1	A	G	.	.	NS=1	GT	0/1
chr2	80125390	OAR2_85294937.1	G	A	.	.	NS=1	GT	0/1
chr2	80147386	OAR2_85316955.1	C	A	.	.	NS=1	GT	0/1
chr2	80154541	OAR2_85324764.1	G	A	.	.	NS=1	GT	0/1
chr2	80167629	OAR2_85338697.1	A	C	.	.	NS=1	GT	0/1
chr2	80262318	OAR2_85440747.1	G	A	.	.	NS=1	GT	0/1
chr2	80304321	OAR2_85480724.1	A	G	.	.	NS=1	GT	0/1
chr2	80343267	s51266.1	C	A	.	.	NS=1	GT	0/1
chr2	80376822	OAR2_85557773.1	G	A	.	.	NS=1	GT	0/1
chr2	80421373	OAR2_85601895.1	C	T	.	.	NS=1	GT	0/1
chr2	80521412	OAR2_85698231.1	C	T	.	.	NS=1	GT	0/1
chr2	80526524	OAR2_85703922.1	T	C	.	.	NS=1	GT	0/1
chr2	80540524	OAR2_85724120.1	A	G	.	.	NS=1	GT	0/1
chr2	80589921	OAR2_85779058.1	G	A	.	.	NS=1	GT	0/1
chr2	80676880	s02618.1	A	G	.	.	NS=1	GT	0/1
chr2	80701449	OAR2_85850526.1	A	G	.	.	NS=1	GT	0/1
chr2	80731070	OAR2_85886786.1	T	G	.	.	NS=1	GT	0/1
chr2	80740441	OAR2_85901436.1	T	C	.	.	NS=1	GT	0/1
chr2	80794265	OAR2_85962593_X.1	G	A	.	.	NS=1	GT	0/1
chr2	80811295	OAR2_85975965.1	C	A	.	.	NS=1	GT	0/1
chr2	80857803	OAR2_86021415.1	T	C	.	.	NS=1	GT	0/1
chr2	80904183	OAR2_86070205.1	G	A	.	.	NS=1	GT	0/1
chr2	80942245	s45582.1	T	C	.	.	NS=1	GT	0/1
chr2	80967126	OAR2_86131472.1	G	A	.	.	NS=1	GT	0/1
chr2	80984252	OAR2_86146743.1	A	G	.	.	NS=1	GT	0/1
chr2	81020251	OAR2_86182877.1	C	T	.	.	NS=1	GT	0/1
chr2	81069569	OAR2_86230578.1	A	G	.	.	NS=1	GT	0/1
chr2	81105637	s70849.1	T	C	.	.	NS=1	GT	0/1
chr2	81153054	OAR2_86317470.1	T	C	.	.	NS=1	GT	0/1
chr2	81167921	OAR2_86332599.1	A	G	.	.	NS=1	GT	0/1
chr2	81224971	OAR2_86384944.1	C	T	.	.	NS=1	GT	0/1
chr2	81273844	OAR2_86438180_X.1	T	C	.	.	NS=1	GT	0/1
chr2	81318586	OAR2_86483053.1	T	C	.	.	NS=1	GT	0/1
chr2	81377249	s60024.1	G	A	.	.	NS=1	GT	0/1
chr2	81407809	DU299931_445.1	T	C	.	.	NS=1	GT	0/1
chr2	81452694	OAR2_86617792.1	A	G	.	.	NS=1	GT	0/1
chr2	81479903	s02379.1	A	G	.	.	NS=1	GT	0/1
chr2	81527473	OAR2_86681401.1	A	G	.	.	NS=1	GT	0/1
chr2	81562596	OAR2_86714063.1	C	A	.	.	NS=1	GT	0/1
chr2	81592497	OAR2_86740277.1	G	A	.	.	NS=1	GT	0/1
chr2	81666272	OAR2_86819880.1	A	G	.	.	NS=1	GT	0/1
chr2	81689824	s00950.1	T	C	.	.	NS=1	GT	0/1
chr2	81746910	s66040.1	G	A	.	.	NS=1	GT	0/1
chr2	81758958	s51112.1	C	T	.	.	NS=1	GT	0/1
chr2	81785728	OAR2_86948508.1	G	A	.	.	NS=1	GT	0/1
chr2	81819011	OAR2_87005253.1	C	T	.	.	NS=1	GT	0/1
chr2	81853228	s65195.1	G	A	.	.	NS=1	GT	0/1
chr2	81887124	OAR2_87089443.1	C	A	.	.	NS=1	GT	0/1
chr2	81930808	OAR2_87125486.1	C	T	.	.	NS=1	GT	0/1
chr2	81968762	OAR2_87170216.1	C	A	.	.	NS=1	GT	0/1
chr2	82107197	s40830.1	A	G	.	.	NS=1	GT	0/1
chr2	82192970	OAR2_87391090.1	T	C	.	.	NS=1	GT	0/1
chr2	82270637	OAR2_87468309.1	T	C	.	.	NS=1	GT	0/1
chr2	82290592	OAR2_87487877_X.1	T	C	.	.	NS=1	GT	0/1
chr2	82346323	OAR2_87543957.1	C	T	.	.	NS=1	GT	0/1
chr2	82455625	OAR2_87651563.1	A	G	.	.	NS=1	GT	0/1
chr2	82473320	s70860.1	T	G	.	.	NS=1	GT	0/1
chr2	82507056	OAR2_87722024.1	G	A	.	.	NS=1	GT	0/1
chr2	82557618	OAR2_87772629.1	A	G	.	.	NS=1	GT	0/1
chr2	82633584	OAR2_87854424.1	G	A	.	.	NS=1	GT	0/1
chr2	82692589	OAR2_87901415.1	A	G	.	.	NS=1	GT	0/1
chr2	82706925	OAR2_87914191.1	A	G	.	.	NS=1	GT	0/1
chr2	82731253	OAR2_87942973.1	T	C	.	.	NS=1	GT	0/1
chr2	82775377	OAR2_87986334.1	G	A	.	.	NS=1	GT	0/1
chr2	82830001	s51750.1	T	C	.	.	NS=1	GT	0/1
chr2	82856320	OAR2_88062818.1	G	A	.	.	NS=1	GT	0/1
chr2	82891061	OAR2_88095342.1	C	T	.	.	NS=1	GT	0/1
chr2	82933212	OAR2_88140132_X.1	A	G	.	.	NS=1	GT	0/1
chr2	82997639	s15426.1	T	C	.	.	NS=1	GT	0/1
chr2	83028287	OAR2_88248287.1	A	G	.	.	NS=1	GT	0/1
chr2	83090209	s47616.1	A	G	.	.	NS=1	GT	0/1
chr2	83115753	OAR2_88340779.1	T	G	.	.	NS=1	GT	0/1
chr2	83162667	OAR2_88386895.1	G	A	.	.	NS=1	GT	0/1
chr2	83194854	s61655.1	G	A	.	.	NS=1	GT	0/1
chr2	83214641	OAR2_88441803.1	A	G	.	.	NS=1	GT	0/1
chr2	83305173	s23687.1	G	A	.	.	NS=1	GT	0/1
chr2	83341689	s08699.1	T	C	.	.	NS=1	GT	0/1
chr2	83348252	OAR2_88590773.1	A	G	.	.	NS=1	GT	0/1
chr2	83424768	s22226.1	A	C	.	.	NS=1	GT	0/1
chr2	83457472	OAR2_88734520.1	T	G	.	.	NS=1	GT	0/1
chr2	83516935	s23113.1	G	A	.	.	NS=1	GT	0/1
chr2	83531972	OAR2_88811262.1	A	G	.	.	NS=1	GT	0/1
chr2	83566969	OAR2_88850381.1	G	A	.	.	NS=1	GT	0/1
chr2	83612541	OAR2_88890933.1	T	C	.	.	NS=1	GT	0/1
chr2	83644533	OAR2_88927720.1	G	A	.	.	NS=1	GT	0/1
chr2	83722205	OAR2_88993798.1	A	G	.	.	NS=1	GT	0/1
chr2	83819936	OAR2_89085500.1	C	A	.	.	NS=1	GT	0/1
chr2	83877361	s01360.1	A	G	.	.	NS=1	GT	0/1
chr2	83899783	s19895.1	C	T	.	.	NS=1	GT	0/1
chr2	83965632	s08529.1	G	A	.	.	NS=1	GT	0/1
chr2	84054194	s14873.1	T	C	.	.	NS=1	GT	0/1
chr2	84069275	OAR2_89356171.1	T	C	.	.	NS=1	GT	0/1
chr2	84124726	OAR2_89402275.1	G	A	.	.	NS=1	GT	0/1
chr2	84141589	OAR2_89441336.1	A	G	.	.	NS=1	GT	0/1
chr2	84279797	OAR2_89592915.1	C	T	.	.	NS=1	GT	0/1
chr2	84325052	OAR2_89636776.1	A	G	.	.	NS=1	GT	0/1
chr2	84368094	OAR2_89680361.1	A	G	.	.	NS=1	GT	0/1
chr2	84450355	OAR2_89756679.1	C	T	.	.	NS=1	GT	0/1
chr2	84492158	s66479.1	T	C	.	.	NS=1	GT	0/1
chr2	84530797	OAR2_89841590.1	T	C	.	.	NS=1	GT	0/1
chr2	84548103	OAR2_89858541.1	A	G	.	.	NS=1	GT	0/1
chr2	84580673	OAR2_89889867.1	G	A	.	.	NS=1	GT	0/1
chr2	84640849	OAR2_89949804.1	A	G	.	.	NS=1	GT	0/1
chr2	84705740	OAR2_90014679.1	A	G	.	.	NS=1	GT	0/1
chr2	84732669	OAR2_90038463.1	A	G	.	.	NS=1	GT	0/1
chr2	84791414	OAR2_90099212.1	T	G	.	.	NS=1	GT	0/1
chr2	84802665	OAR2_90110357.1	T	C	.	.	NS=1	GT	0/1
chr2	84891847	OAR2_90199699.1	G	A	.	.	NS=1	GT	0/1
chr2	84923794	OAR2_90226425.1	A	G	.	.	NS=1	GT	0/1
chr2	84938566	OAR2_90239503.1	A	G	.	.	NS=1	GT	0/1
chr2	85000332	OAR2_90305672.1	T	G	.	.	NS=1	GT	0/1
chr2	85089713	OAR2_90366287_X.1	T	C	.	.	NS=1	GT	0/1
chr2	85150906	OAR2_90427070_X.1	T	C	.	.	NS=1	GT	0/1
chr2	85201974	OAR2_90476100.1	A	C	.	.	NS=1	GT	0/1
chr2	85242819	OAR2_90516509.1	A	G	.	.	NS=1	GT	0/1
chr2	85271070	OAR2_90549360.1	G	A	.	.	NS=1	GT	0/1
chr2	85316091	OAR2_90593160_X.1	G	A	.	.	NS=1	GT	0/1
chr2	85339910	OAR2_90617049.1	T	C	.	.	NS=1	GT	0/1
chr2	85376813	s26620.1	C	T	.	.	NS=1	GT	0/1
chr2	85402644	OAR2_90687966.1	T	C	.	.	NS=1	GT	0/1
chr2	85436975	OAR2_90723102.1	T	C	.	.	NS=1	GT	0/1
chr2	85508894	s74688.1	A	G	.	.	NS=1	GT	0/1
chr2	85539011	OAR2_90992268.1	T	G	.	.	NS=1	GT	0/1
chr2	85552734	OAR2_91007476.1	G	A	.	.	NS=1	GT	0/1
chr2	85589367	OAR2_91047526.1	G	A	.	.	NS=1	GT	0/1
chr2	85643865	s23281.1	T	C	.	.	NS=1	GT	0/1
chr2	85661724	OAR2_91122285.1	A	G	.	.	NS=1	GT	0/1
chr2	85724528	OAR2_91185502.1	A	G	.	.	NS=1	GT	0/1
chr2	85784542	s18301.1	G	A	.	.	NS=1	GT	0/1
chr2	85852779	s45553.1	T	C	.	.	NS=1	GT	0/1
chr2	85875802	OAR2_91346121.1	C	T	.	.	NS=1	GT	0/1
chr2	85915943	OAR2_91386391.1	C	T	.	.	NS=1	GT	0/1
chr2	85956091	OAR2_91422909.1	C	T	.	.	NS=1	GT	0/1
chr2	85982773	OAR2_91454610.1	C	A	.	.	NS=1	GT	0/1
chr2	86009150	OAR2_91487993.1	T	C	.	.	NS=1	GT	0/1
chr2	86057456	OAR2_91529072.1	G	A	.	.	NS=1	GT	0/1
chr2	86104148	OAR2_91581662.1	T	G	.	.	NS=1	GT	0/1
chr2	86113413	OAR2_91590788.1	G	A	.	.	NS=1	GT	0/1
chr2	86164251	OAR2_91638206.1	G	T	.	.	NS=1	GT	0/1
chr2	86204211	OAR2_91681809.1	G	A	.	.	NS=1	GT	0/1
chr2	86217927	OAR2_91693967.1	T	C	.	.	NS=1	GT	0/1
chr2	86266274	OAR2_91750500.1	A	G	.	.	NS=1	GT	0/1
chr2	86297890	OAR2_91783902.1	C	A	.	.	NS=1	GT	0/1
chr2	86333486	OAR2_91821070.1	A	G	.	.	NS=1	GT	0/1
chr2	86380895	OAR2_91862405.1	A	G	.	.	NS=1	GT	0/1
chr2	86409485	s52970.1	T	C	.	.	NS=1	GT	0/1
chr2	86465561	DU314213_585.1	G	A	.	.	NS=1	GT	0/1
chr2	86530501	OAR2_92007103.1	C	T	.	.	NS=1	GT	0/1
chr2	86582074	OAR2_92069734.1	C	T	.	.	NS=1	GT	0/1
chr2	86669812	s38770.1	A	G	.	.	NS=1	GT	0/1
chr2	86798921	s50067.1	G	A	.	.	NS=1	GT	0/1
chr2	86821025	OAR2_92341823.1	C	T	.	.	NS=1	GT	0/1
chr2	86861359	s71616.1	G	A	.	.	NS=1	GT	0/1
chr2	86907702	OAR2_92432338.1	G	A	.	.	NS=1	GT	0/1
chr2	86962920	s71806.1	A	G	.	.	NS=1	GT	0/1
chr2	86981313	s47097.1	C	T	.	.	NS=1	GT	0/1
chr2	87026101	OAR2_92550314.1	T	G	.	.	NS=1	GT	0/1
chr2	87077242	OAR2_92612678.1	A	G	.	.	NS=1	GT	0/1
chr2	87113994	OAR2_92655139.1	G	A	.	.	NS=1	GT	0/1
chr2	87138916	s15836.1	C	T	.	.	NS=1	GT	0/1
chr2	87177434	OAR2_92716593.1	T	C	.	.	NS=1	GT	0/1
chr2	87222916	OAR2_92761442.1	C	T	.	.	NS=1	GT	0/1
chr2	87257501	OAR2_92798526.1	A	G	.	.	NS=1	GT	0/1
chr2	87382970	s16283.1	A	G	.	.	NS=1	GT	0/1
chr2	87394092	OAR2_92936535.1	C	A	.	.	NS=1	GT	0/1
chr2	87415354	OAR2_92958945.1	A	G	.	.	NS=1	GT	0/1
chr2	87456771	s48473.1	C	T	.	.	NS=1	GT	0/1
chr2	87478446	OAR2_93026382.1	A	G	.	.	NS=1	GT	0/1
chr2	87513401	OAR2_93063535.1	C	T	.	.	NS=1	GT	0/1
chr2	87528956	OAR2_93079585.1	C	T	.	.	NS=1	GT	0/1
chr2	87566583	OAR2_93114047.1	A	G	.	.	NS=1	GT	0/1
chr2	87613710	OAR2_93160890.1	A	G	.	.	NS=1	GT	0/1
chr2	87640092	s20270.1	T	C	.	.	NS=1	GT	0/1
chr2	87686089	s21940.1	G	T	.	.	NS=1	GT	0/1
chr2	87744101	OAR2_93292715.1	A	G	.	.	NS=1	GT	0/1
chr2	87773564	s35257.1	C	T	.	.	NS=1	GT	0/1
chr2	87781702	s66150.1	G	A	.	.	NS=1	GT	0/1
chr2	87816239	OAR2_93369954.1	C	T	.	.	NS=1	GT	0/1
chr2	87827444	OAR2_93381143.1	C	T	.	.	NS=1	GT	0/1
chr2	87879884	s14598.1	C	T	.	.	NS=1	GT	0/1
chr2	87906063	OAR2_93462692.1	A	G	.	.	NS=1	GT	0/1
chr2	87916949	OAR2_93496825.1	T	C	.	.	NS=1	GT	0/1
chr2	87968708	OAR2_93548584.1	A	G	.	.	NS=1	GT	0/1
chr2	88002164	OAR2_93581102.1	G	A	.	.	NS=1	GT	0/1
chr2	88047469	OAR2_93630828.1	A	G	.	.	NS=1	GT	0/1
chr2	88080464	OAR2_93662020.1	G	A	.	.	NS=1	GT	0/1
chr2	88147512	s72255.1	A	G	.	.	NS=1	GT	0/1
chr2	88172646	s66693.1	C	T	.	.	NS=1	GT	0/1
chr2	88218618	OAR2_93794096.1	C	A	.	.	NS=1	GT	0/1
chr2	88233994	OAR2_93821434.1	G	T	.	.	NS=1	GT	0/1
chr2	88287607	OAR2_93881856.1	G	A	.	.	NS=1	GT	0/1
chr2	88339215	OAR2_93935779.1	A	G	.	.	NS=1	GT	0/1
chr2	88367759	OAR2_93965203.1	G	A	.	.	NS=1	GT	0/1
chr2	88382410	OAR2_93981557.1	T	C	.	.	NS=1	GT	0/1
chr2	88447935	OAR2_94067191.1	T	C	.	.	NS=1	GT	0/1
chr2	88518913	s45258.1	T	C	.	.	NS=1	GT	0/1
chr2	88553200	OAR2_94163448.1	A	G	.	.	NS=1	GT	0/1
chr2	88593814	OAR2_94203051.1	A	G	.	.	NS=1	GT	0/1
chr2	88630138	OAR2_94240634.1	G	A	.	.	NS=1	GT	0/1
chr2	88681374	OAR2_94287739.1	A	G	.	.	NS=1	GT	0/1
chr2	88708060	s54428.1	A	G	.	.	NS=1	GT	0/1
chr2	88752095	OAR2_94358484.1	G	A	.	.	NS=1	GT	0/1
chr2	88784524	OAR2_94396643.1	T	C	.	.	NS=1	GT	0/1
chr2	88789712	OAR2_94403206.1	T	C	.	.	NS=1	GT	0/1
chr2	88818925	OAR2_94485428.1	T	C	.	.	NS=1	GT	0/1
chr2	88851122	OAR2_94517955.1	T	C	.	.	NS=1	GT	0/1
chr2	88900607	s48950.1	G	T	.	.	NS=1	GT	0/1
chr2	88992392	s40411.1	G	A	.	.	NS=1	GT	0/1
chr2	89076235	OAR2_95405699.1	C	T	.	.	NS=1	GT	0/1
chr2	89189237	OAR2_95050543.1	C	T	.	.	NS=1	GT	0/1
chr2	89239384	OAR2_95733865.1	A	C	.	.	NS=1	GT	0/1
chr2	89275506	s01524.1	G	A	.	.	NS=1	GT	0/1
chr2	89359755	OAR2_95865952.1	C	T	.	.	NS=1	GT	0/1
chr2	89429616	OAR2_95942977.1	G	A	.	.	NS=1	GT	0/1
chr2	89454845	OAR2_95966123.1	T	C	.	.	NS=1	GT	0/1
chr2	89509922	OAR2_96008804.1	G	A	.	.	NS=1	GT	0/1
chr2	89567061	OAR2_96066817.1	C	T	.	.	NS=1	GT	0/1
chr2	89610253	OAR2_96226156.1	G	A	.	.	NS=1	GT	0/1
chr2	89697835	OAR2_96286531.1	G	A	.	.	NS=1	GT	0/1
chr2	89810015	s59269.1	T	C	.	.	NS=1	GT	0/1
chr2	89818428	OAR2_96371712.1	A	G	.	.	NS=1	GT	0/1
chr2	89890500	OAR2_96436987_X.1	G	T	.	.	NS=1	GT	0/1
chr2	89989009	OAR2_96531830.1	C	T	.	.	NS=1	GT	0/1
chr2	89995144	OAR2_96537414.1	T	C	.	.	NS=1	GT	0/1
chr2	90122969	OAR2_96691124.1	G	A	.	.	NS=1	GT	0/1
chr2	90150188	OAR2_96722837.1	A	G	.	.	NS=1	GT	0/1
chr2	90205014	OAR2_97112849.1	G	T	.	.	NS=1	GT	0/1
chr2	90224606	OAR2_97088009.1	C	T	.	.	NS=1	GT	0/1
chr2	90321399	OAR2_96947845.1	G	T	.	.	NS=1	GT	0/1
chr2	90362958	OAR2_96995180.1	C	T	.	.	NS=1	GT	0/1
chr2	90378033	OAR2_97001717.1	T	C	.	.	NS=1	GT	0/1
chr2	90395737	OAR2_96908968.1	A	G	.	.	NS=1	GT	0/1
chr2	90510283	OAR2_97201911.1	T	C	.	.	NS=1	GT	0/1
chr2	90557732	OAR2_97242630.1	T	G	.	.	NS=1	GT	0/1
chr2	90585558	OAR2_97270073.1	G	A	.	.	NS=1	GT	0/1
chr2	90670931	OAR2_97399948.1	T	C	.	.	NS=1	GT	0/1
chr2	90698706	OAR2_97428928.1	A	C	.	.	NS=1	GT	0/1
chr2	90731512	OAR2_97461752.1	G	T	.	.	NS=1	GT	0/1
chr2	90752876	OAR2_97483384.1	G	A	.	.	NS=1	GT	0/1
chr2	90790187	OAR2_97527555.1	G	A	.	.	NS=1	GT	0/1
chr2	90820561	OAR2_97610628.1	A	G	.	.	NS=1	GT	0/1
chr2	90945684	OAR2_97762263.1	C	T	.	.	NS=1	GT	0/1
chr2	90977972	s01118.1	T	C	.	.	NS=1	GT	0/1
chr2	91015456	OAR2_97844509.1	C	T	.	.	NS=1	GT	0/1
chr2	91053562	DU470875_383.1	G	A	.	.	NS=1	GT	0/1
chr2	91063757	s06944.1	T	G	.	.	NS=1	GT	0/1
chr2	91112255	OAR2_97949861.1	C	T	.	.	NS=1	GT	0/1
chr2	91143985	OAR2_97980856.1	A	G	.	.	NS=1	GT	0/1
chr2	91180532	s19463.1	T	C	.	.	NS=1	GT	0/1
chr2	91219621	s00071.1	C	A	.	.	NS=1	GT	0/1
chr2	91245530	s74501.1	A	G	.	.	NS=1	GT	0/1
chr2	91276899	s63106.1	T	C	.	.	NS=1	GT	0/1
chr2	91333600	OAR2_98178871.1	T	C	.	.	NS=1	GT	0/1
chr2	91347435	OAR2_98193150.1	G	T	.	.	NS=1	GT	0/1
chr2	91410193	OAR2_98286421.1	A	C	.	.	NS=1	GT	0/1
chr2	91455790	OAR2_98327577.1	A	C	.	.	NS=1	GT	0/1
chr2	91488289	OAR2_98358415.1	C	T	.	.	NS=1	GT	0/1
chr2	91529465	OAR2_98399981.1	G	A	.	.	NS=1	GT	0/1
chr2	91636753	OAR2_98570655.1	T	C	.	.	NS=1	GT	0/1
chr2	91679618	OAR2_98604721.1	C	T	.	.	NS=1	GT	0/1
chr2	91733979	s15601.1	C	T	.	.	NS=1	GT	0/1
chr2	91817102	OAR2_98232535.1	G	A	.	.	NS=1	GT	0/1
chr2	91896870	OAR2_98806152.1	G	T	.	.	NS=1	GT	0/1
chr2	91914814	OAR2_98824171_X.1	A	G	.	.	NS=1	GT	0/1
chr2	91982774	OAR2_98883530.1	G	A	.	.	NS=1	GT	0/1
chr2	91996530	OAR2_98898139.1	T	C	.	.	NS=1	GT	0/1
chr2	92063431	OAR2_98962372.1	G	A	.	.	NS=1	GT	0/1
chr2	92095417	OAR2_98995823.1	G	A	.	.	NS=1	GT	0/1
chr2	92132718	s11663.1	A	C	.	.	NS=1	GT	0/1
chr2	92162531	OAR2_99060329.1	G	A	.	.	NS=1	GT	0/1
chr2	92213984	OAR2_99110156.1	A	G	.	.	NS=1	GT	0/1
chr2	92454972	OAR2_99441563.1	A	T	.	.	NS=1	GT	0/1
chr2	92511501	OAR2_99492787.1	C	T	.	.	NS=1	GT	0/1
chr2	92566981	OAR2_99640727.1	A	C	.	.	NS=1	GT	0/1
chr2	92655859	OAR2_99744060.1	A	G	.	.	NS=1	GT	0/1
chr2	92891269	OAR2_99992901.1	T	C	.	.	NS=1	GT	0/1
chr2	92931933	OAR2_100029423.1	G	A	.	.	NS=1	GT	0/1
chr2	92971937	OAR2_100068396.1	A	G	.	.	NS=1	GT	0/1
chr2	93013077	DU268436_650.1	A	G	.	.	NS=1	GT	0/1
chr2	93050060	OAR2_100144117.1	A	C	.	.	NS=1	GT	0/1
chr2	93102704	s39911.1	A	C	.	.	NS=1	GT	0/1
chr2	93152913	OAR2_100248498.1	A	G	.	.	NS=1	GT	0/1
chr2	93177826	OAR2_100273358.1	T	C	.	.	NS=1	GT	0/1
chr2	93217367	OAR2_100315266.1	G	T	.	.	NS=1	GT	0/1
chr2	93251002	OAR2_100345751.1	T	C	.	.	NS=1	GT	0/1
chr2	93271249	OAR2_100364443.1	C	T	.	.	NS=1	GT	0/1
chr2	93295195	OAR2_100396814_X.1	T	C	.	.	NS=1	GT	0/1
chr2	93349246	OAR2_100449870.1	T	C	.	.	NS=1	GT	0/1
chr2	93383608	OAR2_100483288.1	T	G	.	.	NS=1	GT	0/1
chr2	93425673	OAR2_100533316.1	T	G	.	.	NS=1	GT	0/1
chr2	93513090	OAR2_100613744.1	A	G	.	.	NS=1	GT	0/1
chr2	93520861	OAR2_100622769.1	C	A	.	.	NS=1	GT	0/1
chr2	93536704	OAR2_100638524.1	T	A	.	.	NS=1	GT	0/1
chr2	93601809	OAR2_100705883.1	T	C	.	.	NS=1	GT	0/1
chr2	93692659	OAR2_100799938.1	C	T	.	.	NS=1	GT	0/1
chr2	93795001	OAR2_100880459_X.1	A	C	.	.	NS=1	GT	0/1
chr2	93828873	OAR2_100913584.1	A	C	.	.	NS=1	GT	0/1
chr2	93856462	OAR2_100938988.1	C	T	.	.	NS=1	GT	0/1
chr2	93890508	OAR2_100974467.1	C	T	.	.	NS=1	GT	0/1
chr2	93908144	OAR2_101031006.1	G	A	.	.	NS=1	GT	0/1
chr2	93932795	OAR2_101049869.1	A	G	.	.	NS=1	GT	0/1
chr2	93947207	OAR2_101075818.1	T	C	.	.	NS=1	GT	0/1
chr2	93959115	OAR2_101087449.1	C	T	.	.	NS=1	GT	0/1
chr2	94035823	OAR2_101166095.1	G	A	.	.	NS=1	GT	0/1
chr2	94075848	DU305739_410.1	T	C	.	.	NS=1	GT	0/1
chr2	94096225	OAR2_101229821_X.1	A	C	.	.	NS=1	GT	0/1
chr2	94125675	OAR2_101260137.1	C	T	.	.	NS=1	GT	0/1
chr2	94164659	OAR2_101303125.1	G	A	.	.	NS=1	GT	0/1
chr2	94210510	s07942.1	G	A	.	.	NS=1	GT	0/1
chr2	94251657	OAR2_101384161.1	T	C	.	.	NS=1	GT	0/1
chr2	94299450	s02600.1	T	C	.	.	NS=1	GT	0/1
chr2	94319671	s10857.1	G	A	.	.	NS=1	GT	0/1
chr2	94350658	OAR2_101484744_X.1	A	G	.	.	NS=1	GT	0/1
chr2	94367875	OAR2_101501687.1	T	G	.	.	NS=1	GT	0/1
chr2	94398808	OAR2_101535978.1	G	A	.	.	NS=1	GT	0/1
chr2	94445737	OAR2_101577512.1	G	A	.	.	NS=1	GT	0/1
chr2	94478102	OAR2_101613189.1	T	C	.	.	NS=1	GT	0/1
chr2	94525031	OAR2_101655835.1	C	T	.	.	NS=1	GT	0/1
chr2	94561848	OAR2_101692269.1	T	G	.	.	NS=1	GT	0/1
chr2	94609125	OAR2_101742849.1	A	G	.	.	NS=1	GT	0/1
chr2	94646139	OAR2_101778405.1	G	A	.	.	NS=1	GT	0/1
chr2	94662326	OAR2_101795236.1	G	T	.	.	NS=1	GT	0/1
chr2	94710125	OAR2_101839604.1	G	A	.	.	NS=1	GT	0/1
chr2	94761838	OAR2_101889052.1	A	C	.	.	NS=1	GT	0/1
chr2	94768669	OAR2_101896556.1	C	T	.	.	NS=1	GT	0/1
chr2	94779456	OAR2_101907081.1	T	C	.	.	NS=1	GT	0/1
chr2	94840194	OAR2_101971427.1	G	A	.	.	NS=1	GT	0/1
chr2	94846978	OAR2_101978086.1	T	C	.	.	NS=1	GT	0/1
chr2	94894157	OAR2_102009695.1	G	A	.	.	NS=1	GT	0/1
chr2	94932866	OAR2_102044729.1	C	T	.	.	NS=1	GT	0/1
chr2	94981400	s70818.1	T	C	.	.	NS=1	GT	0/1
chr2	94987252	OAR2_102098768.1	A	C	.	.	NS=1	GT	0/1
chr2	95025579	s16876.1	C	T	.	.	NS=1	GT	0/1
chr2	95064575	OAR2_102233800.1	A	C	.	.	NS=1	GT	0/1
chr2	95077650	OAR2_102246909.1	G	A	.	.	NS=1	GT	0/1
chr2	95129267	OAR2_102309617.1	G	A	.	.	NS=1	GT	0/1
chr2	95146498	OAR2_102326410.1	G	A	.	.	NS=1	GT	0/1
chr2	95194173	OAR2_102375016.1	G	A	.	.	NS=1	GT	0/1
chr2	95244510	s32345.1	A	G	.	.	NS=1	GT	0/1
chr2	95367228	s53038.1	G	A	.	.	NS=1	GT	0/1
chr2	95385937	OAR2_102557192.1	G	A	.	.	NS=1	GT	0/1
chr2	95395889	OAR2_102567133.1	C	T	.	.	NS=1	GT	0/1
chr2	95471424	OAR2_102649338.1	T	C	.	.	NS=1	GT	0/1
chr2	95621490	s54482.1	C	T	.	.	NS=1	GT	0/1
chr2	95657911	OAR2_103024142.1	C	T	.	.	NS=1	GT	0/1
chr2	95731895	OAR2_103073701.1	G	A	.	.	NS=1	GT	0/1
chr2	95767560	OAR2_103104185.1	G	A	.	.	NS=1	GT	0/1
chr2	95820546	OAR2_103157283_X.1	G	A	.	.	NS=1	GT	0/1
chr2	95854865	OAR2_103190139.1	T	C	.	.	NS=1	GT	0/1
chr2	95909524	OAR2_103241591.1	T	C	.	.	NS=1	GT	0/1
chr2	95923117	OAR2_103271606.1	A	G	.	.	NS=1	GT	0/1
chr2	95965733	OAR2_103317017.1	C	T	.	.	NS=1	GT	0/1
chr2	96022899	s72545.1	C	T	.	.	NS=1	GT	0/1
chr2	96074249	OAR2_103402121.1	T	C	.	.	NS=1	GT	0/1
chr2	96123359	OAR2_103451201.1	C	A	.	.	NS=1	GT	0/1
chr2	96148302	OAR2_103477474.1	C	T	.	.	NS=1	GT	0/1
chr2	96184105	OAR2_103511499.1	A	G	.	.	NS=1	GT	0/1
chr2	96209271	OAR2_103536397.1	G	C	.	.	NS=1	GT	0/1
chr2	96242133	OAR2_103677054.1	C	T	.	.	NS=1	GT	0/1
chr2	96254860	OAR2_103662903.1	G	A	.	.	NS=1	GT	0/1
chr2	96309972	OAR2_103734694.1	A	G	.	.	NS=1	GT	0/1
chr2	96330247	OAR2_103755911.1	A	G	.	.	NS=1	GT	0/1
chr2	96401731	OAR2_103834022.1	T	C	.	.	NS=1	GT	0/1
chr2	96439757	OAR2_103871475.1	G	A	.	.	NS=1	GT	0/1
chr2	96477553	OAR2_103911840.1	A	C	.	.	NS=1	GT	0/1
chr2	96566325	OAR2_103999416.1	C	T	.	.	NS=1	GT	0/1
chr2	96618831	s14455.1	A	G	.	.	NS=1	GT	0/1
chr2	96675181	OAR2_104107386.1	G	T	.	.	NS=1	GT	0/1
chr2	96713126	OAR2_104143774.1	G	A	.	.	NS=1	GT	0/1
chr2	96717906	OAR2_104149244.1	T	C	.	.	NS=1	GT	0/1
chr2	96732362	s71760.1	T	A	.	.	NS=1	GT	0/1
chr2	96824814	OAR2_104263045.1	A	G	.	.	NS=1	GT	0/1
chr2	96855661	OAR2_104298254.1	A	G	.	.	NS=1	GT	0/1
chr2	96897027	OAR2_104348346.1	G	C	.	.	NS=1	GT	0/1
chr2	96938768	OAR2_104399412.1	C	T	.	.	NS=1	GT	0/1
chr2	96963289	OAR2_104421923.1	C	T	.	.	NS=1	GT	0/1
chr2	97087779	OAR2_104544367.1	A	G	.	.	NS=1	GT	0/1
chr2	97108165	OAR2_104563988.1	G	A	.	.	NS=1	GT	0/1
chr2	97162915	OAR2_104625521.1	A	G	.	.	NS=1	GT	0/1
chr2	97210014	OAR2_104674800.1	G	A	.	.	NS=1	GT	0/1
chr2	97270408	OAR2_104730184.1	C	A	.	.	NS=1	GT	0/1
chr2	97279160	OAR2_104739396.1	A	G	.	.	NS=1	GT	0/1
chr2	97293376	OAR2_104767242_X.1	A	G	.	.	NS=1	GT	0/1
chr2	97338136	OAR2_104831719.1	T	C	.	.	NS=1	GT	0/1
chr2	97436212	OAR2_104944434.1	C	T	.	.	NS=1	GT	0/1
chr2	97446440	OAR2_104956085.1	C	T	.	.	NS=1	GT	0/1
chr2	97513382	OAR2_105013435.1	T	C	.	.	NS=1	GT	0/1
chr2	97535971	OAR2_105039144.1	C	A	.	.	NS=1	GT	0/1
chr2	97627322	OAR2_105101670.1	A	C	.	.	NS=1	GT	0/1
chr2	97685376	OAR2_105159311.1	T	C	.	.	NS=1	GT	0/1
chr2	97741243	s47519.1	G	T	.	.	NS=1	GT	0/1
chr2	97788419	s74693.1	G	A	.	.	NS=1	GT	0/1
chr2	97811722	OAR2_105278040.1	A	G	.	.	NS=1	GT	0/1
chr2	97872964	OAR2_105331981.1	G	A	.	.	NS=1	GT	0/1
chr2	97914066	OAR2_105361885.1	A	C	.	.	NS=1	GT	0/1
chr2	97946326	OAR2_105392606.1	G	A	.	.	NS=1	GT	0/1
chr2	97990224	OAR2_105437737.1	A	G	.	.	NS=1	GT	0/1
chr2	98008059	OAR2_105455494.1	A	G	.	.	NS=1	GT	0/1
chr2	98097272	OAR2_105542429.1	T	C	.	.	NS=1	GT	0/1
chr2	98156393	OAR2_105587942.1	G	A	.	.	NS=1	GT	0/1
chr2	98270309	OAR2_105695650.1	G	A	.	.	NS=1	GT	0/1
chr2	98330510	OAR2_105762019.1	C	T	.	.	NS=1	GT	0/1
chr2	98343444	OAR2_105771325.1	A	G	.	.	NS=1	GT	0/1
chr2	98385463	OAR2_105835095_X.1	G	A	.	.	NS=1	GT	0/1
chr2	98469236	OAR2_105921308.1	C	T	.	.	NS=1	GT	0/1
chr2	98483096	OAR2_105944717_X.1	A	G	.	.	NS=1	GT	0/1
chr2	98542246	OAR2_105999140.1	G	A	.	.	NS=1	GT	0/1
chr2	98577670	OAR2_106024723.1	T	G	.	.	NS=1	GT	0/1
chr2	98627506	OAR2_106075870.1	C	T	.	.	NS=1	GT	0/1
chr2	98652142	OAR2_106104444.1	G	T	.	.	NS=1	GT	0/1
chr2	98682513	OAR2_106142605.1	A	G	.	.	NS=1	GT	0/1
chr2	98730433	OAR2_106202276.1	T	G	.	.	NS=1	GT	0/1
chr2	98793101	s38678.1	T	C	.	.	NS=1	GT	0/1
chr2	98817919	OAR2_106313036.1	C	T	.	.	NS=1	GT	0/1
chr2	98889659	OAR2_106399417.1	C	T	.	.	NS=1	GT	0/1
chr2	98944469	OAR2_106451769.1	A	G	.	.	NS=1	GT	0/1
chr2	98982634	OAR2_106484792.1	T	C	.	.	NS=1	GT	0/1
chr2	99013601	OAR2_106512643.1	G	A	.	.	NS=1	GT	0/1
chr2	99123385	OAR2_106620073.1	C	T	.	.	NS=1	GT	0/1
chr2	99197757	s60442.1	C	T	.	.	NS=1	GT	0/1
chr2	99217880	s03766.1	C	T	.	.	NS=1	GT	0/1
chr2	99255163	OAR2_106737963.1	C	G	.	.	NS=1	GT	0/1
chr2	99302002	OAR2_106789063.1	G	A	.	.	NS=1	GT	0/1
chr2	99339620	OAR2_106832309.1	G	A	.	.	NS=1	GT	0/1
chr2	99427585	OAR2_106916289.1	C	T	.	.	NS=1	GT	0/1
chr2	99487592	OAR2_106973609.1	A	C	.	.	NS=1	GT	0/1
chr2	99514588	OAR2_106998428.1	G	A	.	.	NS=1	GT	0/1
chr2	99561024	OAR2_107043143.1	G	A	.	.	NS=1	GT	0/1
chr2	99578900	OAR2_107071087.1	C	T	.	.	NS=1	GT	0/1
chr2	99623937	OAR2_107121797.1	T	C	.	.	NS=1	GT	0/1
chr2	99708718	OAR2_107300622.1	A	G	.	.	NS=1	GT	0/1
chr2	99752770	OAR2_107178019.1	G	A	.	.	NS=1	GT	0/1
chr2	99777496	OAR2_107363853.1	T	C	.	.	NS=1	GT	0/1
chr2	99808715	OAR2_107395640.1	G	A	.	.	NS=1	GT	0/1
chr2	99887361	OAR2_107483969.1	C	T	.	.	NS=1	GT	0/1
chr2	99900131	OAR2_107495304.1	A	G	.	.	NS=1	GT	0/1
chr2	99917815	OAR2_107545132.1	A	G	.	.	NS=1	GT	0/1
chr2	99940134	s18611.1	C	T	.	.	NS=1	GT	0/1
chr2	100010100	OAR2_107637546.1	C	T	.	.	NS=1	GT	0/1
chr2	100147522	OAR2_107748181.1	T	G	.	.	NS=1	GT	0/1
chr2	100199475	OAR2_107787796.1	C	T	.	.	NS=1	GT	0/1
chr2	100248742	OAR2_107818111.1	T	C	.	.	NS=1	GT	0/1
chr2	100288650	s23448.1	C	T	.	.	NS=1	GT	0/1
chr2	100304513	OAR2_107871611.1	T	C	.	.	NS=1	GT	0/1
chr2	100355484	OAR2_107936298.1	T	C	.	.	NS=1	GT	0/1
chr2	100364649	OAR2_107945014.1	G	T	.	.	NS=1	GT	0/1
chr2	100479305	250506CS3901012300001_913.1	T	C	.	.	NS=1	GT	0/1
chr2	100486244	OAR2_108072651.1	T	C	.	.	NS=1	GT	0/1
chr2	100561224	OAR2_108137454.1	G	A	.	.	NS=1	GT	0/1
chr2	100667318	s25935.1	C	T	.	.	NS=1	GT	0/1
chr2	100697530	OAR2_108268460.1	G	A	.	.	NS=1	GT	0/1
chr2	100718159	OAR2_108291929.1	T	C	.	.	NS=1	GT	0/1
chr2	100753683	OAR2_108330514.1	C	A	.	.	NS=1	GT	0/1
chr2	100774009	OAR2_108350214.1	T	C	.	.	NS=1	GT	0/1
chr2	100785901	OAR2_108360482.1	G	A	.	.	NS=1	GT	0/1
chr2	100812455	s30109.1	A	G	.	.	NS=1	GT	0/1
chr2	100825688	s33600.1	A	T	.	.	NS=1	GT	0/1
chr2	100897755	s21704.1	G	T	.	.	NS=1	GT	0/1
chr2	100925737	s45092.1	C	T	.	.	NS=1	GT	0/1
chr2	100934715	s01721.1	T	G	.	.	NS=1	GT	0/1
chr2	100951258	s70129.1	A	C	.	.	NS=1	GT	0/1
chr2	100995339	OAR2_108603499.1	A	G	.	.	NS=1	GT	0/1
chr2	101030254	OAR2_108643778.1	C	T	.	.	NS=1	GT	0/1
chr2	101078351	s57497.1	G	A	.	.	NS=1	GT	0/1
chr2	101134453	s60648.1	G	A	.	.	NS=1	GT	0/1
chr2	101171470	s01454.1	C	T	.	.	NS=1	GT	0/1
chr2	101183181	s20462.1	G	A	.	.	NS=1	GT	0/1
chr2	101202708	s11744.1	T	G	.	.	NS=1	GT	0/1
chr2	101243543	OAR2_108869717.1	C	T	.	.	NS=1	GT	0/1
chr2	101278341	OAR2_108901796.1	A	G	.	.	NS=1	GT	0/1
chr2	101320194	OAR2_108940218.1	G	A	.	.	NS=1	GT	0/1
chr2	101388496	s07894.1	G	T	.	.	NS=1	GT	0/1
chr2	101443025	s58833.1	C	T	.	.	NS=1	GT	0/1
chr2	101452217	OAR2_109077361.1	G	A	.	.	NS=1	GT	0/1
chr2	101494926	OAR2_109144949.1	T	C	.	.	NS=1	GT	0/1
chr2	101521231	OAR2_109172562.1	T	C	.	.	NS=1	GT	0/1
chr2	101566165	s51765.1	T	C	.	.	NS=1	GT	0/1
chr2	101586395	s09201.1	T	C	.	.	NS=1	GT	0/1
chr2	101600940	s41345.1	C	T	.	.	NS=1	GT	0/1
chr2	101627632	s74125.1	A	G	.	.	NS=1	GT	0/1
chr2	101684673	s00771.1	C	T	.	.	NS=1	GT	0/1
chr2	101709271	DU441144_323.1	G	A	.	.	NS=1	GT	0/1
chr2	101939513	OAR2_109580171.1	G	A	.	.	NS=1	GT	0/1
chr2	101985195	s36228.1	A	G	.	.	NS=1	GT	0/1
chr2	102036345	OAR2_109680498.1	T	C	.	.	NS=1	GT	0/1
chr2	102059062	s63694.1	C	T	.	.	NS=1	GT	0/1
chr2	102087094	s48901.1	G	A	.	.	NS=1	GT	0/1
chr2	102143483	OAR2_109777198.1	A	G	.	.	NS=1	GT	0/1
chr2	102214294	OAR2_109831680.1	G	T	.	.	NS=1	GT	0/1
chr2	102270504	OAR2_109885279.1	C	A	.	.	NS=1	GT	0/1
chr2	102278536	OAR2_109893369.1	G	A	.	.	NS=1	GT	0/1
chr2	102341374	OAR2_109956258.1	A	G	.	.	NS=1	GT	0/1
chr2	102400550	s14796.1	A	G	.	.	NS=1	GT	0/1
chr2	102413838	s38154.1	T	C	.	.	NS=1	GT	0/1
chr2	102476216	OAR2_110085390.1	T	C	.	.	NS=1	GT	0/1
chr2	102541063	s47634.1	A	G	.	.	NS=1	GT	0/1
chr2	102590239	OAR2_110203427.1	C	T	.	.	NS=1	GT	0/1
chr2	102634244	OAR2_110246505.1	A	G	.	.	NS=1	GT	0/1
chr2	102667770	OAR2_110277912.1	A	G	.	.	NS=1	GT	0/1
chr2	102714472	OAR2_110325960.1	A	T	.	.	NS=1	GT	0/1
chr2	102796752	OAR2_110409096.1	A	G	.	.	NS=1	GT	0/1
chr2	102804384	OAR2_110417074.1	A	G	.	.	NS=1	GT	0/1
chr2	102936324	OAR2_110552720.1	A	G	.	.	NS=1	GT	0/1
chr2	102979198	OAR2_110595727.1	T	G	.	.	NS=1	GT	0/1
chr2	103049092	OAR2_110709711.1	G	A	.	.	NS=1	GT	0/1
chr2	103106335	s17101.1	A	G	.	.	NS=1	GT	0/1
chr2	103110138	OAR2_111034078.1	A	G	.	.	NS=1	GT	0/1
chr2	103115962	DU470115_368.1	G	A	.	.	NS=1	GT	0/1
chr2	103143424	OAR2_110779829.1	T	G	.	.	NS=1	GT	0/1
chr2	103206844	s57390.1	G	T	.	.	NS=1	GT	0/1
chr2	103230310	s07815.1	C	T	.	.	NS=1	GT	0/1
chr2	103237040	OAR2_110874001.1	G	A	.	.	NS=1	GT	0/1
chr2	103331488	OAR2_111126695.1	T	C	.	.	NS=1	GT	0/1
chr2	103389371	s44731.1	T	C	.	.	NS=1	GT	0/1
chr2	103407822	OAR2_111201892.1	T	C	.	.	NS=1	GT	0/1
chr2	103466624	s60168.1	C	T	.	.	NS=1	GT	0/1
chr2	103517393	s17694.1	C	T	.	.	NS=1	GT	0/1
chr2	103618164	OAR2_111426998_X.1	C	A	.	.	NS=1	GT	0/1
chr2	103629915	OAR2_111439000.1	C	T	.	.	NS=1	GT	0/1
chr2	103640034	OAR2_111449200.1	C	T	.	.	NS=1	GT	0/1
chr2	103716573	OAR2_111529610.1	A	G	.	.	NS=1	GT	0/1
chr2	103778735	s36949.1	C	T	.	.	NS=1	GT	0/1
chr2	103796345	s61069.1	C	T	.	.	NS=1	GT	0/1
chr2	103848254	s41033.1	A	G	.	.	NS=1	GT	0/1
chr2	103857949	s59147.1	C	T	.	.	NS=1	GT	0/1
chr2	103904068	s75796.1	C	T	.	.	NS=1	GT	0/1
chr2	103910743	s22902.1	C	T	.	.	NS=1	GT	0/1
chr2	103923350	s29378.1	A	G	.	.	NS=1	GT	0/1
chr2	104016758	s29891.1	A	G	.	.	NS=1	GT	0/1
chr2	104101891	OAR2_111932274.1	A	G	.	.	NS=1	GT	0/1
chr2	104155746	s67874.1	A	C	.	.	NS=1	GT	0/1
chr2	104249934	OAR2_112083037.1	T	C	.	.	NS=1	GT	0/1
chr2	104265752	s03710.1	A	C	.	.	NS=1	GT	0/1
chr2	104281644	OAR2_112114669.1	G	A	.	.	NS=1	GT	0/1
chr2	104330946	OAR2_112165500.1	A	G	.	.	NS=1	GT	0/1
chr2	104385023	s70568.1	C	T	.	.	NS=1	GT	0/1
chr2	104440205	s56378.1	T	G	.	.	NS=1	GT	0/1
chr2	104478602	OAR2_112308147.1	C	T	.	.	NS=1	GT	0/1
chr2	104524885	OAR2_112354668_X.1	A	G	.	.	NS=1	GT	0/1
chr2	104750804	s20185.1	T	C	.	.	NS=1	GT	0/1
chr2	104820996	OAR2_112762019.1	A	G	.	.	NS=1	GT	0/1
chr2	104876321	OAR2_112816221.1	C	A	.	.	NS=1	GT	0/1
chr2	104880596	OAR2_112685369.1	T	C	.	.	NS=1	GT	0/1
chr2	105017273	OAR2_112950363.1	T	G	.	.	NS=1	GT	0/1
chr2	105058783	OAR2_112991906.1	T	C	.	.	NS=1	GT	0/1
chr2	105083320	OAR2_113025370.1	G	T	.	.	NS=1	GT	0/1
chr2	105167832	OAR2_113088690.1	A	G	.	.	NS=1	GT	0/1
chr2	105189556	OAR2_113111844.1	G	T	.	.	NS=1	GT	0/1
chr2	105223487	OAR2_113146499.1	T	A	.	.	NS=1	GT	0/1
chr2	105291364	OAR2_113210349.1	T	C	.	.	NS=1	GT	0/1
chr2	105327346	OAR2_113256227.1	A	C	.	.	NS=1	GT	0/1
chr2	105365243	OAR2_113290895.1	A	G	.	.	NS=1	GT	0/1
chr2	105424198	OAR2_113355547.1	G	A	.	.	NS=1	GT	0/1
chr2	105519434	OAR2_113457503.1	A	G	.	.	NS=1	GT	0/1
chr2	105595874	OAR2_113568913.1	A	C	.	.	NS=1	GT	0/1
chr2	105702129	s70754.1	T	C	.	.	NS=1	GT	0/1
chr2	105769436	OAR2_113746327.1	T	C	.	.	NS=1	GT	0/1
chr2	105829770	OAR2_113796093.1	A	G	.	.	NS=1	GT	0/1
chr2	105874253	OAR2_113841304.1	G	T	.	.	NS=1	GT	0/1
chr2	105968985	OAR2_113939492.1	C	A	.	.	NS=1	GT	0/1
chr2	105984105	OAR2_113952627.1	G	A	.	.	NS=1	GT	0/1
chr2	106047192	OAR2_114015190.1	A	G	.	.	NS=1	GT	0/1
chr2	106109303	OAR2_114078125.1	A	G	.	.	NS=1	GT	0/1
chr2	106131316	OAR2_114098817.1	A	C	.	.	NS=1	GT	0/1
chr2	106147795	OAR2_114150186.1	T	G	.	.	NS=1	GT	0/1
chr2	106181469	OAR2_114179503.1	G	A	.	.	NS=1	GT	0/1
chr2	106205323	OAR2_114207253.1	T	C	.	.	NS=1	GT	0/1
chr2	106276704	s00255.1	C	A	.	.	NS=1	GT	0/1
chr2	106302944	s09491.1	C	T	.	.	NS=1	GT	0/1
chr2	106343908	OAR2_114341818.1	A	G	.	.	NS=1	GT	0/1
chr2	106394595	s71612.1	T	C	.	.	NS=1	GT	0/1
chr2	106470676	CZ924211_329.1	T	C	.	.	NS=1	GT	0/1
chr2	106521892	s65743.1	G	A	.	.	NS=1	GT	0/1
chr2	106577040	s43665.1	C	T	.	.	NS=1	GT	0/1
chr2	106585530	s52442.1	T	G	.	.	NS=1	GT	0/1
chr2	106642333	s33751.1	A	G	.	.	NS=1	GT	0/1
chr2	106686708	s33504.1	T	C	.	.	NS=1	GT	0/1
chr2	106716452	s51164.1	G	A	.	.	NS=1	GT	0/1
chr2	106749240	OAR2_114746188.1	C	T	.	.	NS=1	GT	0/1
chr2	106830369	OAR2_114830131.1	G	A	.	.	NS=1	GT	0/1
chr2	106862056	OAR2_114867694.1	G	T	.	.	NS=1	GT	0/1
chr2	106906477	OAR2_114908247.1	T	G	.	.	NS=1	GT	0/1
chr2	106930518	OAR2_114935599.1	A	G	.	.	NS=1	GT	0/1
chr2	106975218	OAR2_114982317.1	A	G	.	.	NS=1	GT	0/1
chr2	107035638	OAR2_115031871.1	C	T	.	.	NS=1	GT	0/1
chr2	107063753	OAR2_115054936.1	A	C	.	.	NS=1	GT	0/1
chr2	107079601	OAR2_115071593.1	G	A	.	.	NS=1	GT	0/1
chr2	107171359	OAR2_115161404.1	A	G	.	.	NS=1	GT	0/1
chr2	107196469	OAR2_115192204.1	A	G	.	.	NS=1	GT	0/1
chr2	107227866	OAR2_115230455.1	T	C	.	.	NS=1	GT	0/1
chr2	107258684	OAR2_115270567.1	C	T	.	.	NS=1	GT	0/1
chr2	107293892	OAR2_115306566.1	T	C	.	.	NS=1	GT	0/1
chr2	107325100	OAR2_115341367.1	T	C	.	.	NS=1	GT	0/1
chr2	107331590	OAR2_115348402.1	T	C	.	.	NS=1	GT	0/1
chr2	107340814	OAR2_115449703.1	T	G	.	.	NS=1	GT	0/1
chr2	107393533	OAR2_115493413.1	T	C	.	.	NS=1	GT	0/1
chr2	107448488	OAR2_115544820_X.1	A	G	.	.	NS=1	GT	0/1
chr2	107483942	OAR2_115581139.1	C	T	.	.	NS=1	GT	0/1
chr2	107510683	s25831.1	A	G	.	.	NS=1	GT	0/1
chr2	107564404	OAR2_115694299_X.1	C	T	.	.	NS=1	GT	0/1
chr2	107573497	OAR2_115702641.1	T	G	.	.	NS=1	GT	0/1
chr2	107627876	OAR2_115760882.1	G	A	.	.	NS=1	GT	0/1
chr2	107661834	s58347.1	A	G	.	.	NS=1	GT	0/1
chr2	107690483	OAR2_115822221.1	T	C	.	.	NS=1	GT	0/1
chr2	107709004	OAR2_115851252.1	T	C	.	.	NS=1	GT	0/1
chr2	107745785	OAR2_115887353.1	C	T	.	.	NS=1	GT	0/1
chr2	107771508	OAR2_115918482_X.1	C	T	.	.	NS=1	GT	0/1
chr2	107805210	OAR2_115949202.1	A	C	.	.	NS=1	GT	0/1
chr2	107814428	OAR2_115956180.1	C	G	.	.	NS=1	GT	0/1
chr2	107866879	OAR2_116017982.1	C	A	.	.	NS=1	GT	0/1
chr2	107911874	OAR2_116054738.1	T	C	.	.	NS=1	GT	0/1
chr2	107922518	OAR2_116066653.1	G	T	.	.	NS=1	GT	0/1
chr2	107989499	OAR2_116127777.1	G	T	.	.	NS=1	GT	0/1
chr2	108017934	OAR2_116153301.1	G	A	.	.	NS=1	GT	0/1
chr2	108072803	OAR2_116215382.1	T	C	.	.	NS=1	GT	0/1
chr2	108118679	OAR2_116264255.1	G	A	.	.	NS=1	GT	0/1
chr2	108132547	OAR2_116277389.1	A	G	.	.	NS=1	GT	0/1
chr2	108185669	OAR2_116336159.1	T	C	.	.	NS=1	GT	0/1
chr2	108235636	OAR2_116378689.1	C	T	.	.	NS=1	GT	0/1
chr2	108264568	OAR2_116423980.1	C	T	.	.	NS=1	GT	0/1
chr2	108309773	OAR2_116465453.1	T	C	.	.	NS=1	GT	0/1
chr2	108312936	OAR2_116471230.1	T	C	.	.	NS=1	GT	0/1
chr2	108334038	OAR2_116491926.1	G	A	.	.	NS=1	GT	0/1
chr2	108383411	OAR2_116552679.1	A	G	.	.	NS=1	GT	0/1
chr2	108402458	OAR2_116573633.1	T	G	.	.	NS=1	GT	0/1
chr2	108470142	OAR2_116630845.1	G	A	.	.	NS=1	GT	0/1
chr2	108527356	OAR2_116679491.1	A	G	.	.	NS=1	GT	0/1
chr2	108539380	OAR2_116699780.1	C	T	.	.	NS=1	GT	0/1
chr2	108557476	OAR2_116715568.1	G	A	.	.	NS=1	GT	0/1
chr2	108644417	s08051.1	C	T	.	.	NS=1	GT	0/1
chr2	108678217	OAR2_116828866.1	T	C	.	.	NS=1	GT	0/1
chr2	108736660	OAR2_116884722.1	A	G	.	.	NS=1	GT	0/1
chr2	108750425	OAR2_116898327.1	T	C	.	.	NS=1	GT	0/1
chr2	108775514	OAR2_116920296.1	A	C	.	.	NS=1	GT	0/1
chr2	108780371	OAR2_116938058.1	G	A	.	.	NS=1	GT	0/1
chr2	108787194	OAR2_116945286.1	G	A	.	.	NS=1	GT	0/1
chr2	108906253	OAR2_117102141.1	A	T	.	.	NS=1	GT	0/1
chr2	108954373	OAR2_117156831.1	C	T	.	.	NS=1	GT	0/1
chr2	109007567	OAR2_117212034.1	C	T	.	.	NS=1	GT	0/1
chr2	109037902	OAR2_117243469.1	G	A	.	.	NS=1	GT	0/1
chr2	109100559	OAR2_117322540.1	C	T	.	.	NS=1	GT	0/1
chr2	109132360	OAR2_117362770.1	T	G	.	.	NS=1	GT	0/1
chr2	109236972	s64297.1	C	T	.	.	NS=1	GT	0/1
chr2	109268737	OAR2_117519358.1	C	T	.	.	NS=1	GT	0/1
chr2	109321437	OAR2_117577145.1	G	T	.	.	NS=1	GT	0/1
chr2	109341406	OAR2_117599669.1	T	G	.	.	NS=1	GT	0/1
chr2	109369155	OAR19_42032872.1	A	G	.	.	NS=1	GT	0/1
chr2	109394432	OAR2_117650043.1	G	A	.	.	NS=1	GT	0/1
chr2	109420304	OAR2_117676633.1	T	C	.	.	NS=1	GT	0/1
chr2	109487038	OAR2_117759661.1	G	A	.	.	NS=1	GT	0/1
chr2	109633672	s42935.1	A	G	.	.	NS=1	GT	0/1
chr2	109656642	OAR2_117849885.1	C	T	.	.	NS=1	GT	0/1
chr2	109673793	OAR2_117867801.1	T	C	.	.	NS=1	GT	0/1
chr2	109766460	OAR2_117952221.1	C	A	.	.	NS=1	GT	0/1
chr2	109804281	OAR2_117988490.1	G	A	.	.	NS=1	GT	0/1
chr2	109829764	OAR2_118015407.1	G	A	.	.	NS=1	GT	0/1
chr2	109869230	OAR2_118053197.1	G	A	.	.	NS=1	GT	0/1
chr2	110014233	s72859.1	T	C	.	.	NS=1	GT	0/1
chr2	110029030	DU300339_104.1	G	A	.	.	NS=1	GT	0/1
chr2	110083416	OAR2_118309964.1	C	T	.	.	NS=1	GT	0/1
chr2	110154002	s56899.1	G	A	.	.	NS=1	GT	0/1
chr2	110228019	s12262.1	G	T	.	.	NS=1	GT	0/1
chr2	110252253	OAR2_118458759.1	G	A	.	.	NS=1	GT	0/1
chr2	110284541	OAR2_118492152.1	C	T	.	.	NS=1	GT	0/1
chr2	110291246	OAR2_118498709.1	C	T	.	.	NS=1	GT	0/1
chr2	110373614	OAR2_118573006.1	A	G	.	.	NS=1	GT	0/1
chr2	110493567	OAR2_118718924.1	G	A	.	.	NS=1	GT	0/1
chr2	110546279	OAR2_118779167.1	A	G	.	.	NS=1	GT	0/1
chr2	110554687	s12396.1	A	G	.	.	NS=1	GT	0/1
chr2	110606314	OAR2_118831042.1	G	A	.	.	NS=1	GT	0/1
chr2	110647312	OAR2_118883007.1	A	G	.	.	NS=1	GT	0/1
chr2	110699239	OAR2_118934331.1	C	T	.	.	NS=1	GT	0/1
chr2	110743186	s64230.1	C	T	.	.	NS=1	GT	0/1
chr2	110755031	OAR2_118993773.1	A	G	.	.	NS=1	GT	0/1
chr2	110765081	OAR2_119004082.1	G	A	.	.	NS=1	GT	0/1
chr2	110827578	OAR2_119074838.1	G	T	.	.	NS=1	GT	0/1
chr2	110875234	OAR2_119123707.1	C	T	.	.	NS=1	GT	0/1
chr2	110941391	s24740.1	A	G	.	.	NS=1	GT	0/1
chr2	110973427	s24712.1	T	C	.	.	NS=1	GT	0/1
chr2	111002455	s23043.1	C	T	.	.	NS=1	GT	0/1
chr2	111016299	s68354.1	G	T	.	.	NS=1	GT	0/1
chr2	111081356	s27343.1	G	A	.	.	NS=1	GT	0/1
chr2	111091524	OAR2_119336823.1	T	C	.	.	NS=1	GT	0/1
chr2	111172962	OAR2_119411966.1	A	G	.	.	NS=1	GT	0/1
chr2	111217617	s44046.1	A	G	.	.	NS=1	GT	0/1
chr2	111256000	s64907.1	G	T	.	.	NS=1	GT	0/1
chr2	111284594	OAR2_119537988_X.1	G	A	.	.	NS=1	GT	0/1
chr2	111301234	OAR2_119557086.1	G	T	.	.	NS=1	GT	0/1
chr2	111335990	OAR2_119604666.1	T	C	.	.	NS=1	GT	0/1
chr2	112011937	s41446.1	T	G	.	.	NS=1	GT	0/1
chr2	112190964	OAR2_120230509.1	A	C	.	.	NS=1	GT	0/1
chr2	112294892	OAR2_120320589.1	T	C	.	.	NS=1	GT	0/1
chr2	112386998	OAR2_120425426.1	T	C	.	.	NS=1	GT	0/1
chr2	112551575	OAR2_120559017.1	A	G	.	.	NS=1	GT	0/1
chr2	112664522	OAR2_120666854.1	A	G	.	.	NS=1	GT	0/1
chr2	112721151	s18440.1	G	A	.	.	NS=1	GT	0/1
chr2	112766526	OAR2_120773253.1	T	C	.	.	NS=1	GT	0/1
chr2	112810824	OAR2_120812632.1	A	G	.	.	NS=1	GT	0/1
chr2	112843515	s24169.1	C	T	.	.	NS=1	GT	0/1
chr2	112897395	s67620.1	T	C	.	.	NS=1	GT	0/1
chr2	112926974	OAR2_120930007.1	C	G	.	.	NS=1	GT	0/1
chr2	113014357	OAR2_121011885.1	G	A	.	.	NS=1	GT	0/1
chr2	113023384	OAR2_121021091.1	A	G	.	.	NS=1	GT	0/1
chr2	113067150	OAR2_121058718.1	T	G	.	.	NS=1	GT	0/1
chr2	113102599	s70991.1	G	A	.	.	NS=1	GT	0/1
chr2	113113775	s23889.1	G	A	.	.	NS=1	GT	0/1
chr2	113142696	OAR2_121140616.1	C	T	.	.	NS=1	GT	0/1
chr2	113364458	s13017.1	G	A	.	.	NS=1	GT	0/1
chr2	113394834	s11740.1	G	A	.	.	NS=1	GT	0/1
chr2	113422825	s73057.1	C	A	.	.	NS=1	GT	0/1
chr2	113449517	OAR2_121369139.1	A	G	.	.	NS=1	GT	0/1
chr2	113664053	OAR2_121536056.1	C	T	.	.	NS=1	GT	0/1
chr2	113697861	OAR2_121575733.1	C	T	.	.	NS=1	GT	0/1
chr2	113805861	OAR2_121679731.1	G	A	.	.	NS=1	GT	0/1
chr2	113897647	s07886.1	A	G	.	.	NS=1	GT	0/1
chr2	113916007	s38652.1	C	A	.	.	NS=1	GT	0/1
chr2	114106580	s02728.1	G	C	.	.	NS=1	GT	0/1
chr2	114224745	OAR2_122084961.1	T	C	.	.	NS=1	GT	0/1
chr2	114279784	OAR2_122137235.1	T	C	.	.	NS=1	GT	0/1
chr2	114397648	OAR2_122429127.1	G	T	.	.	NS=1	GT	0/1
chr2	114411448	OAR2_122349880.1	G	A	.	.	NS=1	GT	0/1
chr2	114446076	OAR2_122317137.1	G	A	.	.	NS=1	GT	0/1
chr2	114542990	s52664.1	G	T	.	.	NS=1	GT	0/1
chr2	114558942	OAR2_122482215.1	C	T	.	.	NS=1	GT	0/1
chr2	114676373	OAR2_122611468.1	T	C	.	.	NS=1	GT	0/1
chr2	114718198	s68298.1	A	G	.	.	NS=1	GT	0/1
chr2	114763217	OAR2_122761939.1	A	C	.	.	NS=1	GT	0/1
chr2	114806145	s58970.1	C	T	.	.	NS=1	GT	0/1
chr2	114861327	OAR2_122855848.1	C	A	.	.	NS=1	GT	0/1
chr2	114883685	OAR2_122878732.1	C	A	.	.	NS=1	GT	0/1
chr2	114917698	s75006.1	G	A	.	.	NS=1	GT	0/1
chr2	114938633	OAR2_122948722.1	C	A	.	.	NS=1	GT	0/1
chr2	114955024	OAR2_122999405_X.1	T	C	.	.	NS=1	GT	0/1
chr2	115008897	s32892.1	T	C	.	.	NS=1	GT	0/1
chr2	115074357	s19506.1	G	T	.	.	NS=1	GT	0/1
chr2	115083516	OAR2_123103149.1	G	A	.	.	NS=1	GT	0/1
chr2	115176660	DU412874_517.1	C	T	.	.	NS=1	GT	0/1
chr2	115269066	s65897.1	T	C	.	.	NS=1	GT	0/1
chr2	115340878	OAR2_123327458.1	C	T	.	.	NS=1	GT	0/1
chr2	115383636	OAR2_123385798.1	C	T	.	.	NS=1	GT	0/1
chr2	115476148	s53731.1	G	A	.	.	NS=1	GT	0/1
chr2	115525483	s16691.1	C	T	.	.	NS=1	GT	0/1
chr2	115583068	s21587.1	T	C	.	.	NS=1	GT	0/1
chr2	115618240	s29420.1	G	A	.	.	NS=1	GT	0/1
chr2	115665643	OAR2_123646092.1	A	G	.	.	NS=1	GT	0/1
chr2	115710764	s44102.1	T	C	.	.	NS=1	GT	0/1
chr2	115743360	s41445.1	T	C	.	.	NS=1	GT	0/1
chr2	115784285	OAR2_123785320.1	A	G	.	.	NS=1	GT	0/1
chr2	115796966	s56797.1	G	A	.	.	NS=1	GT	0/1
chr2	115838143	s46625.1	C	A	.	.	NS=1	GT	0/1
chr2	115867889	s33852.1	T	C	.	.	NS=1	GT	0/1
chr2	115887593	s66247.1	T	C	.	.	NS=1	GT	0/1
chr2	115912934	OAR2_123904873.1	T	C	.	.	NS=1	GT	0/1
chr2	116040763	s45916.1	A	G	.	.	NS=1	GT	0/1
chr2	116096980	s51605.1	T	C	.	.	NS=1	GT	0/1
chr2	116108127	OAR2_124098623.1	C	A	.	.	NS=1	GT	0/1
chr2	116166895	OAR2_124173700.1	T	G	.	.	NS=1	GT	0/1
chr2	116203332	s27670.1	G	A	.	.	NS=1	GT	0/1
chr2	116265153	s42677.1	T	C	.	.	NS=1	GT	0/1
chr2	116303780	s08273.1	G	A	.	.	NS=1	GT	0/1
chr2	116350674	s41262.1	C	T	.	.	NS=1	GT	0/1
chr2	116362603	OAR2_124372233.1	C	T	.	.	NS=1	GT	0/1
chr2	116417246	OAR2_124436646.1	C	T	.	.	NS=1	GT	0/1
chr2	116465257	s38363.1	A	G	.	.	NS=1	GT	0/1
chr2	116500683	OAR2_124521105.1	T	G	.	.	NS=1	GT	0/1
chr2	116534114	s18940.1	G	A	.	.	NS=1	GT	0/1
chr2	116594826	OAR2_124649168.1	A	C	.	.	NS=1	GT	0/1
chr2	116635922	OAR2_124690338.1	C	T	.	.	NS=1	GT	0/1
chr2	116685713	OAR2_124752280.1	A	C	.	.	NS=1	GT	0/1
chr2	116763390	s71393.1	G	A	.	.	NS=1	GT	0/1
chr2	116784013	OAR2_124865369.1	A	C	.	.	NS=1	GT	0/1
chr2	116846342	s38752.1	T	C	.	.	NS=1	GT	0/1
chr2	116898149	s74171.1	G	A	.	.	NS=1	GT	0/1
chr2	116905792	s69669.1	T	C	.	.	NS=1	GT	0/1
chr2	116953479	OAR2_125044190.1	C	T	.	.	NS=1	GT	0/1
chr2	116961397	s00210.1	C	T	.	.	NS=1	GT	0/1
chr2	116992107	OAR2_125087710.1	A	G	.	.	NS=1	GT	0/1
[truncated: 2,123,607 more chars]
